# Supplementary material for: Tumor Heterogeneity Underlies Differential Cisplatin Sensitivity in Mouse Models of Small-Cell Lung Cancer
Source: Cell Rep. 2019 Jun 11;27(11):3345–3358.e4. doi: 10.1016/j.celrep.2019.05.057 (PMC6581744; doi:10.1016/j.celrep.2019.05.057)
Supplement: Table S1, Details of Cisplatin Treatment and Survival, Related to Figure 3 [file mmc2.xlsx]

## Sheet: RPM
Treatment	N of treatments	Days between last treatment and collection	Days from induction to first treatment	Days from first treatment to sacrifice	HISTOLOGY ID	Days post induction
Cis	2	14	77	28	16ESE40	105
Cis	3	10	87	28	16ESE48	115
Cis	2	14	91	28	16ESE51	119
Cis	2	14	91	28	16ESE52	119
Cis	3	7	84	35	16ESE53	119
Cis	4	14	63	56	16ESE54	119
Cis	3	14	77	49	16ESE56	126
Cis	3	3	90	32	16IUB798	122
Cis	3	3	90	32	16IUB799	122
Cis	3	8	90	37	16IUB852	127
Cis	3	8	92	36	15LBO19	128
Cis	2	13	99	35	15LBO21	134
Cis	3	11	92	42	15LBO22	134
Cis	4	14	106	44	15LBO27	150
Cis	3	5	120	33	15LBO29	153
Treatment	N of treatments	Days between last treatment and collection	Days from induction to first treatment (days)	Days from first treatment to sacrifice	HISTOLOGY ID	Days post induction
Vehicle	0				17IUA54	145
Vehicle	4	7	63	49	16ESE43	112
Vehicle	3	7	77	35	16ESE47	112
Vehicle	3	14	91	35	16ESE57	126
Vehicle	2	10	91	24	16IUB750	115
Vehicle	3	10	90	36	16IUB805	124
Vehicle	2	7	119	21	16IUB909	134
Vehicle	1	13	120	13	15LBO18	133
Vehicle	2	12	120	26	15LBO23	146
Vehicle	3	0	120	28	15LBO24	148
Vehicle	2	7	127	21	15LBO25	148
Vehicle	3	2	120	30	15LBO26	150
Vehicle	2	5	134	19	15LBO28	153

## Sheet: RPF
Treatment	N of treatments	Days between last treatment and collection	Days from induction to first treatment	Days from first treatment to sacrifice	HISTOLOGY ID	Days post induction
Cis	3	14	111	42	17ESE2	153
Cis	2	14	125	28	17ESE3	153
Cis	2	8	139	22	17ESE7	161
Cis	3	14	125	42	17ESE10	167
Cis	3	15	125	43	17ESE12	168
Cis	2	15	139	29	17ESE13	168
Cis	5	3	125	59	17ESE17	184
Cis	3	0	149	29	17IUA239	182
Cis	3	7	149	36	17IUA286	185
Cis	3	7	156	35	17IUA312	191
Cis	3	13	149	42	17IUA313	191
Treatment	N of treatments	Days between last treatment and collection	Days from induction to first treatment	Days from first treatment to sacrifice	HISTOLOGY ID	Days post induction
Vehicle	1	14		14	16ESE50	118
Vehicle	2	14	118	28	17ESE1	146
Vehicle	0			0	17ESE5	156
Vehicle	2	8	139	22	17ESE6	161
Vehicle	2	8	139	22	17ESE8	161
Vehicle	2	8	156	22	17ESE11	168
Vehicle	3	8	139	37	17ESE15	175
Vehicle	2	3	156	17	17IUA219	173
Vehicle					17JYS14	164
