# Supplementary material for: Tumor Heterogeneity Underlies Differential Cisplatin Sensitivity in Mouse Models of Small-Cell Lung Cancer
Source: Cell Rep. 2019 Jun 11;27(11):3345–3358.e4. doi: 10.1016/j.celrep.2019.05.057 (PMC6581744; doi:10.1016/j.celrep.2019.05.057)
Supplement: Table S2, RNA Expression Data, Related to Figures 4 and 5 [file mmc3.xlsx]

## Sheet: Cis-RPF_Rep_vs_V-RPF_14304
	Normalized read counts												Cis-RPF-Rep vs. V-RPF comparison
Gene_name	A_V-RPF_1_R3	D_V-RPF_2_R4	G_V-RPF_3_R6	J_V-RPF_4_R8	L_V-RPF_5_R11	B_Cis-RPF-Rep_1_R7	E_Cis-RPF-Rep_2_R9	H_Cis-RPF-Rep_3_R10	K_Cis-RPF-Rep_4_R12	C_Cis-RPF-Al_1_R1	F_Cis-RPF-Al_2_R2	I_Cis-RPF-Al_3_R5	log2FoldChange	padj	pvalue
Msln	20.4988	114.066	50.0419	55.4976	88.1958	1736.1	173.546	1668.9	782.903	390.493	306.514	434.827	2.16757	1.62649e-08	1.98165e-11
A2ml1	150.666	57.5562	170.142	167.418	107.265	3555.29	510.49	406.737	2126.46	463.49	169.033	2230.99	2.07223	8.74869e-08	1.83572e-10
Stk33	174.24	253.247	1056.34	228.465	306.302	3869.27	2391.08	4080.13	3301.66	2722.89	1765.83	912.82	2.06389	3.2756e-08	4.65598e-11
Fgg	34.8479	15.6971	70.9685	43.4731	13.1102	1390.63	904.268	54.7179	2925.36	454.695	144.242	69.488	2.03778	3.7889e-09	3.5904e-12
Pkd1l3	4824.39	918.806	3208.14	1670.48	742.514	26491.9	27515.7	36516.9	15399.6	41341.2	1322.97	19344	1.94362	8.35075e-07	2.48289e-09
Arrdc2	56.3716	6.27886	63.6897	82.3215	81.0448	422.436	531.803	367.522	1453	68.6	34.9335	200.041	1.87294	2.48731e-06	9.42801e-09
Kng2	0	0	2.72956	0	0	139.938	199.934	133.147	58.9282	298.146	145.369	0	1.84898	3.54696e-08	5.34637e-11
Adh1	108.643	25.1154	44.5828	19.4242	66.7428	251.013	510.49	434.096	460.481	505.705	502.592	197.936	1.80516	6.45278e-06	2.75162e-08
Slc44a3	9.22445	16.7436	76.4276	66.5971	27.4122	313.11	343.033	446.863	410.813	775.708	513.861	363.233	1.79931	9.1716e-06	4.28347e-08
Arhgef38	12.2993	9.41829	11.8281	26.8238	3.57551	109.326	105.549	148.65	162.473	58.9257	96.9124	231.627	1.74479	2.19554e-05	1.26317e-07
Psd4	73.7956	50.2309	113.732	64.7472	58.4	383.079	370.435	290.917	307.268	570.788	1440.16	327.436	1.73413	2.0193e-07	4.64709e-10
Reep6	354.629	449.985	595.954	157.243	171.624	1617.15	2179.99	1336.03	1839.4	2457.29	2622.27	632.762	1.73379	1.06658e-06	3.32089e-09
Zbtb7b	910.145	560.911	1114.57	759.392	921.289	3846.53	2719.91	4021.77	2634.09	2624.39	1789.5	2637.39	1.72863	2.14862e-12	7.99652e-16
Smpdl3b	47.1472	12.5577	103.723	29.5987	98.9224	571.995	317.661	259.91	1112.9	283.195	37.1873	61.0652	1.70091	3.39567e-05	2.16051e-07
Trp53inp1	249.06	88.9505	363.941	307.087	135.869	871.111	908.327	836.272	2108.79	1349.13	1063.78	580.12	1.62377	2.98535e-05	1.7782e-07
Smad3	29.7232	60.6956	76.4276	69.372	52.4408	270.254	314.616	237.111	218.034	428.311	451.882	313.749	1.61813	6.9105e-06	3.08713e-08
Catsperd	48.1721	54.4168	186.52	66.5971	107.265	745.167	532.818	470.574	270.228	707.108	358.351	41.0611	1.5899	7.79075e-05	6.32794e-07
Nbeal2	669.285	707.418	1019.94	899.986	724.636	2998.16	3286.22	2287.21	2138.25	3177.59	6306.07	3484.93	1.57307	2.14862e-12	8.72594e-16
Prom2	175.264	11.5112	454.016	61.9723	109.649	1801.7	2074.44	696.742	1894.12	1838.13	2048.68	1709.83	1.5653	0.000151512	1.47676e-06
Scnn1a	1337.54	520.099	2196.38	1596.48	926.056	5295.76	7025.07	3597.7	5044.25	8728.04	7961.47	7557.35	1.55013	6.47702e-06	2.82497e-08
Dsp	908.095	159.064	1539.47	1148.8	524.408	4673.04	2976.68	3832.08	5431.49	4355.22	4002.71	2758.46	1.54697	0.000102394	8.80199e-07
Errfi1	545.267	514.866	839.794	953.634	1245.47	2901.95	3236.49	2315.48	2874.01	2150.35	1564.12	1174.98	1.52613	7.80417e-08	1.53427e-10
Cpped1	64.5711	85.8111	23.6562	100.821	67.9346	344.596	168.472	385.761	472.267	283.195	288.483	213.728	1.51027	0.00020902	2.2778e-06
Ildr1	67.6459	76.3928	299.342	153.543	48.8653	623.597	719.558	631.08	692.827	764.275	654.722	644.343	1.50148	0.000266723	3.15937e-06
Etl4	245.985	206.156	784.293	528.152	182.351	1602.28	2411.38	1319.61	1529.61	2977.95	3124.86	2758.46	1.50146	0.000111084	9.77457e-07
Bc034090	141.442	97.3223	148.306	303.387	266.971	1714.24	847.434	314.628	824.994	184.692	282.849	225.31	1.48798	0.000259085	2.99875e-06
Gdpd3	428.424	682.303	1158.24	1076.65	418.334	2916.82	2772.68	2987.6	2006.08	2099.34	3141.76	1840.38	1.45908	1.16154e-05	5.81792e-08
Rapgefl1	272.634	160.111	353.933	219.216	464.816	1285.68	743.915	896.462	1261.06	1116.95	1128.02	794.901	1.44822	2.1597e-05	1.21571e-07
Plb1	16.399	21.976	100.994	32.3736	3.57551	551.879	157.308	150.474	1479.1	344.759	22.5378	78.9637	1.44791	0.000134062	1.22501e-06
Wipi1	152.716	244.875	590.494	265.464	423.102	1389.75	1525.38	594.602	2068.38	1083.53	487.943	1338.17	1.44765	0.000210522	2.30842e-06
Sdr42e1	59.4464	70.1139	90.0754	75.8467	29.7959	157.43	259.812	362.962	301.375	345.639	361.731	232.68	1.42285	0.000325184	4.26124e-06
Mesp1	3.07482	0	7.27882	6.47472	4.76734	79.5895	74.087	42.8624	81.6576	82.6718	25.9184	0	1.41739	0.00030095	3.8296e-06
Frem2	252.135	445.799	1471.23	186.842	185.926	3215.07	1651.23	2201.48	3656.91	1831.97	827.136	1811.95	1.41505	0.000905686	1.63065e-05
St14	422.275	209.295	1122.76	1050.75	146.596	2401.68	2733.1	2473.25	3544.95	3605.9	2756.37	3002.72	1.41293	0.00071378	1.21165e-05
Tmem177	174.24	158.018	118.281	181.292	117.992	352.468	503.386	334.691	1139	78.2744	93.5317	135.817	1.40046	0.00030095	3.81727e-06
Oasl1	4.09975	104.648	73.6981	76.7717	52.4408	225.649	603.86	336.515	573.287	181.174	234.393	545.376	1.39986	0.00113827	2.24973e-05
Lcn2	361.803	267.898	378.499	653.947	551.82	1031.16	2270.31	1730.91	1008.51	1000.86	375.254	451.672	1.39912	4.42269e-05	3.1133e-07
Met	260.334	158.018	885.287	467.105	377.812	1403.75	1107.25	2250.73	2080.16	1558.45	1454.81	2455.24	1.39137	0.000436057	6.2226e-06
Asap3	303.382	109.88	355.752	249.739	286.041	954.199	846.419	927.469	743.337	240.1	445.121	811.746	1.38776	3.55419e-05	2.30947e-07
Slc16a6	265.459	89.997	335.736	202.566	337.29	1375.76	679.977	517.084	1209.71	984.147	882.354	1127.6	1.37213	0.000489644	7.15873e-06
Stard10	156.816	165.343	287.513	220.141	104.882	655.083	731.736	486.99	595.174	1440.6	453.009	676.982	1.37024	5.46841e-05	4.07151e-07
Inpp5j	378.202	178.947	512.247	762.167	54.8244	1450.98	3393.8	1481.03	1328.41	1905.85	2423.94	1137.08	1.36026	0.00164931	3.62818e-05
Tspan1	314.656	29.3013	255.669	343.16	35.7551	1123.87	913.402	1324.17	1213.08	1561.97	898.13	843.332	1.35655	0.00185781	4.27545e-05
Myo5b	948.068	470.914	1796.05	845.414	337.29	3299.03	3630.26	2175.04	3760.46	3821.37	3342.35	3347.01	1.35451	0.000436057	6.2277e-06
Ier3	112.743	62.7886	359.392	282.113	274.122	662.08	824.091	1129.01	888.132	2009.63	832.771	706.461	1.35173	0.000943091	1.70438e-05
Tgtp2	10.2494	71.1604	12.7379	61.9723	40.5224	258.884	72.0573	1117.16	190.254	321.893	129.592	389.554	1.34355	0.0010418	1.96231e-05
Lpin3	68.6709	164.297	169.233	123.02	82.2367	390.076	317.661	443.215	488.262	540.885	387.65	390.607	1.33662	0.00025452	2.92869e-06
Marveld3	28.6983	30.3478	68.239	133.194	133.486	446.926	402.912	490.637	190.254	472.285	178.048	266.371	1.33162	0.00214668	5.27442e-05
Arsg	313.631	133.949	126.47	162.793	340.865	630.594	676.932	700.39	859.509	1078.25	386.523	516.949	1.32854	0.000264177	3.09344e-06
Lmbr1	134.267	98.3688	155.585	90.6461	119.184	267.631	378.554	340.163	528.67	243.618	211.855	335.859	1.32844	9.74334e-05	8.17771e-07
Pkd1l1	91.2195	161.157	113.732	197.941	160.898	173.173	810.898	810.737	467.216	445.9	599.505	351.651	1.32305	0.00126544	2.59529e-05
Ifitm3	278.783	109.88	388.507	297.837	57.2081	678.697	1253.39	1415.37	571.603	1755.46	707.686	1263.42	1.31866	0.00200306	4.75885e-05
Pdlim4	11.2743	0	30.935	28.6738	9.53469	376.957	94.3849	150.474	234.029	76.5154	164.526	633.815	1.31747	0.000767959	1.3411e-05
Prr15l	21.5237	26.1619	31.8448	154.468	33.3714	293.869	277.065	244.407	401.553	298.146	295.245	469.571	1.31645	0.00273536	7.36841e-05
Krt80	105.569	143.367	162.864	202.566	151.363	565.872	1058.53	423.152	223.085	743.167	887.988	1205.51	1.31502	0.00107705	2.04125e-05
Vwf	7517.92	3427.21	13821.6	7513.45	4532.55	17420.5	25991.4	23717.5	25319.7	36865.5	21922.5	32610.9	1.31383	0.000128942	1.1695e-06
Capsl	6.14963	27.2084	68.239	4.6248	15.4939	155.681	142.085	281.797	270.228	225.149	113.816	241.102	1.3087	0.00197847	4.67366e-05
Art3	77.8953	5.23238	41.8532	36.0734	11.9184	244.891	1398.52	198.808	60.6118	133.682	332.432	37.9026	1.30688	0.00071378	1.21266e-05
Elmo3	319.781	786.95	769.735	1220.95	308.685	2268.74	1807.52	1998.12	3181.28	2016.67	2569.31	1930.92	1.30622	0.000586507	9.09097e-06
Tll1	1435.94	410.219	1505.81	603.074	887.918	2524.12	3512.54	5065.06	2026.29	4123.92	1246.34	3686.02	1.30567	0.000572789	8.76203e-06
Foxj1	111.718	121.391	161.954	177.592	58.4	1117.75	246.618	292.741	472.267	263.846	386.523	710.673	1.30535	0.00220373	5.49909e-05
Hpn	3.07482	0	25.4759	4.6248	14.302	118.072	143.1	146.826	193.621	182.054	311.021	81.0693	1.3043	0.000580999	8.96628e-06
Igf2bp2	115.818	35.5802	150.126	136.894	42.9061	348.095	437.418	369.346	377.14	193.487	233.266	240.049	1.30354	0.00186169	4.30958e-05
Atp2a3	991.115	717.883	1843.36	1446.64	845.012	3893.76	3558.21	3183.67	2939.67	4575.97	5235.52	2929.02	1.30244	1.33901e-05	6.92024e-08
Sec24d	995.215	524.285	1522.18	956.409	475.542	2564.36	2951.3	2997.63	2421.95	2253.25	1899.93	1738.25	1.2987	0.000110355	9.63575e-07
Stat5a	76.8704	119.298	442.188	258.064	174.008	613.976	779.436	621.961	1394.07	512.741	942.079	235.838	1.29124	0.00220373	5.51902e-05
Il6ra	428.424	224.992	565.019	267.313	454.089	695.315	990.534	1715.41	1490.04	1518.88	742.619	1188.67	1.28366	0.00035382	4.74187e-06
Ets2	820.976	850.785	1271.97	1000.81	489.844	3834.29	1952.65	1980.79	2613.04	2815.24	2187.29	1525.58	1.28116	5.86509e-05	4.44626e-07
Gbp9	284.933	721.022	706.956	536.477	701.991	1548.06	1687.76	2948.38	1085.96	1316.59	2764.26	1701.4	1.27653	0.000290922	3.52477e-06
Pdgfb	104.544	20.9295	41.8532	125.795	25.0286	360.339	402.912	212.488	271.07	561.113	694.163	51.5896	1.27385	0.00408463	0.000122478
4933430i17rik	8.19951	27.2084	38.2138	27.7488	42.9061	220.402	59.8786	137.707	185.203	46.6129	39.4411	31.5855	1.27191	0.00424632	0.000130775
Ppl	817.901	478.24	1620.45	1166.37	892.685	3224.69	2083.57	3410.75	3030.59	3022.8	5277.22	1783.53	1.26905	0.000135831	1.25957e-06
Capn5	134.267	87.904	232.922	176.667	113.224	526.515	502.371	397.617	399.028	629.713	243.408	436.932	1.2606	0.0003983	5.49974e-06
Tnfrsf12a	6.14963	31.3943	25.4759	18.4992	35.7551	134.69	134.98	120.379	74.0811	105.539	23.6647	92.6507	1.25864	0.00475782	0.000152325
Epn3	284.933	65.928	440.369	295.987	209.763	1032.04	746.96	676.678	1245.07	798.575	803.471	961.251	1.2552	0.00225457	5.69213e-05
Bspry	89.1696	12.5577	75.5178	65.6722	9.53469	389.201	386.673	168.714	234.871	131.923	152.13	118.972	1.24202	0.00535823	0.000178438
Plcg2	962.417	911.481	1059.07	1172.85	803.297	2069.33	2420.51	2724.04	2592	2160.02	3271.36	1887.76	1.23615	9.21578e-11	6.23783e-14
Plekhg6	15.3741	68.021	92.805	28.6738	14.302	298.242	140.055	357.49	163.315	310.459	376.381	272.688	1.23155	0.00600426	0.000210644
Arap2	297.232	254.294	771.555	214.591	208.571	1246.32	865.702	1046.02	1378.08	930.498	2527.61	813.852	1.23086	0.00177208	4.01819e-05
Fxyd3	3.07482	2.09295	0	0	0	44.6051	154.263	37.3906	75.7648	384.336	341.447	147.399	1.22817	3.46992e-05	2.23123e-07
Trpc4	513.494	184.18	545.002	595.674	164.473	1722.11	1594.39	1895.06	521.935	1378.16	28.1722	695.933	1.22809	0.00350349	0.000100439
Angpt2	81.9951	172.669	235.652	410.682	175.2	682.196	935.729	736.868	510.991	118.731	99.1662	188.46	1.22772	0.00226552	5.75044e-05
Fam160a1	485.821	331.733	961.714	712.219	467.2	1402.87	1759.82	2718.57	1160.88	1847.8	1525.81	2196.24	1.22668	0.000627905	1.01152e-05
C4b	1208.4	1250.54	1698.69	1429.06	982.073	2533.74	3714.5	3618.68	3402.68	3798.51	3035.84	4228.24	1.21884	7.80417e-08	1.58471e-10
Kcnh6	511.444	646.722	1292.9	1187.65	355.167	3475.7	2747.31	744.164	4372.47	6772.06	4452.34	2341.54	1.21603	0.00407918	0.000122039
Nos1	8.19951	115.112	254.759	71.2219	35.7551	743.418	189.785	426.8	1553.18	354.434	278.341	73.6994	1.2124	0.00507341	0.00016564
Gm16432	13.3242	14.6507	9.09853	0	11.9184	319.233	92.3551	252.614	19.3621	0	61.9789	366.391	1.2112	0.000856318	1.53017e-05
Rhbdf2	199.863	235.457	320.268	400.508	157.322	593.86	1055.49	645.672	732.393	793.298	675.006	939.141	1.20926	0.000575649	8.84475e-06
Gdf15	54.3217	25.1154	7.27882	74.9218	36.9469	160.054	319.691	149.562	170.892	41.3359	175.795	81.0693	1.20822	0.00752318	0.000282616
Krt18	490.945	282.549	657.824	532.777	187.118	1325.03	1322.4	1256.69	1109.53	1696.53	1917.96	1286.58	1.20804	0.000716545	1.22221e-05
Chrdl2	34.8479	13.6042	198.348	19.4242	183.543	688.318	332.884	663.911	600.225	1216.33	410.187	243.208	1.20584	0.00646543	0.000235003
Plekha4	388.452	76.3928	223.824	235.865	219.298	504.65	1198.59	436.831	1028.72	641.147	859.816	658.03	1.20545	0.00421918	0.000128921
Rnf128	117.868	31.3943	143.757	110.995	60.7836	366.461	202.978	276.326	548.874	139.839	49.5831	296.903	1.2036	0.00572187	0.000198294
Sphk1	35.8728	188.366	169.233	73.0719	106.073	765.283	627.203	182.393	319.054	167.103	251.296	22.1098	1.20049	0.00720317	0.000270107
Fzd6	156.816	251.154	496.78	297.837	783.036	1101.13	1796.36	1554.9	784.586	2083.51	823.755	566.433	1.20038	0.00350349	0.000100329
Catsperg1	22.5486	23.0225	219.275	145.219	75.0857	421.562	219.216	208.84	2288.1	161.826	796.71	289.533	1.20003	0.00492785	0.000159436
Zdhhc1	200.888	154.878	273.866	234.94	228.832	476.662	848.449	507.053	531.195	531.211	483.435	379.026	1.19924	0.000145515	1.37892e-06
Tes	78.9203	73.2533	283.874	155.393	75.0857	471.415	453.656	508.877	405.762	389.613	410.187	361.127	1.19884	0.0044976	0.000141254
Hecw2	150.666	519.052	666.012	423.632	431.445	1254.19	996.623	1004.07	2167.71	1243.6	756.142	1707.72	1.19832	0.00214694	5.2896e-05
Megf11	28.6983	6.27886	58.2306	45.323	232.408	281.624	593.711	333.779	885.606	268.244	54.0906	251.631	1.19722	0.00604202	0.000213479
Cdh1	564.741	344.291	1261.06	2105.21	174.008	3416.23	3749.01	2882.72	3782.35	6353.42	6031.11	3732.35	1.19551	0.00682328	0.000251243
S100a6	194.738	163.25	242.931	175.742	171.624	314.859	854.538	426.8	565.71	300.785	548.795	615.916	1.19093	0.000803226	1.40812e-05
Llgl2	634.437	325.454	1090.91	958.259	321.796	2290.6	2414.43	1394.4	1854.55	2802.93	1812.04	2204.67	1.18042	0.00207909	5.00985e-05
Trpm4	144.516	171.622	502.239	672.446	115.608	1249.82	1263.54	843.568	1253.49	1481.06	1497.63	1476.09	1.17708	0.00695935	0.000256724
Slc12a8	499.145	115.112	111.002	260.839	216.914	495.029	1784.18	449.599	910.861	505.705	309.894	386.395	1.17591	0.0080741	0.000314788
Slc25a33	63.5462	89.997	155.585	91.5711	95.3469	227.399	331.869	402.177	220.56	98.5026	153.257	81.0693	1.172	0.00238319	6.19756e-05
Rhou	44.0724	2.09295	19.1069	42.5482	40.5224	135.565	152.234	145.003	253.391	148.633	34.9335	108.443	1.17104	0.00946724	0.000387046
Smtnl2	21.5237	191.505	229.283	228.465	289.616	1159.73	644.456	518.908	697.878	117.851	978.139	224.257	1.17082	0.00921536	0.000373005
Tnk1	64.5711	36.6267	713.325	365.359	71.5101	1334.65	1634.99	1004.99	1487.52	1392.23	989.408	1078.12	1.17048	0.00983075	0.00040723
Nat2	89.1696	40.8126	110.092	23.124	78.6612	181.044	175.576	211.576	553.925	25.5051	47.3293	94.7564	1.16274	0.0105841	0.000446319
Fgd4	132.217	62.7886	164.683	86.0213	67.9346	426.81	227.336	300.949	301.375	245.377	174.668	393.765	1.15745	0.00414521	0.000125697
Nwd1	0	51.2773	131.019	117.47	92.9632	564.998	160.353	1607.8	824.152	61.5641	331.305	236.891	1.15743	0.00440617	0.000138084
Naip2	510.419	229.178	442.188	586.425	694.84	621.847	1518.28	1650.66	1888.23	3386.03	1720.76	2584.74	1.15691	0.00232479	5.9481e-05
Tacc2	2656.64	1497.51	3038	1343.97	3394.35	5707.7	5780.82	5647.8	7387.07	7354.28	5626.55	3900.8	1.15613	0.000164591	1.63767e-06
1700001o22rik	57.3966	104.648	174.692	62.8973	65.551	217.778	341.003	176.009	606.118	294.628	402.299	285.322	1.15328	0.00942857	0.000384826
2010300c02rik	173.215	73.2533	442.188	247.889	106.073	690.067	503.386	766.051	878.871	458.213	775.299	310.59	1.15312	0.00792439	0.000303588
Robo4	243.935	339.058	474.033	372.759	450.514	1000.55	1713.14	1020.49	483.211	1200.5	791.076	591.701	1.15045	0.00185781	4.26334e-05
Grb7	1593.78	831.949	2169.09	1787.95	597.11	3868.4	4617.75	2789.7	4167.9	5188.1	3175.57	2973.24	1.15043	0.00143963	3.07922e-05
Sgms2	173.215	129.763	233.832	592.899	125.143	725.051	1067.67	1091.62	515.2	1199.62	1656.53	600.124	1.14923	0.00811744	0.000317077
Mef2c	55.3467	201.97	297.522	103.596	165.665	453.922	528.758	310.068	1043.87	270.882	324.544	1041.27	1.14904	0.0095093	0.000389409
Cpne2	335.155	319.175	357.572	466.18	250.286	1043.41	1145.81	497.021	938.641	835.513	744.873	470.623	1.14718	0.000474855	6.87823e-06
Grhl2	181.414	162.204	486.771	493.929	16.6857	1865.54	748.989	730.484	1910.11	2126.6	1837.95	1411.87	1.1462	0.0126369	0.000567851
Il10rb	157.841	83.7181	242.931	331.136	160.898	583.365	744.93	473.31	506.782	363.228	473.293	317.96	1.14614	0.00380723	0.000111841
Cyb561	113.768	120.345	377.589	250.664	81.0448	509.023	640.396	463.278	878.871	371.144	492.45	548.534	1.14345	0.00796226	0.00030768
Gpr182	204.988	137.088	432.18	478.204	133.486	236.145	973.28	1471	1437.01	1541.74	149.876	1126.55	1.13745	0.0119293	0.000525167
Cntnap4	305.432	106.741	219.275	243.265	46.4816	1332.03	463.805	145.003	1415.12	434.467	589.363	576.961	1.13686	0.0136431	0.000641801
Neil1	85.0699	115.112	140.117	131.344	157.322	388.327	183.695	306.42	592.649	186.451	334.686	110.549	1.13434	0.0044043	0.000137728
Chad	79.9452	162.204	307.53	219.216	53.6326	657.706	1146.83	509.789	228.978	253.292	678.387	1506.63	1.13382	0.0130424	0.000595003
Fyb2	0	3.13943	4.54926	0	0	193.289	116.712	84.8128	21.8876	66.8411	32.6798	4.21139	1.1318	5.1555e-05	3.76875e-07
Ap1g2	437.649	371.499	744.26	544.802	355.167	951.575	1739.52	1125.37	1204.66	1044.83	1741.04	643.291	1.13115	0.000402357	5.59334e-06
Tmem200a	286.983	120.345	325.727	175.742	129.91	767.907	601.83	1566.76	163.315	467.008	120.577	526.424	1.12882	0.0130488	0.000596181
St5	1219.68	513.82	2102.67	1350.44	977.305	3987.35	3324.78	2037.33	4123.29	3913.72	1684.7	4564.1	1.12737	0.00217424	5.3863e-05
Xdh	1072.09	1063.22	1853.37	2575.09	2023.74	2834.61	4462.48	3256.63	8086.63	4677.12	3287.13	3599.69	1.12552	0.00211391	5.15099e-05
Prickle2	247.01	370.453	629.618	271.938	250.286	857.992	603.86	937.501	1577.59	1445.88	619.789	977.044	1.12287	0.00361763	0.00010478
Tmbim1	185.514	113.019	298.432	228.465	278.89	557.126	660.694	697.654	432.701	394.011	539.78	431.668	1.11977	0.00168514	3.74121e-05
Bcl6	157.841	304.525	703.316	936.06	226.449	1803.45	1091.01	1474.65	1587.69	1722.04	3549.7	1387.65	1.11922	0.00967827	0.000398294
Espn	437.649	141.274	546.821	138.744	178.775	1029.42	1282.82	786.114	585.072	1164.44	919.541	878.076	1.11876	0.00958952	0.000393992
Arhgef16	59.4464	79.5322	654.184	146.144	30.9877	1318.91	1152.92	911.966	644.001	1701.81	1211.41	1441.35	1.11749	0.0150986	0.000736839
Enpp1	385.377	31.3943	90.0754	168.343	307.494	707.559	760.153	914.701	588.44	801.213	117.196	1012.84	1.11339	0.0152206	0.000752069
Rreb1	2127.77	1700.52	2874.22	2233.78	978.497	5257.28	5636.7	3988.03	4674.69	6955.87	8855.09	4617.79	1.1088	0.000274831	3.29261e-06
Ccdc120	908.095	605.91	558.65	860.213	870.04	1297.05	3458.75	1272.19	1848.66	1144.21	1128.02	1221.3	1.10814	0.00139254	2.94079e-05
Zc2hc1c	35.8728	34.5337	19.1069	58.2725	46.4816	296.493	147.159	139.531	50.5099	19.3487	136.353	37.9026	1.10635	0.0170429	0.000889406
Ntsr2	1086.43	311.85	1445.76	467.105	557.779	1953.88	1710.09	1678.02	3855.59	773.949	537.526	1643.5	1.10157	0.00850708	0.000336851
Mapk13	414.075	92.0899	683.299	530.927	71.5101	1414.24	1311.24	1100.74	1402.49	1350.01	1351.14	1036	1.09931	0.0165453	0.000848461
Dusp4	804.577	158.018	807.949	203.491	280.081	1423.86	1472.61	1162.76	1601.16	1503.92	303.133	1363.44	1.09759	0.0119293	0.00052565
Osgin1	97.3691	95.2293	155.585	82.3215	234.792	348.095	177.606	410.384	795.53	595.413	562.317	23.1627	1.09647	0.0137384	0.000648141
Itga3	583.19	854.971	1292.9	1015.61	688.881	2108.68	2041.96	1955.25	2315.03	1999.08	1543.84	1919.34	1.09458	8.00317e-05	6.55465e-07
Tmprss2	28.6983	64.8815	125.56	195.167	11.9184	297.367	576.458	166.89	723.975	436.226	153.257	434.827	1.09362	0.0176431	0.000937448
Tmc4	798.427	299.292	2047.17	789.916	120.375	2357.95	3440.48	2964.8	3016.28	4213.63	3619.57	2654.23	1.09314	0.0173965	0.000911392
Rell2	50.222	46.045	116.461	271.938	140.637	293.869	812.928	270.854	492.471	152.151	104.801	253.737	1.09307	0.0178758	0.000959488
Cldn3	94.2943	122.438	253.849	169.268	64.3591	244.891	515.565	497.933	444.487	481.08	226.505	327.436	1.09228	0.0107377	0.000456429
Zfp750	91.2195	116.159	126.47	66.5971	4.76734	566.747	385.659	175.097	399.87	465.249	883.481	443.249	1.09178	0.0188717	0.00102955
C77080	804.577	342.198	1196.46	2193.08	867.656	3155.59	4368.09	2697.59	2198.86	3724.63	3100.07	3421.76	1.09117	0.00796226	0.000307733
Fmn1	425.349	302.432	822.507	617.873	586.383	1130	754.064	3590.41	1110.37	1793.28	557.81	650.66	1.0888	0.0107234	0.000453645
Spry1	207.038	526.378	627.798	579.025	314.645	824.757	1161.04	1647.92	1133.1	1377.28	734.731	1768.79	1.08852	0.00348571	9.90929e-05
1700088e04rik	93.2694	54.4168	219.275	118.395	34.5632	473.164	202.978	294.565	526.144	1022.84	138.607	540.111	1.08817	0.0178837	0.000961408
Slc22a29	86.0948	279.409	186.52	147.069	512.489	915.716	420.165	849.952	851.091	801.213	134.1	495.892	1.08812	0.0133929	0.000627311
Ano9	159.89	214.528	535.903	397.733	16.6857	1012.8	1424.91	524.38	1708.92	1966.53	2139.96	1368.7	1.08806	0.0198226	0.00109462
Smarca2	857.873	640.443	2313.76	1238.52	734.171	3819.42	2088.65	2135.82	4809.38	2589.21	3031.33	3937.65	1.08768	0.00630642	0.000227943
Ldb2	282.883	29.3013	347.564	321.886	44.0979	385.703	1032.14	840.832	1361.24	1323.63	152.13	663.295	1.0863	0.0201228	0.00111551
Kcnj8	61.4963	100.462	68.239	143.369	64.3591	285.123	147.159	295.477	282.013	1031.64	46.2024	0	1.0847	0.00914921	0.000368616
Sytl1	84.0449	14.6507	343.924	73.9968	70.3183	540.509	350.137	433.184	892.341	152.151	330.178	124.236	1.0841	0.020036	0.00110935
Lad1	149.641	11.5112	451.287	97.1208	17.8775	1176.35	367.391	891.902	1301.47	1162.68	2920.89	1655.08	1.08385	0.0152251	0.000753321
Aldh1b1	61.4963	137.088	114.641	251.589	368.277	901.723	676.932	1433.61	110.28	466.129	149.876	144.24	1.08331	0.0206311	0.00115409
Tead3	533.993	459.403	999.018	900.911	787.803	2296.73	1691.82	1180.08	2073.43	1630.57	2670.73	1430.82	1.08331	0.000819747	1.45928e-05
Ly6d	27.6733	21.976	7.27882	21.2741	4.76734	26.2383	70.0275	118.556	224.769	0	856.435	2.1057	1.08289	0.0152031	0.000748113
H6pd	652.886	408.126	954.435	901.836	693.648	1506.95	1836.95	1686.22	1825.09	1826.7	1977.69	1517.15	1.08218	0.00018967	1.96423e-06
Duox2	950.118	429.055	780.654	113.77	137.061	1429.99	1507.11	2643.79	1222.34	1562.85	251.296	897.027	1.08052	0.0187598	0.00101964
Mak	191.663	99.4152	282.964	278.413	53.6326	732.048	571.384	915.613	245.815	619.159	654.722	293.745	1.07981	0.0177169	0.000944966
Dbndd1	3.07482	4.18591	10.9182	5.54976	17.8775	132.066	63.9381	12.7675	84.1831	2.63846	0	1.05285	1.07918	0.0104682	0.000440012
Cyp2j6	46.1222	21.976	171.052	61.9723	78.6612	249.264	201.963	370.258	280.33	208.439	14.6495	166.35	1.07587	0.0204674	0.00114016
Prom1	643.661	285.688	343.924	360.734	650.742	1568.18	1268.61	620.137	1295.58	1115.19	835.024	786.478	1.07577	0.00383315	0.000112862
Plekhg1	1135.63	401.847	1277.43	848.188	699.608	1426.49	1985.13	2573.57	2918.63	829.357	593.87	1521.37	1.07189	0.00294228	8.02584e-05
Pappa	775.878	760.788	1251.96	513.353	263.396	4343.31	2807.19	531.676	1672.72	2353.51	750.508	2475.25	1.0716	0.0178758	0.000959195
Pak6	27.6733	252.201	126.47	144.294	246.71	451.299	600.815	432.272	614.537	250.654	269.326	141.082	1.06889	0.0187598	0.00101915
Fam131c	19.4738	15.6971	7.27882	65.6722	15.4939	66.4703	434.373	25.535	266.019	92.3462	160.018	44.2196	1.06533	0.0127949	0.000580247
Focad	2877	1486	2702.26	2607.46	1591.1	6430.13	3391.77	8819.62	3694.8	5912.8	2230.11	3629.17	1.06433	0.00199967	4.73726e-05
Dvl1	933.719	1017.17	1342.94	961.034	1048.82	2147.17	2164.76	3348.74	1925.27	2459.05	1952.9	1098.12	1.06353	1.47897e-05	7.90841e-08
Tnc	712.332	309.757	826.146	649.322	424.294	1315.41	2889.39	1300.46	819.943	690.398	1080.69	165.297	1.06244	0.00794407	0.000305545
Kyat1	122.993	84.7646	278.415	206.266	44.0979	579.866	294.318	351.107	745.862	206.68	824.882	572.75	1.06107	0.0209271	0.00117851
Ocln	581.14	626.839	942.607	228.465	197.845	1265.56	1301.09	1694.43	1515.3	868.054	931.937	858.072	1.06015	0.0110631	0.000475504
Esrp2	1422.61	77.4392	881.647	991.557	218.106	3959.36	4955.71	2157.71	4603.97	5626.96	6007.44	5978.07	1.06009	0.0211703	0.00119364
Npas2	447.898	91.0434	408.524	762.167	70.3183	940.205	1282.82	1772.86	1135.63	1281.41	803.471	897.027	1.05988	0.023228	0.00137098
Ppm1j	154.766	124.531	171.052	109.145	42.9061	258.01	536.877	492.461	195.305	104.659	819.248	150.557	1.05754	0.0175465	0.000925507
Nupr1	999.315	749.277	1281.98	622.498	337.29	2862.6	1716.18	2469.6	1288	2270.84	889.115	1245.52	1.0558	0.00605823	0.000214871
Ubxn11	60.4714	50.2309	133.748	152.618	22.6449	360.339	289.244	288.181	221.402	182.933	394.411	350.599	1.05558	0.0230894	0.0013552
Ly6e	738.981	1159.5	1705.97	1142.33	998.758	2176.03	2887.36	3281.25	2286.41	3243.55	4277.67	2924.81	1.05406	0.000245562	2.80899e-06
Ern1	542.192	470.914	686.029	890.737	560.163	1266.43	1288.91	1200.15	2149.19	1321.87	1569.76	1353.96	1.05158	0.000567344	8.59736e-06
Gbp7	167.065	171.622	170.142	213.666	90.5795	357.715	492.222	1338.77	117.856	705.349	973.632	980.202	1.05126	0.0248618	0.00149097
Atg4c	54.3217	126.624	146.486	175.742	97.7305	346.345	553.116	266.294	213.825	255.931	325.671	407.452	1.04769	0.015155	0.000742672
Ttll10	390.502	36.6267	365.761	121.17	16.6857	1331.16	960.087	3004.01	994.202	1329.79	1718.5	869.653	1.04672	0.0128221	0.000582349
Tnfrsf4	99.419	26.1619	112.822	113.77	109.649	234.395	259.812	279.061	299.692	145.995	43.9486	89.4921	1.04573	0.0164204	0.000839134
Tmem86a	102.494	113.019	210.176	188.692	120.375	276.377	337.959	439.567	431.017	527.693	199.459	290.586	1.04562	0.00492443	0.000158993
Rorc	254.185	196.738	513.157	205.341	194.269	565.872	510.49	1037.82	755.122	556.716	2000.23	1078.12	1.04471	0.00836297	0.000328315
Slc11a2	213.187	218.714	269.316	417.157	375.428	619.224	1043.31	721.365	532.037	756.359	589.363	456.936	1.04395	0.00271136	7.24915e-05
Tnfrsf11a	176.289	134.995	235.652	205.341	206.188	349.844	453.656	848.128	318.212	382.577	269.326	426.404	1.04067	0.00696431	0.000257379
Glp1r	361.803	175.808	1302	513.353	266.971	1235.82	878.896	1543.05	3201.48	1795.03	2174.89	934.93	1.03623	0.0256592	0.00155963
Abcc4	161.94	92.0899	226.553	189.617	121.567	288.621	407.986	436.831	456.272	172.38	536.399	767.527	1.03584	0.00556561	0.000190242
Vgll4	223.437	342.198	528.624	383.858	405.224	1043.41	1264.55	735.956	607.802	331.567	584.855	262.159	1.0358	0.00297267	8.1691e-05
Tirap	97.3691	28.2549	105.543	44.3981	56.0163	141.687	288.229	128.587	308.952	156.549	179.175	140.029	1.03268	0.0267116	0.00163444
Pax9	1084.38	628.932	468.574	200.716	257.437	1615.4	1378.22	1180.08	1663.46	1919.92	528.511	1583.48	1.03157	0.0154633	0.000767201
Sys1	95.3193	206.156	141.027	46.248	51.2489	295.618	366.376	289.093	345.992	494.272	187.063	111.602	1.03154	0.022013	0.001265
Krt8	189.614	55.4632	235.652	248.814	21.453	608.728	410.016	504.317	666.73	758.118	665.991	361.127	1.0309	0.0301668	0.00194796
Fgl2	409.975	255.34	481.312	179.442	168.049	397.073	761.168	2469.6	393.135	407.203	18.0302	530.636	1.03034	0.0284148	0.00177485
Slc18a1	278.783	229.178	226.553	177.592	241.943	383.954	888.03	344.723	666.73	686	505.973	750.681	1.02808	0.00554198	0.000188561
Cnksr1	7.17457	21.976	5.45912	48.0979	0	284.248	144.115	115.82	117.856	64.2026	384.269	122.13	1.0279	0.0110687	0.000476731
Cd82	162.965	185.226	244.75	98.0458	110.841	337.599	225.306	704.949	495.838	401.046	478.928	711.726	1.02758	0.0158142	0.00079424
Igsf6	75.8454	24.069	75.5178	16.6493	89.3877	82.2133	242.559	213.4	327.472	53.6488	68.7402	11.5813	1.02568	0.0319773	0.00211248
Col23a1	17.424	62.7886	15.4675	37.9234	32.1796	63.8465	167.457	73.8692	230.662	387.854	162.272	72.6466	1.02568	0.0320907	0.00212215
Fads6	112.743	105.694	167.413	92.496	58.4	356.841	177.606	314.628	291.273	284.954	135.227	266.371	1.02469	0.0130904	0.000601996
0610009b22rik	74.8205	231.271	90.0754	109.145	178.775	418.063	331.869	282.709	420.074	109.936	117.196	255.842	1.02293	0.01379	0.000651512
Slc46a1	151.691	118.252	115.551	55.4976	204.996	205.533	336.944	350.195	550.557	478.441	103.674	214.781	1.02243	0.0186316	0.00100889
Fzd7	19.4738	30.3478	146.486	102.671	32.1796	238.768	212.112	237.111	319.896	328.049	161.145	173.72	1.02162	0.0329455	0.00220897
Trappc6a	64.5711	102.555	258.398	143.369	98.9224	295.618	372.465	415.856	380.508	503.067	483.435	67.3823	1.02113	0.016816	0.000872711
Ttc25	0	18.8366	42.7631	66.5971	9.53469	492.405	186.74	145.003	158.264	105.539	172.414	36.8497	1.01827	0.0140377	0.000673519
Cited4	660.06	330.687	887.106	900.911	348.016	1143.11	1831.88	1228.42	2033.86	1226.01	918.414	1770.89	1.01793	0.00781828	0.000296877
Serinc2	556.542	133.949	658.733	783.441	53.6326	1191.22	1366.04	2439.51	1213.92	1304.28	1075.05	1058.11	1.0168	0.0331609	0.00222883
Ceacam1	16.399	12.5577	50.9518	56.4226	35.7551	83.0879	154.263	156.858	106.913	105.539	262.565	156.874	1.014	0.034545	0.00235645
F11r	2018.1	671.838	2593.99	1317.14	1102.45	5660.47	3194.88	3611.38	2833.6	3835.45	3344.6	5150.54	1.01325	0.00804881	0.000313258
Erbb2	103.519	156.971	232.012	334.836	281.273	522.142	714.483	359.314	693.669	532.09	1144.92	486.416	1.01259	0.0130081	0.000592558
Aoc1	0	23.0225	33.6645	14.7994	3.57551	179.295	202.978	70.2213	106.913	332.446	49.5831	309.538	1.00993	0.0140135	0.000670607
Vdr	4.09975	6.27886	52.7715	44.3981	5.95918	146.06	433.358	174.185	31.9896	146.874	78.8822	60.0124	1.00531	0.0161294	0.000818806
Tmem141	7.17457	87.904	64.5995	51.7978	11.9184	249.264	108.593	180.569	279.488	79.1539	49.5831	57.9067	1.00513	0.0350815	0.00241393
S100a10	26.6484	11.5112	24.566	15.7243	5.95918	52.4766	60.8935	55.6299	116.173	44.8539	69.8671	20.0041	1.00426	0.0374794	0.00262564
Bbs7	72.7706	107.787	295.702	75.8467	114.416	657.706	245.604	269.942	455.431	131.923	158.891	193.724	1.00304	0.0311152	0.00203447
Wdr60	495.045	132.902	688.758	835.239	475.542	2002.86	584.577	1218.39	2253.58	572.547	874.465	253.737	0.999918	0.0278579	0.00172721
Wdr19	366.928	133.949	277.505	326.511	455.281	842.249	582.547	700.39	880.555	442.382	416.949	865.442	0.996321	0.00797457	0.000308749
Paqr4	66.621	236.504	190.159	298.762	194.269	483.659	379.569	553.563	629.689	357.072	336.94	350.599	0.995643	0.017429	0.000914974
Muc1	3245.98	2568.05	12418.6	9021.14	1918.86	14885	20249.1	31699	17898.2	32850.6	27543.4	23494.3	0.994549	0.0396386	0.00286812
Fa2h	36.8978	41.8591	76.4276	10.1746	52.4408	115.448	286.199	153.21	92.6014	86.1898	245.662	38.9554	0.994514	0.0399873	0.00289606
Acer2	72.7706	127.67	321.178	382.934	181.159	343.722	700.275	517.084	993.36	1358.81	573.586	689.616	0.994431	0.0311071	0.00203159
Atp2c2	125.042	29.3013	327.547	44.3981	79.853	242.267	713.468	349.283	563.185	516.259	907.145	583.278	0.990588	0.040903	0.00301236
Bcl11a	16.399	7.32533	40.0335	12.0245	10.7265	127.693	179.636	24.6231	54.719	27.2641	167.906	131.606	0.989712	0.0329455	0.0022099
Ptp4a3	1868.46	1269.38	2246.43	1651.05	1568.46	3931.37	3345.08	3331.41	3837.91	4427.34	4207.8	2668.97	0.989128	6.47702e-06	2.84964e-08
B4galnt3	120.943	30.3478	366.671	283.963	84.6203	650.71	491.207	952.092	385.559	501.308	446.248	655.925	0.987953	0.040903	0.00302329
Tmem102	16.399	0	61.87	61.9723	72.702	253.637	333.899	243.495	241.605	155.669	205.094	143.187	0.987664	0.0284148	0.00177784
Plaur	143.491	147.553	227.463	323.736	88.1958	249.264	1208.74	325.572	479.002	294.628	54.0906	91.5978	0.984204	0.0368794	0.00257362
Pde4b	195.763	65.928	310.26	98.9707	147.788	664.703	249.663	396.705	560.659	504.826	418.076	740.153	0.983283	0.0322312	0.00213499
Fam124a	247.01	194.645	208.356	313.561	283.657	394.449	686.066	659.351	490.787	131.923	132.973	364.286	0.982219	0.00212867	5.20137e-05
Dnah7b	45.0973	100.462	398.515	36.0734	13.1102	2176.03	1089.99	208.84	2279.68	1524.15	382.015	2216.25	0.981626	0.00939747	0.000382285
Ppard	44.0724	95.2293	80.9769	91.5711	60.7836	141.687	217.187	167.802	225.611	150.392	139.734	207.411	0.981393	0.0175465	0.000924939
Frrs1	263.409	324.408	726.972	290.437	197.845	983.061	1112.32	861.807	637.266	1138.94	956.728	923.348	0.980817	0.0157852	0.00079172
Bcam	1028.01	469.868	1493.98	991.557	557.779	1884.78	1398.52	1977.14	3645.13	1666.63	1029.98	1070.75	0.980671	0.0136914	0.000644997
Net1	1278.1	785.904	1438.48	1160.82	1160.85	2671.06	1544.66	2657.47	3293.24	2035.13	3320.94	1579.27	0.980183	0.000815083	1.44546e-05
Ndrg1	3441.74	2574.33	4039.75	3006.12	4346.62	9639.07	5436.77	7686.96	6723.7	3415.93	2809.33	2274.15	0.979611	9.36107e-05	7.73014e-07
Snx33	561.666	98.3688	426.721	535.552	283.657	1007.55	680.992	1164.58	1172.67	1215.45	1315.08	1477.15	0.978637	0.024735	0.00147951
Tapbpl	94.2943	51.2773	54.5912	45.323	22.6449	175.797	77.1317	165.978	254.233	218.113	154.384	143.187	0.977951	0.0408987	0.00299529
Gda	196.788	93.1364	164.683	235.865	193.077	433.806	548.041	311.892	377.982	429.19	226.505	1217.09	0.976184	0.00957856	0.000392893
Celf3	2989.75	1510.07	2900.61	2513.12	1642.35	5101.6	5326.15	6487.72	3378.27	4684.15	4077.08	5501.13	0.97575	0.0013127	2.70998e-05
Nfatc1	1339.59	1164.73	2051.72	1033.18	1909.32	3999.59	2670.18	3708.96	2644.19	4392.16	5056.35	2679.5	0.975744	0.000806698	1.42294e-05
Ghdc	49.197	148.6	322.998	151.693	50.0571	425.06	647.5	209.752	630.531	455.575	178.048	463.253	0.97248	0.0450276	0.00342263
Atp2a1	16.399	55.4632	33.6645	31.4486	26.2204	46.3543	133.966	283.621	59.77	1.75898	4372.33	86.3336	0.970462	0.0464728	0.00361112
Tuba8	156.816	331.733	937.148	241.415	452.898	1042.53	979.37	1597.76	936.958	3292.8	3395.31	2196.24	0.970205	0.0300819	0.00193159
Mok	26.6484	306.618	132.838	74.9218	42.9061	502.901	283.155	148.65	1074.18	254.172	624.296	196.883	0.969578	0.0452159	0.00345225
Pisd	4.09975	12.5577	2.72956	24.049	3.57551	89.2102	103.519	41.0384	31.9896	40.4564	96.9124	57.9067	0.968673	0.0285097	0.00179078
Vwa2	23.5736	82.6716	522.255	36.0734	164.473	853.619	544.996	460.543	1053.13	246.257	176.921	670.665	0.968262	0.0450789	0.00343627
Trpm2	168.09	143.367	563.199	193.317	687.689	1202.59	579.503	834.448	1378.08	1516.24	315.529	330.594	0.966956	0.0379081	0.00268133
Cdcp1	258.284	28.2549	372.13	283.963	48.8653	837.001	637.351	872.751	471.425	853.103	730.224	1012.84	0.966109	0.0482676	0.00381266
Dock5	521.694	363.127	785.203	725.169	322.987	668.202	1431	1496.54	1535.5	1471.38	1653.15	1871.96	0.965121	0.0119206	0.000522039
Vsig10l	309.531	108.834	166.503	123.945	250.286	509.897	716.513	389.409	318.212	823.201	2778.91	174.773	0.964674	0.0227528	0.00132599
Hook2	1149.98	307.664	1053.61	853.738	765.159	1785.95	2935.06	1449.11	1665.98	3349.09	1899.93	1749.83	0.963785	0.0130904	0.000600059
Aox1	40.9975	113.019	132.838	135.044	365.894	386.577	247.633	412.208	1021.98	571.667	812.487	1257.1	0.960348	0.0488927	0.00388521
Rtp4	39.9726	235.457	267.497	239.565	53.6326	192.414	630.247	916.525	544.665	961.28	148.749	1385.55	0.956364	0.0511193	0.00414865
Degs2	6.14963	0	6.36897	0	4.76734	69.9688	153.249	103.052	11.7856	221.631	29.2991	127.395	0.955082	0.00273536	7.36883e-05
Slc6a14	0	14.6507	31.8448	27.7488	60.7836	185.417	102.504	97.5803	404.921	218.992	171.287	302.168	0.955011	0.0277091	0.00171424
Dnah7a	36.8978	99.4152	114.641	36.9984	58.4	404.07	60.8935	115.82	452.063	207.559	704.305	166.35	0.95496	0.0515862	0.00425627
Mecom	56.3716	228.132	165.593	239.565	135.869	192.414	384.644	665.735	597.7	317.495	137.48	169.509	0.954792	0.040452	0.00294009
Rnf43	149.641	17.7901	72.7882	124.87	5.95918	114.574	510.49	195.161	750.913	306.062	482.308	178.984	0.954512	0.0415431	0.00308809
Ankfn1	18.4489	34.5337	72.7882	64.7472	15.4939	141.687	91.3402	104.876	251.707	145.995	114.943	280.058	0.954331	0.0519532	0.00431885
Hps3	243.935	238.597	358.482	277.488	95.3469	502.026	447.567	712.245	674.307	621.798	414.695	738.047	0.953973	0.0178939	0.000964094
Engase	62.5212	418.591	403.065	357.96	168.049	1088.01	428.284	430.448	5193.25	1212.81	303.133	888.604	0.953796	0.0336687	0.00227208
Tprg	97.3691	6.27886	7.27882	2.77488	32.1796	370.835	246.618	167.802	87.5504	117.851	0	73.6994	0.952835	0.027234	0.00167562
Crybb3	90.1946	14.6507	33.6645	10.1746	57.2081	105.828	286.199	162.33	111.964	49.2513	226.505	131.606	0.948268	0.0521707	0.00435403
Epha1	0	27.2084	55.501	6.47472	4.76734	186.292	178.621	152.298	156.581	162.705	161.145	143.187	0.947041	0.02128	0.00120415
Kcnk1	573.966	615.328	793.392	736.268	684.114	1015.42	1292.97	1914.22	1444.58	1442.36	1220.42	1226.57	0.946863	0.000347587	4.61128e-06
Slc25a1	676.459	376.731	694.218	565.151	442.171	1054.78	1273.69	1170.05	1123.84	840.79	1421.01	1550.85	0.946057	0.000614943	9.78148e-06
Zfp185	219.337	151.739	255.669	77.6967	66.7428	195.913	571.384	327.396	676.832	538.246	225.378	847.543	0.945267	0.0469301	0.00367207
Plod1	752.305	367.313	1776.03	1419.81	495.804	2196.14	1417.8	6100.14	1319.99	2459.93	1264.37	1519.26	0.944359	0.0469762	0.00368204
Ai661453	462.247	309.757	434	320.036	178.775	844.873	880.925	621.961	683.567	1102.88	1925.85	1216.04	0.942613	0.00712126	0.000266071
Ms4a14	712.332	903.109	580.486	1302.34	533.942	1065.27	1503.05	2181.42	2570.11	1849.56	2304.49	1250.78	0.942145	0.0114069	0.000494141
Dhx58	45.0973	97.3223	105.543	98.0458	51.2489	174.047	321.72	207.016	132.167	359.71	163.399	308.485	0.939796	0.038999	0.00277961
Elf3	81.9951	147.553	1352.95	578.1	266.971	2574.85	1869.43	2385.7	2431.21	2913.74	2390.13	3762.88	0.939615	0.049711	0.00398724
Micall2	33.823	169.529	324.817	364.434	114.416	756.537	694.185	394.881	601.067	478.441	1016.45	200.041	0.939323	0.0529227	0.00444462
Tmem173	389.477	172.669	348.474	146.144	352.783	730.299	618.069	980.363	390.61	545.282	374.127	502.209	0.938543	0.0244433	0.0014576
Lrig1	416.125	974.269	1399.35	860.213	598.302	1546.31	1551.77	1916.04	2715.75	1943.67	1148.3	2126.75	0.937595	0.0130904	0.000599267
Tmem45b	42.0225	0	101.904	18.4992	28.6041	244.891	360.286	373.906	95.9687	1012.29	3.38067	596.965	0.937127	0.032566	0.0021646
Serpinb1a	19.4738	10.4648	39.1237	20.3491	7.15101	36.7336	70.0275	72.0453	152.371	110.815	258.057	115.813	0.936382	0.0548318	0.00471344
Rsad2	11.2743	101.508	76.4276	53.6477	69.1265	97.0817	314.616	365.698	116.173	27.2641	112.689	279.005	0.934289	0.0582343	0.00517936
Derl3	170.14	139.181	380.318	279.338	79.853	340.223	812.928	845.392	319.054	362.349	801.218	831.75	0.93336	0.0481247	0.00379486
Dusp18	74.8205	29.3013	193.799	118.395	98.9224	447.8	277.065	145.003	356.094	411.6	252.423	442.196	0.932159	0.0544019	0.00466472
Cldn6	77.8953	2.09295	270.226	196.092	39.3306	423.311	876.866	621.961	432.701	664.893	955.601	551.693	0.931792	0.0496997	0.00398069
Scn3a	1791.59	2434.1	4993.27	2552.89	1693.6	7302.99	4532.5	4927.35	7009.93	7947.93	5463.16	6392.9	0.931211	0.00874539	0.00034814
Ptpn3	402.801	383.01	1188.27	838.014	530.367	1980.99	1349.8	1215.65	1596.11	1452.91	1194.5	1250.78	0.93098	0.0168186	0.000874285
Tinagl1	71.7457	110.926	170.142	234.015	127.526	307.863	379.569	710.421	160.79	208.439	634.438	339.017	0.929418	0.0485024	0.00384763
Coro6	65.5961	34.5337	159.224	98.9707	168.049	509.897	237.484	305.508	169.208	167.982	82.2629	296.903	0.928874	0.0541492	0.00462911
Ap1m2	40.9975	59.6491	167.413	64.7472	0	396.198	181.665	325.572	714.714	395.769	298.625	404.294	0.928815	0.040903	0.00302005
Mtus1	691.833	1130.19	557.74	1473.46	1332.47	3087.37	1928.29	1928.81	2108.79	2177.61	1779.36	2969.03	0.927496	0.00794407	0.000305528
Cacna1h	2181.07	1053.8	3683.99	3287.31	1013.06	4927.55	5568.71	4288.06	5987.1	9545.08	12799.2	6003.34	0.927393	0.0197131	0.00108579
Spata6	234.711	170.576	292.063	295.062	256.245	797.644	426.254	489.725	456.272	287.592	363.985	204.253	0.926454	0.00700353	0.000259776
Vegfa	1023.91	897.877	2139.97	720.544	760.391	2795.25	1740.54	2660.2	2703.12	3890.85	2058.83	1894.07	0.92574	0.0126844	0.000573519
St6galnac2	196.788	139.181	827.056	514.278	87.004	1653.01	814.957	764.227	1069.97	1807.35	1939.37	1001.26	0.925053	0.0587479	0.00522902
Jph4	382.302	118.252	158.314	115.62	253.861	347.22	768.272	536.236	413.339	317.495	113.816	337.964	0.923755	0.0390862	0.00279111
Fam234a	137.342	88.9505	157.405	91.5711	77.4693	236.145	159.338	308.244	353.569	323.651	260.311	217.94	0.923657	0.0289738	0.00182822
Ddit4	131.192	91.0434	128.289	79.5466	168.049	209.906	309.542	206.104	390.61	138.959	122.831	147.399	0.92224	0.0244092	0.00145226
Ryr1	160.915	198.83	14.5576	17.5742	52.4408	291.245	228.35	831.713	228.978	271.762	6969.8	25.2684	0.921689	0.0571289	0.00499211
Slitrk6	466.347	694.86	1186.45	1600.18	545.861	3057.64	1324.43	925.645	3903.57	786.262	226.505	1934.08	0.920179	0.044314	0.00335639
Cxcl16	185.514	153.832	147.396	159.093	169.241	154.806	621.113	517.084	291.273	547.921	229.885	648.555	0.919627	0.0343218	0.00232982
Trim14	115.818	84.7646	151.036	258.989	112.033	307.863	442.492	434.096	225.611	445.9	279.468	154.769	0.919505	0.0347656	0.00238375
R3hdml	682.609	116.159	947.157	189.617	83.4285	1151.86	1566.99	952.092	1511.09	1964.78	1990.08	2723.72	0.918332	0.0637867	0.00588043
Rbbp8nl	0	0	22.7463	20.3491	9.53469	311.361	253.723	23.7111	198.672	182.054	327.925	224.257	0.918208	0.00563481	0.000193751
Irak4	269.559	96.2758	123.74	119.32	199.037	431.183	499.326	341.987	263.493	173.259	197.205	190.566	0.918201	0.0301668	0.00194695
Ifitm1	192.688	343.244	351.203	215.516	112.033	232.646	960.087	720.453	573.287	4591.81	684.021	1471.88	0.917419	0.0452167	0.0034572
Dnah11	58.4215	62.7886	341.195	89.7211	148.979	884.23	314.616	457.807	175.101	478.441	1276.76	368.497	0.916464	0.0649282	0.00605159
Lrriq1	15.3741	69.0674	54.5912	12.0245	159.706	286.872	215.157	135.883	343.467	34.3	600.632	426.404	0.916398	0.0630378	0.00577726
Anxa4	1165.35	992.06	1455.76	1378.19	1007.1	2222.38	2494.6	3491.92	1650.83	3525.87	3493.35	2599.48	0.915399	0.00124602	2.53015e-05
Crip1	175.264	42.9055	166.503	100.821	89.3877	282.499	189.785	290.917	442.803	211.957	285.103	284.269	0.915247	0.0501196	0.00403698
Mks1	89.1696	93.1364	385.778	49.9478	90.5795	344.596	488.163	275.414	643.159	172.38	458.644	543.27	0.915223	0.0638716	0.00590555
D130043k22rik	48.1721	289.874	412.163	595.674	133.486	1190.34	581.532	887.342	836.78	763.395	811.36	1051.8	0.914518	0.062128	0.0056308
Cebpb	55.3467	63.8351	74.6079	58.2725	20.2612	157.43	96.4146	114.908	244.131	62.4436	37.1873	124.236	0.914403	0.05804	0.00514243
Fpr2	6.14963	37.6731	60.0503	86.9463	19.0694	54.2258	188.77	201.544	270.228	134.562	107.054	95.8092	0.914357	0.0619388	0.00559688
1110012l19rik	24.5985	19.883	29.1153	19.4242	50.0571	17.4922	90.3253	137.707	219.718	157.428	9.01511	345.334	0.912286	0.0637988	0.00588586
Eps8l2	574.99	75.3463	867.999	836.164	261.012	1316.29	1262.52	1720.88	1516.14	1938.39	2949.07	1998.31	0.911949	0.057888	0.00512113
Osbpl3	294.157	63.8351	277.505	326.511	210.955	409.317	586.607	1116.25	373.773	972.713	251.296	725.413	0.911492	0.0528029	0.00442466
Ercc4	405.876	595.445	728.792	527.227	865.273	1051.28	1768.95	978.539	1468.15	735.252	1841.34	929.665	0.910491	0.0055113	0.000186893
Steap4	87.1198	99.4152	249.3	110.07	245.518	471.415	314.616	392.145	351.885	231.305	166.779	507.473	0.909357	0.038548	0.0027365
Cyp4f13	277.758	156.971	278.415	286.738	250.286	711.932	419.15	699.478	356.094	287.592	420.329	200.041	0.907485	0.0138685	0.000656159
Ezh1	638.537	254.294	886.197	604.924	431.445	1390.63	1725.31	866.367	1088.49	1297.24	1062.66	1244.47	0.906859	0.0213079	0.00120954
Flad1	296.207	203.016	357.572	257.139	371.853	630.594	450.612	633.816	777.01	233.944	574.713	367.444	0.906661	0.00529792	0.000176071
Ankrd42	39.9726	53.3703	231.103	167.418	132.294	588.612	319.691	276.326	255.917	235.703	490.196	192.671	0.906089	0.064108	0.00595778
Myo1e	1073.11	471.961	1282.89	880.562	425.485	1868.17	1507.11	1687.14	2227.48	2104.61	1253.1	1451.88	0.904594	0.0166948	0.000862198
Ces1d	228.561	367.313	932.599	576.25	474.351	601.731	1333.57	1575.88	1380.6	2180.25	5083.39	2876.38	0.904424	0.0363018	0.0025112
Lrp4	626.237	470.914	1706.88	3174.46	1097.68	3298.15	3831.21	3200.09	3681.33	5039.46	3405.46	4902.06	0.903417	0.0461621	0.00357761
Ttc39a	887.597	794.275	1824.25	1739.85	978.497	2363.2	2541.29	2719.48	2794.88	3226.84	2043.05	2016.21	0.902924	0.00541254	0.000181712
Rap1gap	5602.31	4819.02	8394.3	3877.43	5018.82	10231.2	12999.7	14377.1	7684.23	12072.7	6929.24	12813.2	0.900436	0.00220373	5.51405e-05
Cfap61	116.843	177.901	222.914	129.494	75.0857	370.835	101.489	812.561	365.355	275.28	242.281	319.013	0.900265	0.0662924	0.00625053
Egln3	199.863	153.832	213.815	109.145	435.02	762.66	330.854	1045.11	252.549	561.113	264.819	454.831	0.899907	0.0610941	0.00547959
Pign	258.284	348.477	333.916	153.543	230.024	390.951	677.947	548.091	673.465	942.811	412.441	454.831	0.898604	0.0144124	0.000695549
Arhgap44	649.811	336.965	706.046	623.423	675.771	1390.63	1238.17	980.363	1281.27	1358.81	1151.68	1076.01	0.89829	0.00259499	6.83263e-05
Dtna	2268.19	1117.64	2533.03	1014.68	2116.7	3913	4682.71	3675.22	2975.87	4123.92	714.447	3110.11	0.898117	0.0079854	0.000309709
Slc25a29	5.12469	3.13943	80.067	36.9984	10.7265	98.8309	114.683	187.865	234.029	308.7	65.3595	45.2725	0.897769	0.0513038	0.00417056
Myo1h	566.791	206.156	1165.52	1392.07	339.673	2095.56	1568.01	1515.69	2303.25	2723.77	1720.76	2943.76	0.89776	0.0536119	0.00456866
Slc25a35	1071.06	271.037	2071.73	880.562	383.771	2413.05	3410.03	2564.45	1399.96	5602.34	2523.1	3115.38	0.897753	0.0576387	0.00507177
Wdr4	473.522	394.522	435.819	261.764	436.212	563.249	656.634	890.99	1305.68	420.395	684.021	1417.13	0.897478	0.0118208	0.000515268
Itpkc	310.556	776.485	458.566	420.857	518.449	662.954	2165.78	1096.18	691.143	553.198	491.323	782.267	0.896981	0.0349104	0.00239841
Fut4	10.2494	30.3478	2.72956	18.4992	10.7265	27.1129	249.663	89.3726	22.7294	51.0103	0	10.5285	0.896772	0.0435505	0.00328088
Traf3ip2	24.5985	79.5322	286.604	139.669	14.302	507.274	379.569	288.181	480.685	464.37	946.586	483.258	0.894846	0.0727948	0.00715926
Pla2g16	60.4714	11.5112	51.8616	59.1974	135.869	258.01	157.308	485.166	65.6628	253.292	429.344	288.481	0.894788	0.0726736	0.00713755
Elovl7	879.397	294.06	736.981	788.066	270.547	1277.8	783.496	1960.73	1567.49	2177.61	1219.29	1602.44	0.894568	0.0393456	0.00282562
Tmem64	394.601	578.701	293.882	460.63	481.502	1768.46	816.987	321.924	1302.31	669.29	300.879	513.79	0.894154	0.0432524	0.00324379
Chid1	518.619	448.938	774.285	347.785	673.387	1041.66	1303.12	1140.87	1030.4	1059.78	1251.97	627.498	0.888955	0.00421918	0.000128679
Sbk2	0	0	3.63941	0	0	17.4922	42.6254	143.179	95.1269	23.7462	138.607	66.3295	0.888605	0.000329902	4.35434e-06
Unc13d	81.9951	152.786	207.446	231.24	116.8	310.486	720.573	344.723	205.407	151.272	1040.12	299.009	0.888466	0.0553091	0.00478442
Xbp1	857.873	615.328	971.723	605.849	491.036	2064.08	1590.33	1059.7	1172.67	1646.4	345.955	1032.84	0.887924	0.00761601	0.000287649
Ccl6	784.078	141.274	714.234	439.356	214.53	442.553	2273.36	1664.34	779.535	869.813	1304.94	613.811	0.887883	0.07169	0.00697464
Erbb3	404.851	158.018	534.084	662.271	469.583	957.698	998.653	681.238	1409.22	1367.6	1717.38	1225.52	0.885704	0.034545	0.00235694
Spata2l	112.743	5.23238	30.0251	28.6738	39.3306	122.445	197.904	113.996	247.498	51.8898	45.0755	108.443	0.885485	0.0751235	0.00749929
Shb	75.8454	176.854	137.388	204.416	281.273	441.678	381.599	359.314	404.079	203.162	231.012	201.094	0.885219	0.0347617	0.00237878
Fam83b	107.619	226.039	272.046	442.131	66.7428	675.199	379.569	683.062	597.7	368.505	880.1	584.331	0.885206	0.0649468	0.00605772
Fam185a	131.192	64.8815	90.0754	157.243	137.061	253.637	283.155	338.339	180.994	146.874	103.674	312.696	0.884558	0.0357009	0.00246721
Rbm24	217.287	285.688	319.358	307.087	147.788	767.907	864.687	220.696	548.032	710.626	796.71	327.436	0.882976	0.0456466	0.00350947
Nadk	541.167	805.787	699.677	708.519	420.718	1732.6	1651.23	1107.13	801.423	1202.26	1427.77	1587.7	0.882846	0.00985324	0.000408829
Nol9	312.606	314.989	367.58	309.862	247.902	579.866	748.989	496.109	640.633	723.818	647.961	748.575	0.881992	0.00118739	2.38098e-05
Igfbp5	1272.97	1378.21	1413	2170.88	1567.26	4443.02	3480.06	1878.65	2864.75	3309.51	4256.26	2736.35	0.881813	0.0044043	0.0001375
Nectin4	0	70.1139	18.1971	44.3981	10.7265	251.888	223.276	92.1085	176.784	358.831	419.202	324.277	0.881282	0.0485024	0.00384639
Tmem184a	365.903	36.6267	675.111	833.389	71.5101	1546.31	2512.87	1956.17	1669.35	1753.7	981.52	1514	0.88121	0.0655308	0.0061388
Echdc3	51.2469	6.27886	38.2138	25.8989	5.95918	48.1035	193.844	72.0453	148.162	64.2026	92.4048	172.667	0.880179	0.0710724	0.0068696
Rrbp1	12570.9	14862.1	19668.3	14626.4	22063.3	27807.3	23548.5	44687.2	36496.7	25231.6	21875.2	20405.3	0.880115	0.00115506	2.29855e-05
S1pr3	85.0699	105.694	403.975	206.266	234.792	377.831	598.786	661.175	417.548	1080.01	753.888	726.466	0.8786	0.0597755	0.00534072
Faap20	3104.54	1167.87	3877.79	3964.38	861.697	5454.94	9006.14	7018.49	3256.2	6648.93	3681.54	6555.04	0.878536	0.0513356	0.00418669
Rrm2b	60.4714	101.508	84.6163	75.8467	28.6041	228.273	167.457	113.084	197.83	128.405	153.257	243.208	0.878202	0.0627315	0.0057322
Prkch	271.609	317.082	254.759	240.49	165.665	349.844	579.503	599.161	538.772	787.142	1113.37	596.965	0.877592	0.00970211	0.000399931
Plekhg5	1236.08	913.574	2540.31	1615.91	884.342	3459.08	3643.46	2341.02	2720.8	3768.6	3105.7	3380.7	0.877402	0.015962	0.000805989
Sytl3	11.2743	47.0914	0	0.92496	23.8367	258.01	91.3402	109.436	239.922	256.81	137.48	47.3782	0.877247	0.0231891	0.00136554
Gys1	3114.79	1940.17	3135.35	1590.93	1824.7	5255.53	3587.64	4047.3	5810.32	5959.41	2813.84	4333.53	0.876942	0.00396426	0.000117795
Wnk4	6637.5	1426.35	2989.78	5944.72	1631.62	10428	9464.87	6425.71	8131.24	31538.4	33145.2	11926.7	0.875857	0.0452326	0.00346577
Pitpnc1	394.601	699.046	839.794	436.581	303.918	864.989	1603.53	1017.75	1116.27	1467.87	892.496	1682.45	0.874985	0.0227528	0.00132427
Wnt5a	28.6983	96.2758	80.067	180.367	148.979	62.9719	1062.59	265.382	218.876	264.726	192.698	459.042	0.874766	0.0815412	0.00843339
Macc1	61.4963	12.5577	183.79	94.3459	0	430.308	341.003	335.603	628.006	502.187	192.698	600.124	0.87375	0.0529227	0.00445261
Acox3	386.402	717.883	663.283	603.074	357.551	1088.89	937.759	835.36	1705.55	1021.96	953.348	1014.95	0.872888	0.0151813	0.000745987
Smarcd2	1047.49	1487.04	1877.03	1424.44	1465.96	2915.07	3021.33	1725.44	4068.57	1853.96	2825.11	2202.56	0.872862	0.00438589	0.000136111
Pcdhb4	213.187	587.073	506.788	308.012	1089.34	1398.5	1330.52	1057.88	1168.46	1103.76	353.843	339.017	0.872581	0.0457059	0.00351751
Colec12	132.217	205.109	218.365	181.292	166.857	206.408	395.807	432.272	526.144	190.849	386.523	353.757	0.872459	0.0255744	0.00155102
March4	67.6459	32.4408	219.275	245.114	47.6734	495.029	402.912	341.075	252.549	1041.31	662.61	70.5409	0.871381	0.0852753	0.00903893
Inmt	114.793	75.3463	276.595	159.093	206.188	257.135	262.857	408.561	731.551	649.941	816.994	789.637	0.869829	0.0663611	0.00626149
Ifnlr1	14.3491	34.5337	5.45912	51.7978	40.5224	125.944	138.025	92.1085	64.821	112.574	13.5227	186.354	0.868828	0.085805	0.00914154
Coq8b	572.941	324.408	1000.84	801.94	557.779	1174.6	1506.1	1523.89	1229.07	1287.57	2631.28	1815.11	0.868093	0.0154905	0.000772643
Spryd7	207.038	151.739	317.539	216.441	252.669	292.994	510.49	430.448	752.597	418.636	464.278	389.554	0.868012	0.0298481	0.00190586
Nudt12	176.289	18.8366	648.725	52.7227	169.241	803.766	899.193	1153.64	382.191	1405.42	91.278	513.79	0.867693	0.084132	0.00888927
Galnt15	42.0225	34.5337	45.4926	153.543	134.677	127.693	309.542	97.5803	562.343	272.641	179.175	277.952	0.866785	0.0876112	0.0095276
Nfkbiz	620.088	346.384	345.744	363.509	674.579	753.914	1026.05	829.889	1268.64	353.554	835.024	2033.05	0.866184	0.0138766	0.000657483
Fank1	0	0	0	5.54976	0	137.314	56.8339	34.6547	95.9687	47.4923	0	146.346	0.866128	0.000567344	8.54669e-06
Ano2	0	6.27886	9.09853	0	10.7265	85.7118	29.4318	77.5171	94.2851	14.9513	0	48.431	0.864679	0.0165453	0.000848349
Sp140	75.8454	36.6267	119.191	62.8973	52.4408	118.947	108.593	263.558	229.82	261.208	761.777	34.744	0.862952	0.0774478	0.00782132
Sox13	2411.68	439.52	979.002	1308.82	1361.08	1708.99	4260.51	4058.25	2010.29	5457.22	6148.3	4051.36	0.862852	0.0531827	0.00450329
Slc50a1	408.95	265.805	362.121	263.614	200.228	462.669	696.215	745.076	556.45	535.608	580.348	634.868	0.862156	0.0126369	0.000565872
Cdk2ap2	39.9726	100.462	28.2054	111.92	45.2898	244.016	119.757	158.682	181.835	201.403	92.4048	93.7035	0.861657	0.0834044	0.0087367
Slc26a11	65.5961	30.3478	60.9601	104.52	35.7551	178.42	165.427	68.3974	247.498	44.8539	210.728	51.5896	0.860214	0.0861453	0.00926526
Hnf1b	202.938	242.782	523.165	51.7978	45.2898	774.904	605.89	268.118	1115.43	1393.11	1610.32	570.644	0.860186	0.0912275	0.010133
Cfap44	160.915	643.583	304.801	415.307	129.91	1348.65	944.863	362.962	713.873	400.167	884.607	2813.21	0.860075	0.0763389	0.00766799
Ccnl2	1017.76	1007.76	2391.09	1392.99	631.673	3280.66	2450.96	3737.23	1717.33	2653.41	2818.35	2198.35	0.859637	0.0343516	0.00233677
Cmc1	71.7457	52.3238	41.8532	17.5742	54.8244	123.32	123.817	153.21	93.4432	42.2154	69.8671	108.443	0.859039	0.0798294	0.00817397
Cp	116.843	229.178	454.926	336.685	204.996	446.926	658.664	874.575	470.583	604.208	614.154	997.048	0.858204	0.0519532	0.00431904
Acta1	17.424	51.2773	14.5576	20.3491	1.19184	131.191	10.1489	416.768	88.3922	13.1923	2526.48	18.9513	0.857725	0.0435404	0.00327422
Igsf5	165.015	55.4632	111.002	161.868	226.449	501.151	520.639	140.443	306.426	324.531	1037.86	379.026	0.857674	0.0782515	0.00796604
Map7	892.721	678.117	1063.62	833.389	1040.47	1707.24	1855.22	1447.29	1838.56	2232.14	1344.38	1674.03	0.855259	0.000190446	1.98515e-06
Tbc1d32	606.764	201.97	358.482	945.309	289.616	967.318	844.389	1001.34	1646.62	1523.27	885.734	942.3	0.855147	0.0589561	0.00525154
Galnt1	927.569	769.16	710.595	463.405	1023.79	1405.5	1238.17	1639.71	1867.18	831.995	1005.18	727.518	0.854594	0.00515521	0.000169584
Exph5	1389.82	1020.31	2482.99	775.117	768.734	1562.93	1764.9	4029.98	4312.7	3017.52	1211.41	3364.9	0.853764	0.0529227	0.00445155
Nol3	30.7482	23.0225	2.72956	35.1485	13.1102	25.3637	238.499	114.908	48.8262	45.7334	22.5378	20.0041	0.852461	0.0726113	0.00712646
Bphl	26.6484	21.976	47.3123	81.3965	25.0286	142.561	132.951	71.1333	114.489	204.921	112.689	64.2238	0.852383	0.0928418	0.0103563
P2rx4	374.103	341.151	589.585	292.287	315.836	580.741	974.295	853.6	689.459	1189.95	1090.83	1019.16	0.852249	0.0126684	0.000571083
Tns3	3111.71	2946.88	5440.92	2998.72	4258.43	6366.28	8725.02	6672.85	7084.85	12691.9	4647.29	8634.41	0.850863	0.00115283	2.28631e-05
Nectin2	284.933	340.105	454.016	400.508	437.404	875.484	633.292	735.956	716.398	1036.92	749.381	473.782	0.850514	0.00172779	3.85928e-05
Kcnip3	217.287	114.066	294.792	261.764	219.298	411.941	302.437	711.333	494.997	496.911	245.662	286.375	0.849661	0.0408987	0.00299418
Surf4	255.21	169.529	219.275	239.565	206.188	425.06	337.959	428.624	524.461	431.828	252.423	456.936	0.849651	0.00542863	0.000182987
Ttpa	244.96	286.734	247.48	89.7211	140.637	306.113	511.505	798.882	290.432	554.957	137.48	405.347	0.848989	0.0679935	0.00645234
Usb1	151.691	259.526	246.57	348.71	170.433	370.835	504.401	447.775	644.001	342.121	161.145	349.546	0.847919	0.0272216	0.00167302
Aldoc	642.636	174.762	1708.7	423.632	593.534	2433.16	1459.41	1079.77	2193.81	1351.77	509.354	1312.9	0.847898	0.0832941	0.00870753
Cfap65	79.9452	229.178	624.159	111.92	76.2775	1237.57	547.026	600.073	345.992	521.536	1413.12	1256.05	0.847486	0.098175	0.0112568
Zbp1	20.4988	174.762	352.113	101.746	29.7959	383.954	416.105	995.866	217.192	165.344	934.19	435.879	0.847231	0.0943361	0.0106315
Chdh	0	0	5.45912	2.77488	2.38367	13.1191	37.551	66.5735	49.668	12.3128	151.003	1.05285	0.845955	0.0119276	0.000523961
Dmrt2	512.469	443.706	618.7	252.514	145.404	2229.38	562.25	157.77	1708.92	622.677	779.807	1210.78	0.845108	0.0988313	0.011371
Tc2n	132.217	204.063	280.235	147.994	32.1796	507.274	130.921	818.945	403.237	291.11	194.952	556.957	0.844058	0.0990705	0.0114132
2510002d24rik	135.292	197.784	143.757	119.32	122.759	338.474	242.559	186.953	472.267	475.803	330.178	216.887	0.843656	0.0435533	0.00328404
Plxdc2	132.217	108.834	294.792	193.317	169.241	244.016	390.733	636.552	343.467	535.608	1128.02	892.816	0.843081	0.0572666	0.005018
Nedd9	1702.42	646.722	1531.28	1367.09	656.701	2544.24	2637.7	2664.76	1860.45	3815.22	1951.77	2364.7	0.842619	0.0227296	0.00132002
Deptor	27.6733	33.4872	88.2557	36.0734	120.375	119.822	142.085	165.066	254.233	149.513	208.474	91.5978	0.842317	0.0977716	0.0111917
Pts	80.9701	64.8815	134.658	112.845	15.4939	256.261	200.948	192.425	236.554	205.8	250.169	231.627	0.842167	0.0953797	0.0107878
Adprm	23.5736	101.508	128.289	69.372	66.7428	212.53	231.395	186.041	154.055	345.639	326.798	118.972	0.840592	0.0868857	0.00939781
Eogt	182.439	424.869	335.736	703.895	500.571	637.59	981.4	954.828	1091.01	802.093	1066.04	1133.92	0.839133	0.0420634	0.00313818
Samd9l	765.629	687.535	1201.92	606.774	283.657	909.594	2066.32	1885.03	1293.05	1571.64	2746.23	1924.61	0.836366	0.0501147	0.0040264
Copz2	27.6733	48.1379	139.207	176.667	84.6203	214.279	168.472	207.016	494.155	31.6616	276.088	83.175	0.836362	0.103202	0.0120847
Exd1	47.1472	9.41829	116.461	4.6248	5.95918	291.245	123.817	67.4855	396.502	485.477	47.3293	307.432	0.836303	0.0656774	0.00616142
Gata3	2.04988	23.0225	43.6729	22.199	29.7959	60.3481	103.519	97.5803	101.02	255.931	871.085	301.115	0.83585	0.0998407	0.0115289
Letm2	114.793	163.25	144.667	178.517	59.5918	307.863	283.155	299.125	250.866	75.6359	259.184	262.159	0.83583	0.0482984	0.00381836
Ccdc102a	16.399	108.834	89.1656	144.294	112.033	336.725	426.254	403.089	50.5099	54.5282	129.592	69.488	0.834127	0.106073	0.0126192
Slc43a2	467.372	660.327	626.889	945.309	584	1117.75	1177.27	887.342	2110.47	1000.86	3251.07	1142.34	0.833654	0.0203955	0.00113339
Ush1g	106.594	0	75.5178	31.4486	189.502	219.527	789.585	419.504	299.692	343	30.426	285.322	0.833592	0.0745538	0.00739394
Cln3	555.517	377.778	610.511	390.333	213.339	1011.92	951.968	646.584	910.861	1861	1274.51	1322.38	0.833009	0.0278361	0.00172397
Corin	29.7232	55.4632	29.1153	320.961	444.555	337.599	992.563	592.778	675.99	1113.43	175.795	164.244	0.832603	0.101611	0.0118296
Prdm1	35.8728	48.1379	152.855	131.344	28.6041	192.414	267.931	222.52	194.463	270.882	434.979	309.538	0.831673	0.10416	0.0122956
Astn2	1097.71	578.701	529.534	882.412	862.889	1989.74	1615.71	665.735	2374.8	548.8	1072.8	1659.29	0.831574	0.0412176	0.00305491
2210416o15rik	#N/A	#N/A	#N/A	#N/A	#N/A	#N/A	#N/A	#N/A	#N/A	#N/A	#N/A	#N/A	0.830638	0.0126088	0.000562422
Vasp	566.791	442.659	470.394	589.2	520.832	814.262	1118.41	1102.57	844.356	604.208	864.323	872.812	0.829505	0.000594314	9.29244e-06
Kif19a	130.167	148.6	615.97	181.292	137.061	516.894	418.135	687.622	778.694	587.498	263.692	646.449	0.829091	0.0922561	0.0102722
Tmem201	809.701	886.365	1064.53	878.712	611.412	1315.41	1844.06	2444.07	1075.02	1255.03	796.71	1157.08	0.829028	0.0117735	0.00051241
Oas2	26.6484	147.553	167.413	85.0963	7.15101	308.737	254.738	272.678	352.727	419.516	652.468	628.551	0.827905	0.10766	0.012993
Cfap54	13.3242	92.0899	109.182	78.6216	154.939	268.505	133.966	218.872	414.181	82.6718	227.631	198.988	0.827074	0.109405	0.013285
Pof1b	6.14963	44.9985	226.553	75.8467	65.551	475.788	232.41	414.032	137.218	372.023	243.408	379.026	0.825787	0.10452	0.0123734
Agtrap	39.9726	82.6716	164.683	98.0458	132.294	148.684	317.661	243.495	271.07	240.1	234.393	153.716	0.82576	0.0860882	0.00921833
Icmt	204.988	316.036	566.838	208.116	181.159	994.431	546.011	428.624	649.052	847.826	1648.64	663.295	0.825684	0.0655467	0.00614473
Tmprss13	6.14963	0	9.09853	0	0	118.072	49.7297	58.3658	90.9177	59.8052	662.61	31.5855	0.824833	0.00614366	0.000219565
Mamstr	1702.42	1199.26	2742.3	1984.96	495.804	3990.84	3793.66	3721.73	2423.63	3172.31	5633.32	2015.15	0.824432	0.0531467	0.00449664
Pigr	65.5961	163.25	187.43	187.767	19.0694	230.022	370.435	514.349	283.697	485.477	214.109	754.892	0.823985	0.110135	0.0134109
Anxa3	245.985	148.6	307.53	231.24	400.457	455.672	576.458	508.877	606.118	513.621	268.199	535.9	0.82124	0.0280359	0.00174549
Lifr	370.003	561.958	928.96	567.001	343.249	837.001	902.238	868.191	2152.56	1475.78	1352.27	1097.07	0.820589	0.0577469	0.00509658
Stx4a	504.27	909.388	598.683	545.726	282.465	983.061	1632.96	1198.32	839.305	1108.15	1417.63	1186.56	0.820328	0.0366282	0.00254178
Tmprss4	105.569	1.04648	372.13	390.333	46.4816	1731.73	1811.58	1353.36	2086.9	1962.14	913.906	1728.78	0.819385	0.0375097	0.00263219
Ptpn6	577.04	692.767	1947.08	1134.93	228.832	1471.09	2090.68	3932.4	1426.06	3714.08	5880.1	2187.82	0.818919	0.0969793	0.0110344
Syne4	713.357	236.504	895.295	519.828	107.265	929.71	1651.23	896.462	1351.14	2247.97	1138.16	1813.01	0.818864	0.0976639	0.0111572
Slc27a2	90.1946	6.27886	31.8448	83.2464	0	283.374	201.963	284.533	220.56	104.659	100.293	245.314	0.818357	0.0734264	0.00723125
Bmp8b	454.048	249.061	288.423	208.116	1247.85	1164.98	1621.8	403.089	1865.5	558.475	252.423	284.269	0.818238	0.107379	0.0129508
Pfkfb3	562.691	430.102	812.498	200.716	491.036	1124.75	674.902	1102.57	1299.79	2576.9	1423.26	660.136	0.817192	0.0518867	0.00429486
Zfp787	128.117	65.928	100.994	69.372	103.69	162.677	154.263	238.935	237.396	119.61	105.928	169.509	0.816903	0.0551539	0.00476353
Celsr1	3289.03	1040.2	2937.91	1834.2	1880.72	4560.21	4223.98	4342.78	4108.13	3999.03	3112.47	3720.77	0.813925	0.0187685	0.00102138
Echdc2	375.127	218.714	496.78	270.088	237.175	926.212	456.701	498.845	749.229	588.377	613.027	512.737	0.813031	0.0447796	0.00340075
Crybg2	22.5486	73.2533	240.201	71.2219	128.718	218.652	229.365	330.132	404.079	107.298	376.381	245.314	0.812632	0.116827	0.0147336
Ccr5	146.566	137.088	120.101	169.268	35.7551	123.32	380.584	624.696	176.784	262.087	181.429	290.586	0.810956	0.115756	0.0145577
Hhipl1	51.2469	24.069	33.6645	20.3491	58.4	46.3543	74.087	117.644	192.779	184.692	20.284	86.3336	0.810939	0.118852	0.0152848
Spint1	173.215	13.6042	638.717	301.537	45.2898	842.249	816.987	1011.37	643.159	977.111	1537.08	1018.1	0.810819	0.115485	0.0144923
Fosl2	559.616	308.711	699.677	941.609	265.779	1446.6	1549.74	840.832	906.652	1241.84	1787.25	740.153	0.81069	0.0633214	0.00581182
Arhgef5	2655.62	1179.38	3189.03	3010.75	544.669	4290.84	6588.67	4906.37	2986.82	11275.9	8133.88	8269.07	0.81053	0.0784059	0.00798707
Gpnmb	262.384	309.757	918.041	1183.95	579.232	1130	2077.48	1806.6	867.928	1559.33	483.435	1376.07	0.808746	0.086287	0.00929377
Nrip1	687.734	1525.76	923.5	941.609	1452.85	1834.06	1640.06	2175.04	2905.16	1029	1805.28	1061.27	0.808737	0.0161294	0.000818374
Relb	45.0973	163.25	340.285	152.618	79.853	536.136	630.247	300.037	197.83	706.229	1108.86	435.879	0.806126	0.11824	0.0151503
Rwdd3	12.2993	0	116.461	11.0995	33.3714	151.307	118.742	248.967	439.436	289.351	185.937	52.6424	0.805836	0.0633592	0.00582386
Abca13	139.392	240.69	62.7798	76.7717	52.4408	167.05	221.246	631.992	215.509	357.072	308.767	113.708	0.805804	0.119554	0.0154237
Tesc	457.123	466.728	778.834	449.531	569.697	1194.72	1304.13	475.134	1416.8	924.342	415.822	861.23	0.805285	0.0407645	0.00297442
Etfbkmt	95.3193	56.5097	34.5744	15.7243	138.253	158.304	149.189	124.027	388.084	85.3103	112.689	146.346	0.804855	0.12336	0.0161652
Ppfibp2	107.619	245.922	201.077	159.093	95.3469	469.665	296.348	233.463	381.349	542.644	270.453	404.294	0.804802	0.0683981	0.00651759
Jade2	436.624	288.827	489.501	736.268	1110.79	942.829	1782.15	1397.13	1003.46	1711.48	2471.27	779.108	0.80398	0.0611041	0.00548836
Spint2	165.015	201.97	362.121	492.079	232.408	530.013	886	453.247	580.863	571.667	750.508	873.864	0.803976	0.0630433	0.00578202
F2r	1152.03	913.574	1001.75	890.737	1337.24	1701.12	2149.54	2263.5	1636.52	1788.88	471.039	1544.53	0.803713	0.000672836	1.10667e-05
Slc41a2	769.729	374.639	744.26	525.377	379.004	662.08	1198.59	1695.34	972.315	1328.91	993.916	1614.02	0.803665	0.0439278	0.00331822
Fcgr3	243.935	206.156	227.463	230.315	216.914	342.847	761.168	595.513	202.039	175.018	400.045	212.675	0.802915	0.0653191	0.0061057
Ube2f	600.614	419.637	394.876	580.875	601.877	897.35	1256.43	675.766	1115.43	788.021	922.922	1227.62	0.802787	0.0106632	0.000450376
Fam83h	743.08	658.234	945.337	873.162	737.746	1953.88	945.878	1437.26	1605.37	2135.4	2129.82	1991.99	0.802475	0.00600426	0.000210186
Ptpn18	100.444	145.46	423.082	215.516	19.0694	284.248	785.526	836.272	308.11	606.847	1298.18	584.331	0.800924	0.125988	0.0167083
Cntd1	0	51.2773	12.7379	21.2741	29.7959	36.7336	122.802	184.217	181.835	41.3359	162.272	38.9554	0.800819	0.0815612	0.00844098
Fam83g	21.5237	85.8111	319.358	65.6722	36.9469	410.192	248.648	152.298	632.215	448.539	295.245	336.912	0.800528	0.122859	0.0160346
Ces5a	26.6484	255.34	151.036	251.589	127.526	404.07	510.49	172.361	658.312	259.449	986.027	256.895	0.799711	0.123896	0.0162774
Ankrd37	398.701	268.944	512.247	133.194	423.102	832.628	653.59	529.852	888.132	652.58	627.677	411.664	0.799571	0.064006	0.00592458
Ror1	813.801	363.127	509.518	184.992	182.351	615.725	980.385	1062.44	1000.1	692.157	201.713	592.754	0.799339	0.089316	0.0098377
Wdfy2	212.162	321.268	458.566	338.535	303.918	588.612	608.935	498.845	830.887	128.405	1165.2	901.238	0.798346	0.0215407	0.00122473
Cd14	18.4489	85.8111	324.817	102.671	94.155	99.7055	178.621	701.302	788.796	262.087	131.846	27.3741	0.798089	0.122355	0.0158927
Sephs2	199.863	163.25	177.421	111.92	154.939	237.019	275.035	312.804	463.007	196.126	281.722	256.895	0.798022	0.0406856	0.00296591
Igtp	25.6235	206.156	111.002	6.47472	1.19184	498.528	238.499	1112.6	88.3922	463.49	715.574	627.498	0.796084	0.0657545	0.00617311
A930005h10rik	59.4464	88.9505	159.224	34.2235	108.457	221.276	361.301	178.745	129.642	131.923	268.199	44.2196	0.795902	0.117963	0.0150348
Casp8	221.387	190.459	267.497	196.092	135.869	323.606	515.565	340.163	399.028	381.698	409.06	257.948	0.795265	0.0284621	0.00178586
Perp	14.3491	4.18591	11.8281	43.4731	17.8775	61.2227	86.2657	49.2461	66.5046	62.4436	330.178	54.7481	0.795034	0.123607	0.0162059
Fbxl20	469.422	216.621	345.744	283.963	885.534	753.039	1377.21	610.105	1060.71	560.234	779.807	756.998	0.794757	0.0838966	0.00882295
Hif3a	0	32.4408	202.897	109.145	150.171	126.818	631.262	711.333	591.807	353.554	405.68	134.765	0.793873	0.0916056	0.0101874
Retsat	181.414	58.6027	167.413	186.842	187.118	310.486	248.648	271.766	533.721	97.6231	500.338	758.051	0.793799	0.0880221	0.00959819
Ripk4	366.928	265.805	264.767	382.009	101.306	640.214	492.222	487.902	672.623	274.4	365.112	259.001	0.791631	0.0667858	0.00631061
Tmem108	988.041	744.045	886.197	1129.38	1202.56	1889.16	1492.9	2682.09	1345.25	1466.99	498.085	1968.83	0.791312	0.00942536	0.000384058
Dgkg	252.135	105.694	250.209	212.741	67.9346	323.606	504.401	456.895	294.641	370.264	929.683	194.777	0.791182	0.0958889	0.0108844
Fam214b	99.419	84.7646	272.046	560.526	50.0571	942.829	502.371	571.802	390.61	428.311	557.81	425.351	0.790757	0.131685	0.0180851
Efhb	49.197	0	150.126	37.9234	5.95918	719.804	131.936	82.0769	611.169	372.903	138.607	32.6383	0.790678	0.0564686	0.00491148
Rnf130	453.023	413.358	421.262	369.059	415.951	697.064	760.153	779.731	725.658	724.698	618.662	740.153	0.790536	6.85778e-05	5.33805e-07
Zfp36	247.01	140.228	387.597	505.953	233.6	488.032	864.687	628.344	551.399	964.798	1346.63	979.149	0.790164	0.0718239	0.00700326
Rbpjl	44.0724	70.1139	153.765	359.809	84.6203	225.649	427.269	455.983	399.028	623.557	620.916	554.851	0.789908	0.129391	0.0175686
Fut1	233.686	342.198	402.155	498.554	108.457	418.938	773.347	763.315	775.326	670.17	345.955	676.982	0.789851	0.0858336	0.00917333
Nek6	83.02	52.3238	133.748	187.767	106.073	230.022	181.665	196.073	420.915	123.128	300.879	172.667	0.789515	0.107187	0.0128778
Smox	314.656	268.944	336.646	168.343	427.869	703.186	585.592	486.078	573.287	594.534	449.628	579.067	0.788866	0.0303481	0.00196788
Mrpl20	342.329	64.8815	209.266	126.72	296.767	371.709	420.165	549.003	527.828	321.013	154.384	345.334	0.788487	0.103345	0.0121644
Lrrc61	198.838	144.414	293.882	225.69	207.379	398.822	286.199	436.831	558.134	454.695	760.65	568.538	0.788434	0.0386559	0.0027501
Cish	735.906	329.64	322.998	397.733	455.281	627.095	622.128	417.68	2544.01	516.259	1167.46	423.245	0.78783	0.115813	0.0145726
Sri	227.536	223.946	491.32	283.963	97.7305	509.897	705.349	524.38	530.353	953.365	570.206	788.584	0.787413	0.0857485	0.00912391
Plpp5	387.427	519.052	857.081	772.342	741.322	1319.79	1489.86	998.602	1151.62	1073.85	789.949	1192.88	0.787074	0.0169581	0.000883833
Gpihbp1	6.14963	134.995	84.6163	114.695	164.473	317.483	436.403	232.551	219.718	332.446	172.414	93.7035	0.78674	0.135224	0.0187358
Mgat4a	730.781	311.85	758.817	609.549	271.739	903.472	1212.79	911.054	1278.74	1273.5	1228.31	871.759	0.785758	0.0532161	0.00450972
Upb1	67.6459	0	90.0754	7.39968	21.453	211.656	137.01	193.337	329.156	216.354	15.7764	178.984	0.785215	0.0855332	0.00908378
Hamp2	134.267	591.259	511.337	1014.68	140.637	1490.33	512.52	828.977	4935.65	1831.09	847.42	307.432	0.78462	0.118307	0.0151827
Tek	175.264	167.436	201.987	305.237	150.171	420.687	278.08	673.031	281.172	765.154	543.16	1435.03	0.78445	0.0714778	0.00694107
Ahsg	374.103	4.18591	99.1739	9.2496	85.8122	652.459	564.279	1559.46	975.682	2229.5	298.625	388.501	0.78441	0.0549811	0.00474488
Cgn	1044.41	877.994	2871.5	2278.18	1326.51	2852.98	3172.55	3280.34	3980.18	4913.7	2359.7	2218.35	0.784348	0.0467257	0.00364027
Igfbp4	127.092	148.6	162.864	234.94	116.8	232.646	416.105	265.382	348.518	256.81	244.535	489.575	0.783218	0.0530289	0.00447577
Kcnn1	1.02494	69.0674	51.8616	13.8744	48.8653	101.455	294.318	64.7496	202.881	77.3949	41.6949	242.155	0.782929	0.111046	0.0135895
Slc2a1	852.749	860.203	1625.91	686.32	589.959	1929.39	1284.85	1405.34	2671.13	847.826	1457.07	507.473	0.781387	0.0488585	0.00387918
Ccm2	809.701	917.76	814.318	602.149	278.89	1603.16	1639.05	973.067	1199.61	1053.63	2395.76	1256.05	0.780902	0.049896	0.00400546
Pstpip2	55.3467	89.997	61.87	48.0979	127.526	81.3387	191.814	202.456	229.82	703.59	425.964	221.098	0.780603	0.117921	0.0149895
Arntl2	156.816	114.066	96.4444	67.5221	172.816	214.279	469.894	368.434	95.9687	591.895	576.967	739.1	0.780431	0.122981	0.0160657
Tst	25.6235	57.5562	76.4276	114.695	29.7959	125.069	219.216	61.1017	277.804	125.767	28.1722	122.13	0.780354	0.139085	0.019751
Esrp1	1408.27	71.1604	2399.28	1763.9	152.555	7480.54	4272.69	4333.66	6031.72	4916.34	3206	4207.18	0.780119	0.106514	0.0127382
Ints11	221.387	446.845	967.173	457.855	520.832	977.814	748.989	1825.76	864.56	707.988	1130.27	646.449	0.779967	0.0868086	0.00938361
Klc3	196.788	352.663	783.383	586.425	858.122	1432.61	948.923	874.575	1378.92	1407.18	2361.96	670.665	0.779269	0.083209	0.0086791
Anapc16	163.99	1098.8	551.371	332.061	875.999	1381.88	1321.39	929.293	1706.39	486.357	907.145	1021.26	0.779009	0.107277	0.0128959
Spata13	219.337	424.869	516.796	713.144	224.065	981.312	627.203	699.478	1173.51	1015.81	1373.68	676.982	0.778595	0.0799562	0.0081937
Sidt1	136.317	41.8591	250.209	90.6461	77.4693	196.787	576.458	419.504	106.071	328.049	498.085	189.513	0.776284	0.141185	0.0201813
2310030g06rik	239.836	177.901	238.381	267.313	92.9632	387.452	495.267	435.92	316.528	397.528	410.187	512.737	0.775541	0.0640694	0.00594119
Galnt6	78.9203	93.1364	30.935	180.367	175.2	234.395	214.142	288.181	315.687	109.936	554.429	341.123	0.775169	0.126974	0.0169997
Bean1	16.399	16.7436	0	4.6248	9.53469	77.8403	162.383	20.0632	30.3059	0	0	8.42279	0.775165	0.0646819	0.00601987
Polm	276.733	368.36	556.83	362.584	432.636	764.409	731.736	452.335	1154.15	675.447	478.928	415.875	0.774444	0.0452167	0.00345852
Tead4	6.14963	101.508	173.782	49.9478	148.979	175.797	366.376	212.488	461.323	240.98	228.758	10.5285	0.772608	0.142617	0.0204746
Rab6b	325.93	178.947	498.599	247.889	505.338	744.293	374.495	1148.16	667.572	737.89	0	595.912	0.771992	0.0897723	0.00991056
Ace	1439.01	1385.53	2759.58	2321.65	1541.04	2743.65	3022.35	3107.07	5355.73	7319.1	3615.06	8679.68	0.771931	0.0250393	0.00150605
Sgsh	711.307	291.967	1070.9	727.019	715.101	1501.7	1382.28	1299.55	1250.12	1668.39	1208.02	942.3	0.771302	0.043489	0.00326741
Stap2	175.264	144.414	392.147	319.111	231.216	823.008	336.944	496.109	432.701	718.541	729.097	436.932	0.771056	0.0858336	0.00917283
Tmem79	3.07482	23.0225	37.304	0	15.4939	147.809	276.05	40.1265	38.7242	226.028	269.326	23.1627	0.770657	0.0627113	0.00571485
Fam171a2	497.095	552.539	483.132	666.896	634.057	1039.04	1009.82	933.853	1028.72	601.57	418.076	576.961	0.770596	0.000356365	4.8001e-06
Ptk2b	1024.94	338.012	1120.94	1959.99	460.049	1298.8	1910.02	2820.71	2480.88	2984.1	4201.04	2376.28	0.770315	0.107992	0.013055
Ahr	229.586	82.6716	296.612	530.927	306.302	575.493	697.23	811.649	443.645	821.442	563.444	772.791	0.770288	0.111123	0.0136097
Proser2	26.6484	35.5802	50.9518	51.7978	28.6041	167.05	20.2978	166.89	98.4942	412.48	300.879	100.021	0.769514	0.147285	0.0216022
Cdc42bpg	1411.34	1316.47	2396.55	3051.44	1127.48	3580.65	3391.77	3340.53	3754.57	4261.12	5538.66	4856.79	0.768943	0.0299374	0.00191491
Plekhn1	215.237	232.318	1059.07	629.898	119.184	1134.37	1187.42	808.913	1208.87	1323.63	1761.33	1093.91	0.768903	0.135855	0.01888
Snhg11	7.17457	6.27886	121.92	148.919	17.8775	600.857	104.534	106.7	402.395	328.928	489.07	232.68	0.768824	0.106839	0.0128143
Pdlim2	117.868	120.345	51.8616	158.168	70.3183	79.5895	353.182	231.639	325.789	305.182	778.68	416.928	0.768233	0.135584	0.0188041
1700010i14rik	98.3941	93.1364	78.2473	46.248	52.4408	184.543	96.4146	113.996	273.595	30.7821	70.994	124.236	0.767954	0.124824	0.016509
Ggnbp1	4.09975	16.7436	129.199	58.2725	61.9755	296.493	255.753	75.6931	181.835	98.5026	84.5166	201.094	0.767689	0.134966	0.0186855
Eno1b	289.033	261.619	525.895	125.795	270.547	737.296	453.656	697.654	526.986	448.539	487.943	316.907	0.767322	0.0853262	0.0090501
Bcl3	101.469	113.019	185.61	149.844	44.0979	233.521	463.805	145.003	255.917	279.677	638.946	366.391	0.765828	0.130147	0.0177594
Cyp2c70	45.0973	7.32533	28.2054	0	34.5632	217.778	276.05	103.964	21.0458	79.1539	9.01511	20.0041	0.765827	0.0790691	0.00807068
Krtcap3	1818.24	776.485	1480.33	855.588	533.942	2458.53	1636	2325.51	2133.2	3136.25	1256.48	1090.75	0.765746	0.056936	0.00496754
Nabp1	140.417	300.339	272.046	268.238	129.91	451.299	611.979	294.565	431.859	627.075	1250.85	269.529	0.76519	0.077038	0.00775907
Galnt3	221.387	195.691	681.48	294.137	337.29	478.412	697.23	851.776	814.05	1935.75	651.341	1371.86	0.764736	0.0882446	0.00963439
Dio1	61.4963	33.4872	8.18867	73.9968	2.38367	68.2196	127.876	274.502	133.851	303.423	73.2477	26.3212	0.764702	0.126508	0.0167919
Cpt1a	318.756	987.874	1724.17	786.216	1315.79	1634.65	2257.12	2189.63	2214.86	3215.41	1228.31	1981.46	0.764352	0.0809097	0.00834617
Slc35a3	296.207	490.797	805.22	331.136	290.808	606.105	1291.96	806.178	852.775	325.41	1026.6	733.836	0.763731	0.0767485	0.00772472
Ctnnbip1	62.5212	92.0899	76.4276	72.1469	258.628	377.831	172.531	242.583	253.391	143.357	274.961	613.811	0.763595	0.135707	0.0188397
Pcdh17	210.112	279.409	610.511	439.356	172.816	1011.92	551.086	349.283	1069.13	657.857	391.03	1348.7	0.762418	0.117377	0.0148913
Ccdc157	97.3691	140.228	234.742	169.268	182.351	273.753	473.954	331.955	237.396	354.434	214.109	177.931	0.762349	0.0751235	0.00750015
Sirt5	129.142	132.902	480.402	531.852	160.898	405.819	744.93	532.588	965.58	695.675	1040.12	780.161	0.762127	0.133922	0.0185011
Wrap73	1453.36	1077.87	1646.83	788.066	1718.63	3461.71	2179.99	2275.35	1983.35	1790.64	1282.4	1615.07	0.761428	0.022057	0.00126901
Lamb3	97.3691	250.108	132.838	304.312	309.877	309.612	497.297	249.879	906.652	511.862	447.375	314.802	0.759847	0.129461	0.0176225
Lgals12	99.419	11.5112	63.6897	60.1224	40.5224	117.198	222.261	82.0769	179.31	56.2872	149.876	69.488	0.759212	0.154601	0.0233209
Lrrc56	151.691	386.15	269.316	393.108	240.751	655.957	388.703	519.82	686.092	665.772	336.94	524.319	0.758704	0.064108	0.00595037
Ccdc162	0	4.18591	6.36897	6.47472	23.8367	42.8559	49.7297	98.4923	31.1477	68.6	100.293	57.9067	0.75826	0.0815412	0.00843282
Leprotl1	109.668	248.015	128.289	241.415	224.065	405.819	445.537	411.296	247.498	265.605	502.592	333.753	0.758203	0.0762688	0.00765579
Reep5	453.023	773.346	1446.67	1175.62	1114.37	2060.58	1967.87	1901.45	1575.07	1373.76	2811.59	2329.95	0.758065	0.0408987	0.00299206
Calcrl	90.1946	127.67	356.662	243.265	151.363	295.618	342.018	470.574	548.032	1619.14	1259.86	1927.77	0.75568	0.117334	0.0148545
Cdc26	87.1198	127.67	146.486	144.294	147.788	262.383	224.291	224.344	269.386	298.146	136.353	320.066	0.7545	0.0391075	0.00279528
Ttc39c	521.694	601.724	860.721	496.704	599.493	1246.32	1087.96	1132.66	939.483	1460.83	472.166	1346.59	0.753868	0.00596696	0.000208403
Mapk15	0	40.8126	161.044	159.093	119.184	562.374	354.197	196.073	552.241	417.757	347.082	206.358	0.753535	0.1281	0.0172459
Por	1576.36	1327.98	1396.62	1222.8	1033.32	2103.44	1936.41	2285.39	2913.58	3116.03	2863.42	3064.84	0.753506	0.00153478	3.3139e-05
Dnm1	975.741	747.184	970.813	1029.48	578.04	968.193	1730.39	1517.51	2125.62	1435.32	2432.95	1527.68	0.752739	0.0256592	0.00155904
Tnip1	435.599	331.733	421.262	275.638	300.343	571.995	808.868	631.08	550.557	579.582	1164.08	918.084	0.752659	0.0146829	0.000709777
Id4	292.107	456.264	844.343	532.777	274.122	1178.97	800.749	960.3	811.525	1375.52	846.293	1121.28	0.752025	0.0713819	0.00692367
Narfl	78.9203	149.646	203.807	139.669	201.42	250.138	336.944	302.773	319.054	97.6231	357.224	236.891	0.751958	0.0726736	0.00714242
Tph1	159.89	10.4648	20.0168	189.617	45.2898	70.8434	1060.56	154.122	207.09	465.249	262.565	233.732	0.751246	0.128116	0.0172695
Tex14	21.5237	0	33.6645	12.9494	23.8367	131.191	71.0424	58.3658	78.2903	36.9385	96.9124	111.602	0.75106	0.124218	0.0163804
Adgrg3	141.442	83.7181	46.4025	112.845	65.551	183.668	415.09	102.14	151.53	216.354	265.946	160.033	0.750213	0.149988	0.02225
Fndc3b	2945.67	1608.43	2426.58	2564.91	1738.89	3754.7	3956.04	5272.98	3193.91	5241.75	2684.25	4521.99	0.749543	0.00888458	0.000354806
Lgals9	352.579	544.168	454.926	447.681	290.808	574.619	1253.39	1896.89	163.315	1596.27	1942.76	1560.32	0.748929	0.147893	0.0217525
Tmem8	1790.57	979.502	2942.46	2269.85	394.498	4338.94	2975.66	2832.56	3914.51	4499.46	3451.66	4655.7	0.74879	0.11686	0.0147518
Psen2	94.2943	73.2533	152.855	210.891	100.114	186.292	431.329	270.854	192.779	255.051	196.079	411.664	0.7486	0.124824	0.0164981
Tbx3	1066.96	43.952	313.899	205.341	322.987	1473.72	1386.34	279.973	1305.68	1592.75	598.378	860.177	0.747884	0.163557	0.0255017
Gm5617	337.205	286.734	149.216	176.667	200.228	690.942	228.35	470.574	464.691	255.051	262.565	516.949	0.747728	0.0982822	0.0112758
Scd3	1.02494	2.09295	10.0084	0	1.19184	69.0942	11.1638	75.6931	19.3621	121.369	4.50755	2.1057	0.746851	0.0304138	0.0019742
Sbno2	1674.75	1892.03	2435.68	2525.14	1638.77	2973.67	3939.81	3769.15	3550.84	2946.28	4244.99	3146.96	0.745767	0.00155619	3.37066e-05
Dnhd1	194.738	224.992	308.44	297.837	216.914	321.856	536.877	486.99	484.053	533.849	428.218	650.66	0.745701	0.0307947	0.0020031
Mtm1	275.708	186.273	335.736	218.291	132.294	369.085	364.346	596.425	445.329	235.703	584.855	87.3864	0.745495	0.0705087	0.00679602
Pbxip1	159.89	329.64	407.614	170.193	121.567	497.653	617.054	499.757	337.574	765.154	702.051	442.196	0.744326	0.111229	0.0136419
Fas	62.5212	20.9295	39.1237	47.173	32.1796	6.12227	202.978	121.291	265.177	0.879488	153.257	103.179	0.743766	0.149988	0.0222243
Spsb1	110.693	192.552	219.275	445.831	350.4	475.788	122.802	729.572	1266.96	136.321	411.314	183.196	0.743661	0.161697	0.0250852
Aox3	31.7731	303.478	292.063	443.981	177.584	275.502	167.457	662.087	1916.01	1116.07	1117.87	1040.21	0.743192	0.165389	0.0258932
Efna1	43.0474	73.2533	95.5345	62.8973	57.2081	139.938	108.593	136.795	154.055	74.7565	108.181	105.285	0.743172	0.107289	0.0129182
Maats1	1.02494	14.6507	39.1237	33.2986	34.5632	35.859	47.6999	109.436	251.707	119.61	143.115	169.509	0.743131	0.129281	0.0174895
Rtkn	502.22	524.285	582.306	650.247	965.387	941.08	1121.45	1345.15	1220.65	1622.65	1671.18	1364.49	0.742816	0.0152424	0.000755209
Olfml3	197.813	75.3463	217.455	269.163	164.473	202.035	514.55	346.547	482.369	249.775	182.556	675.929	0.742487	0.122406	0.0159325
Nrg1	0	10.4648	41.8532	26.8238	47.6734	275.502	150.204	32.8308	100.178	73.877	11.2689	16.8456	0.741354	0.109246	0.0132583
Lamc2	104.544	201.97	564.109	649.322	141.828	857.992	1011.85	1033.26	306.426	1788	1170.84	1352.91	0.74105	0.161528	0.0250228
P3h2	141.442	189.412	92.805	610.474	367.085	738.171	1071.72	424.064	391.451	1094.08	831.644	1139.18	0.74072	0.157712	0.0240721
Fkbp14	0	21.976	47.3123	22.199	42.9061	106.702	22.3276	178.745	278.646	84.4308	7.88822	34.744	0.740717	0.110458	0.0134989
Abcc9	1084.38	625.793	378.499	517.053	1131.05	1027.67	1537.56	1589.56	1546.44	684.241	830.517	1328.7	0.740629	0.0683981	0.00651852
Klf4	271.609	219.76	504.968	258.989	344.441	570.246	684.036	710.421	436.91	1014.05	1142.66	1246.57	0.739187	0.0541899	0.00463992
Bche	63.5462	8.37181	8.18867	17.5742	78.6612	217.778	175.576	182.393	17.6784	159.187	18.0302	70.5409	0.739149	0.138643	0.0195889
Crip2	517.594	931.364	1572.23	894.436	1215.67	2444.53	1098.11	1609.62	2725.85	1952.46	1733.15	1738.25	0.739089	0.07478	0.00743042
Tuba4a	418.175	231.271	386.687	464.33	331.33	507.274	800.749	906.494	511.833	795.936	1286.91	741.205	0.738969	0.047559	0.00373416
Mccc1	754.355	459.403	616.88	352.41	974.922	1425.61	1489.86	1062.44	796.372	520.657	1350.01	1356.07	0.738575	0.0627113	0.00572611
Ppp1r1b	37.9227	61.7421	148.306	178.517	70.3183	260.634	325.78	127.675	219.718	264.726	277.215	252.684	0.737784	0.160775	0.0248333
Rgl3	1169.45	598.584	1230.12	1330.09	518.449	2253.87	1568.01	1664.34	1756.9	1548.78	2987.38	2345.75	0.737666	0.0519532	0.00431539
Stxbp3	865.048	725.208	960.804	788.066	706.759	1226.2	1350.82	1594.12	1416.8	1105.52	1374.8	1439.24	0.737569	0.000572789	8.73648e-06
Vwa5a	445.848	179.994	467.664	411.607	390.922	464.418	703.319	958.476	761.015	1160.04	1229.44	787.531	0.737483	0.0690125	0.00660042
Zfp426	165.015	166.39	128.289	180.367	88.1958	270.254	253.723	252.614	319.054	107.298	72.1209	206.358	0.737391	0.0581808	0.00516611
Lrmp	5.12469	18.8366	2.72956	40.6982	28.6041	41.9813	138.025	41.9504	95.1269	319.254	800.091	195.83	0.737188	0.142543	0.0204446
Mgst3	52.2719	5.23238	40.0335	58.2725	48.8653	97.9563	67.9977	140.443	156.581	13.1923	165.653	235.838	0.737055	0.172018	0.0277343
Baiap2l1	253.16	314.989	476.763	223.84	306.302	454.797	478.014	593.69	835.096	417.757	572.459	319.013	0.736652	0.0572666	0.00501965
Sema3f	1371.37	692.767	1233.76	1083.13	680.538	1637.27	2163.75	1961.64	1549.81	2743.12	2022.76	1880.39	0.736634	0.0231267	0.0013603
Naprt	54.3217	12.5577	133.748	116.545	5.95918	170.549	232.41	182.393	287.064	203.162	545.414	374.814	0.735913	0.163557	0.0254806
Sema6a	1818.24	666.605	1398.44	1257.95	1892.64	2286.23	2440.81	1963.46	3770.56	2184.65	716.701	3852.37	0.735791	0.0519532	0.00431669
Exoc3l	31.7731	68.021	161.954	177.592	92.9632	181.044	368.405	331.043	139.744	78.2744	295.245	174.773	0.735616	0.165965	0.0260847
Gsta3	31.7731	73.2533	68.239	130.419	101.306	156.555	126.861	108.524	387.242	213.716	131.846	376.92	0.735296	0.167132	0.0264215
Atg4a	180.389	145.46	147.396	134.119	147.788	125.069	450.612	301.861	329.156	196.126	816.994	283.216	0.735217	0.107359	0.0129348
Prr3	1018.79	1682.73	2117.23	1417.04	2181.06	3163.46	2732.09	1679.84	5001.32	1962.14	2337.17	2294.16	0.734492	0.0577469	0.00509984
Tom1l1	661.085	570.33	1288.35	548.501	935.591	1420.37	1194.53	1372.51	1912.64	1137.18	906.018	1176.03	0.734212	0.0452842	0.00347279
Kcnu1	23.5736	138.135	268.407	48.0979	36.9469	374.333	457.716	196.985	172.575	521.536	139.734	268.476	0.733948	0.173484	0.0281436
Gipc2	62.5212	137.088	1135.5	234.94	64.3591	1129.12	635.322	784.29	1388.18	1795.03	1008.57	1397.13	0.73285	0.172917	0.0279728
Entpd3	2.04988	13.6042	121.92	13.8744	57.2081	178.42	252.708	169.626	102.703	220.751	156.637	287.428	0.732721	0.142738	0.0205208
Hmox1	466.347	482.426	623.249	708.519	483.885	769.657	1935.4	894.638	619.588	512.741	345.955	536.953	0.732407	0.077248	0.00778908
Arsj	0	12.5577	7.27882	0	0	28.8621	177.606	39.2145	175.101	111.695	11.2689	10.5285	0.731943	0.0101236	0.000423473
Slc10a3	10.2494	33.4872	43.6729	127.645	137.061	128.568	255.753	248.055	175.101	374.662	317.783	384.29	0.731344	0.176335	0.0287505
Cage1	57.3966	26.1619	245.66	36.9984	67.9346	231.772	69.0126	298.213	454.589	153.91	367.366	78.9637	0.731172	0.173751	0.0282162
Rdh1	191.663	21.976	405.794	46.248	302.726	830.005	1082.89	633.816	67.3465	335.964	0	1223.41	0.730356	0.166817	0.0262857
Bbs2	289.033	404.986	337.555	345.01	604.261	676.948	587.622	725.925	872.137	804.731	624.296	349.546	0.730111	0.0333454	0.00224575
2900011o08rik	5.12469	7.32533	14.5576	14.7994	19.0694	34.1098	27.4021	74.7812	27.7804	0	0	4.21139	0.729838	0.167783	0.0266203
Rab3d	115.818	104.648	232.012	158.168	117.992	249.264	244.589	334.691	287.906	335.085	289.61	129.5	0.729175	0.0839478	0.00884708
Pvr	155.791	113.019	634.167	455.08	531.559	608.728	1769.97	626.52	499.206	261.208	753.888	616.969	0.728706	0.167643	0.0265825
Gss	138.367	159.064	267.497	122.095	233.6	337.599	263.872	503.405	314.003	301.664	86.7704	321.119	0.728261	0.0907049	0.0100684
4930539e08rik	48.1721	8.37181	118.281	365.359	2.38367	384.828	669.828	831.713	207.09	1028.12	620.916	503.262	0.728235	0.129428	0.0175911
Tbc1d17	1089.51	662.419	1249.23	1020.23	2187.02	1353.02	2631.61	1678.93	3985.23	941.052	1218.17	2553.16	0.727864	0.0996187	0.0114965
Ypel2	119.918	106.741	363.941	133.194	163.281	376.082	278.08	244.407	617.062	605.967	626.55	276.899	0.72764	0.147366	0.021655
Dnah9	538.093	416.498	687.849	442.131	389.73	1210.46	730.721	975.803	661.679	1005.25	1173.09	1737.2	0.726549	0.0348543	0.00239219
Rxfp1	5.12469	0	0	0	0	70.8434	173.546	10.9436	53.8772	29.9026	66.4864	135.817	0.726463	0.00158349	3.45123e-05
Hmcn2	458.147	44.9985	1034.5	163.718	69.1265	577.242	889.044	1351.53	1351.14	1951.58	3444.9	751.734	0.726117	0.179768	0.0296287
Pdk4	64.5711	299.292	434	492.079	845.012	384.828	1415.77	1003.16	1224.86	851.344	601.758	888.604	0.72578	0.173484	0.0281469
Ski	1329.35	1747.62	2856.03	2158.86	1884.29	3366.37	3874.85	5417.08	1958.1	3203.97	2783.41	2710.03	0.725669	0.0489901	0.0038986
Emp2	157.841	226.039	204.717	258.064	210.955	320.982	465.835	493.373	271.911	702.711	425.964	387.448	0.725193	0.0513356	0.00419518
Jakmip1	8.19951	12.5577	9.09853	42.5482	10.7265	36.7336	87.2806	49.2461	47.9844	106.418	145.369	51.5896	0.72402	0.173162	0.0280476
Creb3	756.405	729.394	504.058	449.531	598.302	880.732	988.504	1016.84	1405.02	897.077	529.638	954.934	0.723972	0.0176169	0.000933672
Mpp3	670.31	599.631	1235.58	786.216	996.375	2125.3	1023.01	971.243	2313.35	632.352	1114.49	764.368	0.72334	0.0752002	0.0075129
Man1a	348.479	371.499	545.912	339.46	230.024	534.387	812.928	697.654	629.689	612.123	619.789	558.01	0.723303	0.0459479	0.0035482
Rab4a	61.4963	38.7196	57.3207	31.4486	63.1673	104.079	91.3402	86.6367	138.06	200.523	57.4713	52.6424	0.72306	0.143847	0.0207679
Slc2a9	23.5736	31.3943	122.83	58.2725	119.184	160.054	107.578	88.4607	438.594	18.4692	212.982	62.1181	0.721564	0.185229	0.031093
Grin2c	3.07482	60.6956	169.233	140.594	25.0286	227.399	90.3253	179.657	792.163	219.872	95.7855	383.237	0.721167	0.153951	0.0231473
Pik3r6	4.09975	70.1139	155.585	195.167	51.2489	543.133	669.828	93.9325	115.331	153.031	297.499	111.602	0.720721	0.163557	0.0254339
Il1rn	23.5736	73.2533	71.8784	104.52	110.841	66.4703	362.316	313.716	79.9739	549.68	206.221	341.123	0.720211	0.186703	0.0315491
Lhpp	9.22445	0	10.0084	6.47472	21.453	17.4922	59.8786	98.4923	43.7752	7.91539	81.136	51.5896	0.720192	0.113622	0.014074
Alas2	302.357	242.782	152.855	501.328	174.008	398.822	906.298	248.055	774.484	979.749	2571.56	1905.66	0.720121	0.153383	0.0230457
Hamp	23.5736	11.5112	48.2222	49.0229	50.0571	157.43	36.5361	20.0632	317.37	81.7924	95.7855	185.301	0.71888	0.166913	0.0263668
Asb13	67.6459	143.367	161.044	149.844	197.845	269.38	176.591	295.477	398.186	67.7206	295.245	220.045	0.718553	0.123807	0.0162406
Atad3a	423.3	159.064	354.843	256.214	262.204	456.546	548.041	735.956	442.803	383.457	534.145	314.802	0.718523	0.0802385	0.00825832
Serpina3f	0	38.7196	59.1404	10.1746	2.38367	34.1098	131.936	274.502	195.305	182.054	122.831	254.789	0.718394	0.0892667	0.00982453
Rhbdf1	277.758	310.803	346.654	648.397	203.804	529.139	1045.34	518.908	682.725	630.593	709.94	931.771	0.71796	0.110135	0.0134036
Rgs4	336.18	826.716	379.409	1272.75	727.02	1065.27	1443.17	1999.94	1037.98	1980.61	1196.76	1566.64	0.717928	0.116827	0.0147398
Pgm2	551.417	294.06	839.794	294.137	775.885	1354.77	839.315	968.507	1037.98	662.254	771.919	323.225	0.717522	0.0971849	0.011067
Pamr1	501.195	75.3463	100.994	42.5482	251.477	503.775	355.212	730.484	399.87	1627.93	285.103	527.477	0.717397	0.188317	0.0320447
F2rl1	6.14963	9.41829	13.6478	0	0	34.9844	26.3872	117.644	72.3975	42.2154	31.5529	43.1668	0.716918	0.0553203	0.00478914
Dnase2a	342.329	303.478	595.044	493.929	219.298	945.453	629.232	642.936	691.985	501.308	1780.48	475.888	0.716748	0.0751235	0.00749838
Chil1	214.212	489.751	483.132	973.983	100.114	473.164	1810.57	1862.23	383.875	1766.01	1608.07	959.145	0.716486	0.188296	0.0319993
Stk36	1777.24	243.829	1125.49	991.557	187.118	2647.44	1972.95	1195.59	2069.22	3044.79	3000.9	1868.81	0.716427	0.176913	0.0290172
Nfu1	344.379	254.294	301.161	207.191	170.433	453.048	640.396	313.716	487.42	621.798	528.511	394.818	0.716371	0.0725156	0.0071022
Pirb	101.469	257.433	622.339	1099.78	162.09	396.198	1105.22	2071.07	1003.46	1782.72	1551.73	381.131	0.716191	0.188948	0.0323178
Myh7b	842.499	227.085	979.911	282.113	694.84	615.725	1271.66	2848.98	670.939	523.295	360.604	1528.74	0.715666	0.173485	0.0281587
Xrra1	0	0	10.0084	0	0	120.696	55.819	161.418	54.719	33.4205	2118.55	0	0.71562	0.00345291	9.7693e-05
Ankrd50	756.405	1723.55	897.115	865.763	1542.24	2224.13	1634.99	2196.92	2226.64	1471.38	1520.17	1290.79	0.715579	0.0406299	0.0029591
Gp5	39.9726	28.2549	36.3941	99.8957	15.4939	82.2133	179.636	113.084	84.1831	115.213	74.3746	11.5813	0.715081	0.190427	0.0328177
Hoxb9	23.5736	41.8591	155.585	187.767	70.3183	252.762	196.889	301.861	197.83	164.464	25.9184	83.175	0.714934	0.188845	0.0322522
Myo7b	68.6709	14.6507	542.272	132.269	60.7836	641.964	499.326	394.881	489.104	1080.89	232.139	742.258	0.714564	0.185611	0.031245
Birc3	309.531	82.6716	221.094	154.468	77.4693	234.395	430.314	402.177	361.145	213.716	534.145	214.781	0.714435	0.158394	0.024219
Dpyd	52.2719	54.4168	183.79	142.444	77.4693	322.731	261.842	92.1085	262.651	153.031	34.9335	82.1222	0.714024	0.181592	0.030198
Terf2ip	69.6958	158.018	102.813	131.344	182.351	160.928	314.616	208.84	336.732	21.9872	294.118	296.903	0.713299	0.130668	0.0178835
Krcc1	117.868	214.528	222.914	226.615	132.294	279	366.376	282.709	435.227	348.277	425.964	542.217	0.712697	0.0834509	0.00876082
Gpr83	29.7232	0	23.6562	0	14.302	137.314	88.2955	178.745	63.9791	67.7206	92.4048	27.3741	0.7124	0.0736113	0.00725451
Gpr75	608.813	456.264	472.214	535.552	475.542	1164.98	926.595	553.563	942.851	1436.2	894.749	1109.7	0.712261	0.0251786	0.0015219
Tmem51	156.816	502.309	453.107	279.338	228.832	768.782	624.158	580.922	503.415	839.031	619.789	88.4393	0.711892	0.106658	0.0127782
Chpf	509.394	293.013	280.235	512.428	338.481	667.327	632.277	662.087	791.321	586.618	445.121	565.38	0.711842	0.0375391	0.00263777
Oas3	22.5486	99.4152	114.641	152.618	14.302	142.561	147.159	230.727	388.926	135.441	358.351	570.644	0.711762	0.192564	0.0333539
Hmbs	288.008	208.249	300.251	312.637	598.302	600.857	463.805	397.617	1261.9	139.839	386.523	530.636	0.71171	0.137523	0.0192778
Cited2	1244.28	1755.99	2149.98	1301.42	1270.5	2562.61	2954.35	3749.09	1688.71	2337.68	1169.71	2380.49	0.711628	0.0329287	0.00219985
Ccdc159	185.514	69.0674	141.027	211.816	71.5101	254.511	263.872	208.84	392.293	227.787	267.073	380.078	0.711376	0.152196	0.0227769
Tcn2	433.549	381.964	470.394	503.178	230.024	692.691	1026.05	528.028	693.669	796.816	1059.28	783.319	0.710982	0.0610941	0.00548333
Pik3ap1	54.3217	174.762	132.838	191.467	94.155	259.759	460.76	458.719	63.9791	716.783	474.42	307.432	0.710765	0.189702	0.03264
Sdhaf1	99.419	199.877	151.036	65.6722	206.188	506.399	230.38	148.65	343.467	63.3231	47.3293	115.813	0.710638	0.166913	0.0263536
Ift74	88.1447	151.739	218.365	200.716	184.735	301.74	219.216	515.261	277.804	167.103	111.562	146.346	0.710334	0.122591	0.0159814
Ankrd55	10.2494	108.834	24.566	16.6493	34.5632	222.151	75.1019	165.066	49.668	178.536	130.719	110.549	0.709823	0.183621	0.0307006
Myh14	2338.91	1268.33	6003.21	3058.84	1586.33	4238.36	5419.52	7142.51	5223.56	6459.84	5752.77	8554.4	0.709449	0.11719	0.0148253
Col10a1	584.215	136.042	472.214	79.5466	104.882	179.295	982.414	902.846	764.382	317.495	74.3746	171.614	0.708324	0.196625	0.0344167
Ovol1	43.0474	0	80.067	1.84992	26.2204	210.781	183.695	142.267	160.79	105.539	400.045	21.057	0.707713	0.118854	0.0153021
Strip1	1193.03	1197.17	1947.99	1594.63	1929.58	2530.25	2602.18	3159.96	2477.51	2499.5	2410.41	2067.79	0.707614	0.00657962	0.000240045
Itpr3	1029.04	792.183	1855.19	1359.69	728.212	749.541	2734.12	2123.06	3410.26	1674.54	6614.83	3867.11	0.707369	0.129052	0.0174352
Sgms1	288.008	268.944	750.628	506.878	486.269	569.371	1033.16	787.026	1068.28	766.913	545.414	998.101	0.707287	0.0988148	0.0113515
Ostm1	194.738	126.624	204.717	209.966	121.567	269.38	328.825	385.761	270.228	255.931	715.574	76.858	0.706764	0.0710102	0.0068503
Sv2c	803.552	62.7886	726.972	236.79	190.694	728.55	597.771	1542.13	1058.18	807.37	349.335	507.473	0.706636	0.195657	0.034089
Litaf	377.177	278.363	352.113	457.855	176.392	734.672	686.066	621.961	390.61	522.416	197.205	502.209	0.706571	0.0851249	0.00901723
Tmc8	176.289	149.646	115.551	86.9463	122.759	270.254	329.84	146.826	248.34	148.633	4712.65	162.139	0.706559	0.114864	0.0143133
Lhx1	207.038	56.5097	330.277	186.842	117.992	710.183	111.638	128.587	999.253	319.254	51.8369	148.452	0.705862	0.198466	0.0350614
Ppp1r3b	792.277	173.715	484.951	143.369	160.898	761.785	1227	927.469	315.687	943.69	1311.7	1626.65	0.705797	0.189497	0.0325554
1700037c18rik	110.693	6.27886	26.3857	19.4242	27.4122	32.3606	190.799	178.745	135.535	215.474	169.033	14.7399	0.705725	0.179605	0.0295776
Csf1	32.798	51.2773	58.2306	52.7227	64.3591	106.702	59.8786	161.418	108.596	72.118	74.3746	34.744	0.704868	0.169488	0.0270626
Mmgt2	176.289	117.205	277.505	192.392	98.9224	486.283	369.42	290.917	213.825	397.528	281.722	355.863	0.704699	0.137153	0.0191795
Sftpa1	316.706	826.716	2214.58	1610.36	1512.44	1108.13	2851.84	3773.71	3006.18	4854.77	4323.87	2999.57	0.704146	0.164356	0.0256758
Chl1	1604.03	831.949	1432.11	1138.63	1053.58	2476.02	1939.46	2046.45	1884.02	1904.09	741.493	1603.49	0.703594	0.0126369	0.000567886
Fam162a	885.547	648.815	831.605	475.43	967.771	1381.88	862.657	1440.91	1713.97	799.454	321.163	975.991	0.703113	0.0450789	0.00343874
Mal2	196.788	114.066	240.201	155.393	108.457	227.399	304.467	320.1	372.931	493.393	267.073	423.245	0.702546	0.104873	0.0124294
Ccdc146	100.444	6.27886	47.3123	3.69984	176.392	181.044	141.07	611.929	181.835	67.7206	2.25378	213.728	0.702437	0.160624	0.0247992
Mgat4b	1743.42	1446.23	2418.39	1399.46	2080.95	3588.52	2924.92	2524.32	3387.53	2774.78	1487.49	3064.84	0.702314	0.00863611	0.000342545
Itgb5	650.836	744.045	847.983	573.475	370.661	830.005	1265.57	1389.84	1043.03	865.416	1533.7	1267.63	0.701875	0.0469301	0.00366988
Lgals3bp	612.913	539.982	593.224	660.422	325.371	423.311	1193.51	1505.66	984.942	1155.65	1147.17	1948.82	0.701661	0.106839	0.0128091
Leprot	323.881	909.388	1162.79	853.738	588.767	1536.69	1314.28	1994.47	915.07	1535.59	792.203	914.925	0.700193	0.107289	0.0129192
Ccno	0	15.6971	69.1488	34.2235	1.19184	76.091	211.097	60.1897	367.038	10.5539	37.1873	175.826	0.700033	0.093468	0.0104578
Tram2	192.688	119.298	279.325	221.065	78.6612	196.787	525.713	321.924	409.972	763.395	460.897	412.717	0.699746	0.162145	0.0251876
Serpine1	709.257	688.581	567.748	584.575	867.656	698.813	1813.61	1584.08	841.831	1272.62	752.761	835.962	0.699078	0.0716668	0.00696586
Slc37a2	122.993	66.9745	118.281	103.596	84.6203	92.7086	284.169	162.33	266.019	96.7437	348.209	156.874	0.698731	0.161087	0.0249143
Hebp2	27.6733	20.9295	37.304	44.3981	21.453	60.3481	95.3997	73.8692	47.1425	83.5513	39.4411	158.98	0.698634	0.196124	0.0342493
Bst2	12.2993	178.947	131.019	86.9463	88.1958	72.5926	298.378	349.283	346.834	349.157	196.079	475.888	0.698353	0.205122	0.0370424
Dkk3	102.494	40.8126	90.9853	96.1959	159.706	89.2102	135.995	424.064	249.182	144.236	231.012	281.111	0.698096	0.197661	0.0348389
Kdf1	10.2494	11.5112	184.7	167.418	14.302	377.831	368.405	279.973	137.218	230.426	366.239	310.59	0.697908	0.178197	0.0292854
Selenbp1	220.362	272.084	491.32	489.304	499.379	482.785	1069.7	778.819	604.435	992.942	490.196	989.678	0.697676	0.104499	0.0123568
Prdm5	27.6733	62.7886	73.6981	36.9984	36.9469	200.286	222.261	132.235	11.7856	79.1539	238.9	132.659	0.697242	0.201391	0.0358715
Il6st	2796.03	1777.96	3251.81	2259.68	1477.88	2950.06	3526.75	7556.55	2879.06	4440.53	4035.39	4691.49	0.697156	0.0858336	0.00916703
Cpne8	103.519	0	328.457	36.9984	91.7714	320.107	318.676	327.396	1053.97	468.767	530.764	919.137	0.697113	0.154601	0.023338
Ms4a7	85.0699	84.7646	34.5744	80.4715	22.6449	53.3512	183.695	137.707	223.927	65.9616	91.278	32.6383	0.697083	0.204883	0.03693
Sik1	1641.95	1637.74	1497.62	1275.52	1878.33	1750.09	2931	5162.64	1652.51	2199.6	2139.96	2686.87	0.696748	0.0782515	0.00796126
Zbtb48	285.958	375.685	631.438	296.912	209.763	631.468	1125.51	445.951	564.027	594.534	539.78	511.684	0.696593	0.130969	0.0179335
Kank3	226.511	310.803	355.752	306.162	140.637	433.806	400.882	496.109	629.689	798.575	601.758	710.673	0.696487	0.0874578	0.00950114
Ctla2a	13.3242	58.6027	60.0503	110.995	95.3469	90.9594	203.993	105.788	279.488	14.9513	197.205	453.778	0.694945	0.208824	0.0379796
Tmem97	46.1222	131.856	124.65	62.8973	151.363	255.386	251.693	169.626	164.999	122.249	82.2629	109.496	0.694895	0.168869	0.026918
Rnf170	11.2743	141.274	125.56	129.494	320.604	433.806	89.3104	367.522	805.632	87.9488	273.834	209.517	0.69451	0.204493	0.0367938
Cfap206	14.3491	60.6956	49.132	154.468	25.0286	545.756	125.846	133.147	36.1987	178.536	299.752	237.944	0.694361	0.189217	0.032418
Lrrc20	9.22445	48.1379	64.5995	28.6738	115.608	95.3325	200.948	132.235	136.377	80.9129	178.048	169.509	0.693912	0.209662	0.0382172
Orai1	70.7208	147.553	140.117	134.119	65.551	225.649	286.199	146.826	214.667	157.428	246.789	234.785	0.693096	0.148615	0.0218688
Arid5a	394.601	544.168	941.698	850.038	381.387	1089.76	1166.11	1021.4	1202.98	946.329	1135.9	1263.42	0.692872	0.0751235	0.00749603
9430015g10rik	243.935	260.573	347.564	308.012	170.433	468.791	413.061	439.567	555.608	420.395	457.517	339.017	0.692648	0.0513356	0.00419272
Cdkl3	64.5711	19.883	130.109	64.7472	102.498	183.668	207.038	97.5803	209.616	133.682	132.973	202.147	0.691796	0.204258	0.0366791
Hbb-b1	#N/A	#N/A	#N/A	#N/A	#N/A	#N/A	#N/A	#N/A	#N/A	#N/A	#N/A	#N/A	0.691612	0.212235	0.0389369
Dmtn	35.8728	124.531	278.415	326.511	50.0571	328.853	430.314	269.942	574.129	431.828	531.891	825.433	0.691303	0.211759	0.0388144
Angptl4	84.0449	41.8591	55.501	127.645	75.0857	57.7242	169.487	229.815	228.978	123.128	114.943	85.2807	0.691215	0.200917	0.0357456
Cldn12	76.8704	55.4632	183.79	55.4976	91.7714	111.95	397.837	143.179	183.519	222.51	101.42	140.029	0.690005	0.204138	0.036616
Fuca2	38.9477	30.3478	133.748	101.746	47.6734	210.781	144.115	161.418	121.224	204.921	226.505	171.614	0.689866	0.20448	0.0367467
Col5a3	228.561	264.758	497.689	195.167	505.338	518.644	868.747	508.877	632.215	238.341	262.565	113.708	0.689833	0.120801	0.0156337
Oxct2b	43.0474	29.3013	62.7798	21.2741	296.767	164.427	551.086	73.8692	399.87	62.4436	10.142	20.0041	0.689734	0.197347	0.0346717
Fbxo41	464.297	290.92	561.379	360.734	464.816	651.584	810.898	595.513	930.223	397.528	928.556	1571.9	0.689649	0.0433838	0.00325658
Rab25	324.905	19.883	777.014	269.163	19.0694	1434.36	1892.77	1615.09	631.373	1841.65	1415.37	1392.92	0.689594	0.146999	0.0215016
Ifi207	60.4714	35.5802	34.5744	184.992	158.514	74.3418	560.22	416.768	74.9229	456.454	48.4562	419.034	0.689417	0.207401	0.0376787
Itih4	413.05	361.034	645.995	1010.06	200.228	384.828	1740.54	1739.12	663.363	1278.78	930.81	1108.65	0.689344	0.194564	0.0338584
Dglucy	24.5985	2.09295	28.2054	15.7243	19.0694	35.859	30.4467	98.4923	78.2903	76.5154	80.0091	203.2	0.689143	0.196266	0.0343007
Smim20	7.17457	118.252	30.0251	76.7717	17.8775	110.201	188.77	121.291	172.575	80.9129	73.2477	13.687	0.687944	0.209598	0.0381671
Ctbs	45.0973	14.6507	16.3773	19.4242	27.4122	66.4703	51.7594	76.6051	44.617	125.767	22.5378	23.1627	0.687906	0.214192	0.0396655
Aifm3	19.4738	53.3703	162.864	244.189	16.6857	389.201	231.395	225.255	305.585	396.649	446.248	235.838	0.687892	0.211567	0.0387505
Gmppb	24.5985	253.247	185.61	99.8957	104.882	215.154	445.537	264.47	303.059	356.193	116.07	473.782	0.687864	0.209598	0.0381913
Trib3	83.02	47.0914	97.3542	106.37	103.69	185.417	151.219	192.425	135.535	111.695	28.1722	18.9513	0.687821	0.136149	0.0189469
Scel	51.2469	68.021	111.002	166.493	128.718	230.897	86.2657	251.702	335.049	394.011	895.876	553.798	0.687446	0.197347	0.0346915
Slc22a5	655.961	419.637	1204.64	1011.91	1350.35	1748.34	1639.05	1239.36	2103.74	1197.86	391.03	1619.28	0.686871	0.0948873	0.0107129
Uba7	138.367	635.211	586.855	501.328	108.457	481.91	696.215	1622.39	702.087	1705.33	3405.46	2417.34	0.686611	0.205006	0.0369798
Serpina3n	1615.3	1104.03	1344.76	1242.22	1771.07	1522.7	3020.32	2113.94	3081.94	2726.41	2258.28	2488.93	0.686263	0.0316808	0.00208228
Mov10	338.23	457.31	351.203	436.581	420.718	663.829	863.672	871.839	405.762	637.629	519.496	421.139	0.685833	0.0523889	0.00437933
Icosl	127.092	88.9505	111.002	100.821	127.526	111.075	254.738	324.66	165.841	277.918	148.749	205.305	0.685655	0.149988	0.0222574
Nudt6	36.8978	4.18591	71.8784	2.77488	27.4122	153.057	108.593	125.851	53.8772	35.1795	54.0906	174.773	0.68564	0.183224	0.0305914
B4galt1	819.951	627.886	592.314	729.794	686.497	1318.91	1408.67	1484.68	615.378	988.544	617.535	648.555	0.685518	0.0501531	0.00404307
Asph	1222.75	1301.82	1021.76	1092.38	1322.94	2319.46	1188.44	2122.14	2490.14	2089.66	1938.25	837.015	0.685442	0.0205079	0.0011438
Pkp2	221.387	143.367	367.58	288.588	271.739	424.186	469.894	674.855	330.84	928.739	640.073	359.021	0.685077	0.110635	0.0135318
Susd2	22.5486	34.5337	164.683	38.8483	123.951	225.649	205.008	144.091	186.886	134.562	193.825	512.737	0.684982	0.217694	0.0408037
Cldn15	24.5985	20.9295	17.2872	8.32464	9.53469	22.7399	56.8339	11.8556	153.213	72.118	120.577	6.31709	0.684049	0.186526	0.0314559
Nckipsd	442.773	508.587	576.847	466.18	508.914	834.378	1039.25	597.337	916.754	813.526	828.263	827.539	0.682986	0.0154905	0.000772374
Tpd52	1344.72	1420.07	1988.03	1274.6	1619.7	2215.39	3610.98	2921.94	1721.54	2379.01	1672.3	1399.24	0.68282	0.0284148	0.00178045
Pkp1	18.4489	0	144.667	0	40.5224	269.38	306.497	212.488	652.419	284.075	2501.69	84.2279	0.682394	0.0805333	0.00829644
Pcdhb5	152.716	468.821	234.742	216.441	850.971	653.333	185.725	793.41	2055.75	200.523	68.7402	196.883	0.682355	0.219361	0.0412517
Tprn	335.155	117.205	328.457	206.266	376.62	334.976	799.734	476.046	475.634	276.159	274.961	392.713	0.682126	0.150014	0.0222967
Pcdhb3	844.549	621.607	785.203	488.379	1616.13	2471.65	1094.05	1262.16	1605.37	1291.09	189.317	986.519	0.681957	0.123116	0.0160999
Eya2	815.851	504.402	6560.04	912.936	573.273	8651.64	4319.38	2722.22	12400.2	7898.68	2666.22	7654.21	0.680967	0.188827	0.0322226
Atp13a5	0	0	12.7379	41.6232	57.2081	297.367	54.8041	126.763	315.687	4.39744	0	0	0.680908	0.0801891	0.0082447
Prrx2	77.8953	26.1619	129.199	28.6738	100.114	49.8528	316.646	212.488	168.366	275.28	39.4411	169.509	0.680863	0.222066	0.0421346
Klhl6	49.197	433.241	192.889	190.542	286.041	273.753	531.803	677.59	489.946	69.4795	1350.01	688.563	0.680739	0.204493	0.0367787
Plpp2	313.631	84.7646	178.331	294.137	150.171	363.838	482.073	300.037	433.543	415.118	273.834	342.176	0.680399	0.159868	0.024591
Myo5c	117.868	153.832	322.998	271.938	352.783	179.295	576.458	359.314	921.805	895.319	1522.43	1317.11	0.679999	0.197918	0.0349244
9330151l19rik	0	7.32533	10.9182	21.2741	9.53469	69.0942	38.5659	43.7743	34.5151	11.4333	18.0302	11.5813	0.679986	0.160563	0.0247789
Foxf2	18.4489	8.37181	8.18867	15.7243	8.34285	2.62383	41.6105	162.33	31.9896	94.9847	149.876	304.273	0.679866	0.150977	0.0225331
Ssh3	127.092	155.925	259.308	370.909	207.379	499.402	364.346	445.951	350.202	371.144	814.74	540.111	0.679496	0.126772	0.0169642
Runx1	593.439	235.457	1245.59	1048.9	513.681	1226.2	1734.45	1195.59	1402.49	1766.01	2776.65	815.958	0.677594	0.15544	0.0235043
Lpar1	32.798	10.4648	4.54926	41.6232	11.9184	48.1035	38.5659	89.3726	81.6576	45.7334	98.0393	163.192	0.677047	0.212335	0.0390416
Slc24a4	71.7457	719.976	1262.88	526.302	166.857	646.337	1120.44	1513.86	1997.66	1371.12	1764.71	1415.03	0.676016	0.225607	0.0432768
Mme	23.5736	24.069	39.1237	78.6216	7.15101	56.8496	66.9828	121.291	143.111	61.5641	32.6798	225.31	0.675736	0.224204	0.0427345
Lfng	1493.34	1243.21	1701.42	1662.15	1368.23	2488.26	3126.88	2258.94	2018.71	2435.3	2292.09	3076.42	0.675337	0.00386351	0.000114017
Arhgap26	1387.77	1496.46	1746.01	1300.49	884.342	2179.53	2425.59	2128.53	2384.07	3946.26	3874.24	3161.7	0.675171	0.0110107	0.000472506
Arpc1b	156.816	216.621	286.604	240.49	208.571	399.697	445.537	367.522	321.579	269.123	502.592	231.627	0.675034	0.0523889	0.00437884
Pgghg	262.384	484.519	898.025	961.959	355.167	873.735	1091.01	1048.76	1435.32	963.039	1546.09	541.164	0.674874	0.146778	0.0213898
Guk1	377.177	231.271	556.83	315.411	417.143	626.221	737.826	555.387	733.235	602.449	803.471	605.388	0.674803	0.0681272	0.00647328
Neat1	516.569	282.549	506.788	498.554	356.359	990.058	649.53	716.805	633.899	827.598	965.743	736.994	0.674359	0.0536119	0.0045667
Dapp1	143.491	35.5802	130.109	26.8238	3.57551	332.352	178.621	201.544	149.846	114.333	411.314	181.09	0.674009	0.214374	0.039729
Hes6	753.33	608.003	711.505	480.979	721.061	1050.41	1054.47	1141.78	1091.01	695.675	383.142	912.82	0.673836	0.00512092	0.000168109
Gpd1	58.4215	38.7196	391.237	156.318	77.4693	285.123	208.053	315.54	649.893	608.606	312.148	929.665	0.673628	0.228913	0.0444688
Pusl1	368.978	222.899	368.49	334.836	321.796	573.744	539.922	818.945	348.518	587.498	292.991	529.583	0.673284	0.0827223	0.00861714
Pdk1	635.462	556.725	1380.25	393.108	1097.68	1527.07	1320.37	1658.87	1378.92	935.775	544.287	688.563	0.67325	0.116009	0.0146209
Clec2d	1164.33	759.742	1558.58	1222.8	252.669	1797.32	1860.3	1898.71	1917.69	2995.54	4045.53	3694.45	0.671914	0.153383	0.0230272
Ctsh	638.537	849.739	941.698	1422.59	1350.35	989.184	1978.02	2322.78	2045.65	3423.85	2758.62	1690.87	0.671751	0.086287	0.0092999
Prss23	240.861	119.298	219.275	152.618	144.212	249.264	345.063	306.42	349.36	300.785	94.6586	266.371	0.671623	0.0999033	0.0115429
Irgm2	702.083	734.626	571.387	615.098	131.102	327.104	648.515	2839.86	1133.95	1438.84	642.326	2332.06	0.670875	0.225373	0.0430721
Ppm1h	348.479	301.385	395.786	498.554	249.094	506.399	397.837	836.272	816.576	557.595	851.928	586.437	0.6708	0.10133	0.0117763
2510039o18rik	781.003	401.847	951.706	970.283	586.383	1404.62	1171.18	1914.22	791.321	1236.56	1507.78	905.45	0.670692	0.104572	0.0123867
2310039h08rik	20.4988	52.3238	82.7966	48.0979	57.2081	153.057	91.3402	101.228	96.8106	74.7565	15.7764	33.6912	0.670529	0.214192	0.0396485
Yap1	98.3941	46.045	96.4444	142.444	145.404	132.066	179.636	205.192	328.314	487.236	196.079	388.501	0.670269	0.19411	0.0337268
Lrp10	1079.26	970.084	1276.52	986.932	672.195	1505.2	1811.58	1813.9	1527.08	1722.92	2210.96	1577.17	0.670225	0.0133516	0.000624472
Tec	189.614	238.597	192.889	240.49	28.6041	693.565	183.695	416.768	309.794	444.141	413.568	321.119	0.670168	0.226025	0.0434486
Clybl	10.2494	2.09295	60.0503	14.7994	75.0857	41.9813	175.576	131.323	143.953	23.7462	109.308	250.578	0.670125	0.194471	0.0338158
Art4	0	14.6507	1.81971	6.47472	0	30.6113	38.5659	275.414	9.26014	225.149	21.4109	17.8984	0.669678	0.0282017	0.00175807
Mpzl1	1116.16	724.162	1189.18	1311.59	1007.1	1580.42	1890.74	2058.31	1596.95	1627.05	2320.26	1571.9	0.668529	0.0131322	0.00060799
D330041h03rik	58.4215	12.5577	45.4926	74.9218	151.363	137.314	111.638	125.851	324.105	128.405	49.5831	29.4798	0.668375	0.233824	0.0460083
Sbds	304.407	425.916	394.876	432.881	339.673	554.503	544.996	411.296	1219.81	328.928	369.619	215.834	0.668319	0.118005	0.0150561
Sec14l2	50.222	102.555	123.74	179.442	104.882	89.2102	144.115	315.54	435.227	240.1	154.384	468.518	0.66828	0.224994	0.0429461
Wdr34	708.232	245.922	644.176	146.144	244.326	979.563	578.488	567.243	1072.49	389.613	466.532	335.859	0.668162	0.198445	0.0350442
Slc4a4	902.971	546.261	627.798	517.053	400.457	1079.27	1229.03	894.638	904.968	1493.37	458.644	1624.55	0.668093	0.0518867	0.00429521
Pla2g2c	0	40.8126	16.3773	32.3736	70.3183	35.859	87.2806	110.348	393.135	287.592	108.181	0	0.667393	0.160011	0.0246288
Fah	943.968	760.788	1410.27	571.625	462.432	1114.25	1713.14	1992.64	1147.42	1130.14	667.118	1641.39	0.666961	0.117164	0.0148141
Tspan11	13.3242	26.1619	72.7882	141.519	73.8938	99.7055	267.931	202.456	111.964	281.436	136.353	510.632	0.666912	0.235129	0.0464084
Fbf1	1061.84	759.742	1341.12	1375.42	1083.38	2458.53	1732.42	1596.85	1752.69	1868.03	1330.86	1648.76	0.665903	0.0238824	0.00141768
Ccdc155	0	51.2773	10.9182	0	19.0694	259.759	88.2955	26.447	292.957	263.846	99.1662	61.0652	0.665513	0.0713683	0.0069166
Emilin2	279.808	182.087	455.836	247.889	411.183	280.75	680.992	859.984	533.721	321.013	288.483	336.912	0.665066	0.158549	0.024275
Epcam	549.367	604.863	1594.06	1108.1	352.783	1825.31	1000.68	1595.94	1931.16	1766.89	1480.73	1259.21	0.664973	0.165965	0.0261053
Gal3st1	4.09975	38.7196	22.7463	45.323	19.0694	111.075	90.3253	14.5914	127.116	99.3821	341.447	78.9637	0.664645	0.217	0.0405976
Ai464131	77.8953	48.1379	214.725	72.1469	123.951	106.702	279.095	214.312	322.421	124.887	272.707	234.785	0.664572	0.224994	0.0429764
Sema4a	12.2993	83.7181	115.551	217.366	48.8653	212.53	281.125	186.041	271.911	882.126	695.29	287.428	0.664566	0.238149	0.0474236
Cfap74	139.392	89.997	484.951	118.395	117.992	297.367	137.01	791.586	558.134	196.126	1068.29	569.591	0.664385	0.236605	0.0468474
Rgp1	2238.47	1879.47	3194.49	3419.58	1639.97	4035.45	5788.94	3310.43	3750.36	6018.33	3495.61	4007.14	0.663986	0.0513356	0.00420441
Emid1	8.19951	58.6027	41.8532	15.7243	109.649	75.2164	161.368	151.386	129.642	69.4795	191.571	2.1057	0.663697	0.234278	0.0461292
Orm2	0	0	8.18867	0	0	198.536	25.3723	22.7991	145.637	0.879488	11.2689	25.2684	0.663697	0.00350349	0.000100547
Zfp719	259.309	280.456	243.841	237.715	592.342	550.129	950.953	687.622	266.019	270.003	343.701	348.493	0.66316	0.176644	0.0288987
Pomk	147.591	66.9745	195.618	85.0963	109.649	294.743	105.549	307.332	261.809	169.741	244.535	203.2	0.662927	0.204493	0.0367944
Fndc10	622.138	403.94	1063.62	601.224	315.836	1325.91	1275.72	928.381	818.26	1669.27	1082.94	1421.35	0.662599	0.129461	0.0176306
1810037i17rik	305.432	366.267	375.769	383.858	334.906	609.603	519.624	723.189	493.313	753.721	466.532	658.03	0.662513	0.0158362	0.000797659
Kcnj2	294.157	764.974	463.115	524.452	137.061	1117.75	1276.73	652.967	435.227	1566.37	953.348	984.414	0.662367	0.203406	0.0363471
Clic3	215.237	403.94	566.838	582.725	505.338	708.434	915.432	900.11	665.888	1433.57	2666.22	1770.89	0.662342	0.0953784	0.0107812
Zswim7	117.868	49.1844	79.1572	169.268	127.526	125.069	251.693	208.84	272.753	79.1539	0	0	0.662267	0.199329	0.0353487
Prelid2	171.165	106.741	68.239	49.0229	106.073	221.276	180.651	157.77	218.876	122.249	54.0906	91.5978	0.662108	0.19076	0.0329124
Osbpl10	377.177	365.22	369.4	209.966	471.967	634.092	664.754	666.647	488.262	433.587	314.402	446.408	0.661069	0.0625545	0.0056788
Bckdha	321.831	205.109	532.264	320.961	555.395	506.399	449.597	545.355	1473.2	1736.99	1342.12	526.424	0.660593	0.187991	0.0318621
Kcnh3	721.557	537.889	2566.69	1424.44	187.118	2459.4	2119.09	1883.21	2732.58	2198.72	2510.71	2774.26	0.660485	0.225607	0.0432644
Cxcr2	1.02494	5.23238	124.65	99.8957	26.2204	418.938	132.951	135.883	212.141	893.56	134.1	101.073	0.66033	0.182065	0.0303154
Alkbh6	725.656	532.656	643.266	787.141	445.747	1068.77	1070.71	917.437	1115.43	690.398	894.749	1292.9	0.66032	0.0206036	0.00115054
Scrn3	130.167	104.648	230.193	162.793	203.804	245.765	160.353	495.197	363.671	474.923	188.19	143.187	0.660003	0.181302	0.0300165
Tgif1	1700.37	1641.92	2835.1	948.084	1898.59	3566.66	2131.27	4368.31	2540.65	2639.34	1656.53	1924.61	0.6599	0.0937288	0.010531
Dennd2c	314.656	200.923	306.62	70.297	69.1265	349.844	397.837	548.091	307.268	381.698	170.16	163.192	0.659603	0.222958	0.0424063
Ly6a	250.085	611.142	540.453	543.877	327.755	367.336	1131.6	1038.73	812.367	2255.89	1887.54	2653.18	0.659505	0.15597	0.023595
Pafah2	310.556	350.57	824.327	268.238	46.4816	1116.88	995.608	760.579	384.717	1097.6	442.867	136.87	0.658834	0.239199	0.0478184
Prkag2	676.459	930.317	963.534	874.087	977.305	1226.2	1725.31	1584.08	1263.59	1175.88	1911.2	1067.59	0.658552	0.00764586	0.000289294
Tlr4	44.0724	171.622	251.119	278.413	69.1265	257.135	479.029	331.043	329.156	460.852	255.804	279.005	0.658453	0.231221	0.0451988
Tbx4	25.6235	239.643	269.316	215.516	224.065	294.743	481.058	481.518	401.553	483.718	395.538	688.563	0.658292	0.230434	0.0449044
Capn9	187.564	73.2533	30.935	18.4992	56.0163	132.066	257.782	231.639	117.014	171.5	145.369	81.0693	0.658125	0.243876	0.0494717
Myb	2508.02	3466.98	3485.65	3354.83	2003.48	5710.33	4140.75	3808.37	6041.82	3268.18	4860.27	3310.16	0.656523	0.0249017	0.00149504
Prrt4	81.9951	10.4648	29.1153	56.4226	88.1958	171.424	59.8786	65.6615	284.539	22.8667	55.2175	372.708	0.656248	0.241956	0.0488039
Lrrc32	346.429	342.198	336.646	228.465	215.722	571.12	760.153	424.976	319.054	558.475	552.175	864.389	0.655937	0.115485	0.0144912
Gale	456.098	280.456	234.742	305.237	394.498	497.653	479.029	724.101	582.547	516.259	274.961	385.343	0.655876	0.0703499	0.00676643
Ccdc114	577.04	209.295	623.249	214.591	195.461	724.177	849.464	624.696	561.501	529.452	583.728	539.059	0.655525	0.184894	0.0309993
Tlr8	131.192	85.8111	255.669	154.468	94.155	44.6051	243.574	581.834	500.889	78.2744	30.426	97.9149	0.655474	0.245658	0.0503156
Kcnh1	144.516	83.7181	130.109	139.669	79.853	66.4703	148.174	636.552	208.774	175.898	64.2326	55.801	0.654859	0.244801	0.0498252
Pvalb	0	24.069	0	36.9984	0	152.182	141.07	81.1649	477.318	3.51795	280.595	0	0.65485	0.0338997	0.00228996
Pstk	148.616	79.5322	118.281	100.821	13.1102	203.784	210.082	222.52	186.045	49.2513	32.6798	204.253	0.65471	0.242482	0.0489429
S100a9	0	8.37181	8.18867	5.54976	4.76734	17.4922	38.5659	22.7991	33.6732	65.9616	0	0	0.654004	0.163971	0.0256045
Cx3cl1	9.22445	230.225	132.838	58.2725	85.8122	407.568	223.276	232.551	194.463	246.257	307.641	256.895	0.65393	0.246983	0.0507836
Myo15b	354.629	132.902	130.109	30.5237	36.9469	682.196	86.2657	57.4538	982.417	319.254	174.668	2179.4	0.653894	0.225373	0.0430936
H2-d1	4473.86	6545.71	5402.71	5735.68	5487.21	4575.08	8649.92	16952.5	8023.49	9888.96	7535.5	8973.43	0.653378	0.0905946	0.0100418
Polk	137.342	285.688	306.62	283.038	157.322	333.226	433.358	463.278	425.125	318.375	464.278	497.997	0.653194	0.122506	0.0159621
Rnf149	1382.64	1121.82	1349.31	1488.26	1619.7	2007.23	2029.78	2330.07	2634.93	1566.37	757.269	1761.42	0.652905	0.00215614	5.32687e-05
Ccdc17	72.7706	162.204	180.151	128.569	69.1265	432.932	173.546	238.935	140.586	182.054	716.701	603.282	0.652718	0.220375	0.0416168
Galnt18	470.447	152.786	264.767	438.431	159.706	593.86	653.59	355.667	628.006	462.611	423.71	891.763	0.652473	0.182882	0.0304893
Nceh1	1259.65	769.16	1641.37	1057.23	1214.48	1430.86	1900.89	3467.29	1459.73	2452.01	1220.42	2159.39	0.65188	0.101716	0.0118556
Nfil3	483.771	489.751	336.646	732.568	494.612	1107.26	1028.08	686.71	649.893	835.513	436.106	406.4	0.651369	0.0798294	0.0081753
Renbp	215.237	393.475	423.082	275.638	337.29	412.816	648.515	794.322	436.068	757.239	517.242	310.59	0.651368	0.107012	0.0128495
Adrb2	349.504	368.36	463.115	320.961	394.498	329.728	441.478	858.16	1102.8	774.829	503.719	241.102	0.650654	0.149988	0.0222739
Bmp6	2.04988	14.6507	182.88	197.941	138.253	197.662	1077.81	276.326	127.116	466.129	694.163	546.428	0.650455	0.204138	0.036613
Slc35f5	243.935	331.733	495.87	183.142	392.114	452.173	860.627	526.204	510.991	596.293	527.384	423.245	0.649745	0.140284	0.0199971
Bmper	13.3242	16.7436	61.87	41.6232	8.34285	45.4797	92.3551	51.0701	137.218	257.69	13.5227	87.3864	0.648542	0.245503	0.0501673
Phf13	388.452	380.917	368.49	233.09	306.302	772.28	344.048	589.13	601.909	295.508	306.514	448.514	0.648499	0.0940781	0.0105897
March9	158.865	240.69	178.331	97.1208	226.449	285.997	247.633	288.181	479.002	254.172	191.571	436.932	0.648366	0.157712	0.0240583
Tgm5	0	13.6042	8.18867	12.9494	22.6449	18.3668	26.3872	41.9504	169.208	57.1667	192.698	3.15855	0.647993	0.153951	0.0231645
Gprc5c	3181.41	279.409	519.526	312.637	2841.34	4050.32	4182.37	4888.14	3666.17	5021	2067.84	845.437	0.647467	0.243091	0.049227
Tmem106a	158.865	145.46	137.388	130.419	33.3714	152.182	333.899	169.626	334.207	125.767	223.124	225.31	0.647367	0.233357	0.0458532
Arhgef37	0	0	0	0	3.57551	79.5895	29.4318	24.6231	19.3621	22.8667	0	7.36994	0.646882	0.00850708	0.000336834
Mkrn2os	0	0	4.54926	2.77488	0	118.072	33.4914	25.535	6.73465	122.249	52.9638	54.7481	0.646258	0.0177169	0.000943412
Col4a4	207.038	227.085	361.212	504.103	513.681	571.12	380.584	749.636	931.065	299.026	342.574	664.348	0.646213	0.166913	0.0263346
Aloxe3	1.02494	0	12.7379	21.2741	0	34.9844	34.5063	58.3658	255.075	13.1923	3814.52	0	0.64618	0.0544019	0.00466544
Rara	304.407	638.351	874.368	923.11	977.305	1284.8	1710.09	1138.13	1066.6	959.521	2611	1848.8	0.646042	0.12336	0.0161606
Scpep1	316.706	398.707	796.121	442.131	535.134	817.76	639.381	626.52	1462.26	573.426	548.795	585.384	0.645852	0.146837	0.0214193
Pp2d1	4.09975	0	16.3773	17.5742	16.6857	78.7149	40.5956	24.6231	63.1373	0	0	0	0.645616	0.181404	0.030107
Gm1976	11.2743	4.18591	18.1971	18.4992	39.3306	48.1035	53.7892	20.0632	110.28	0	0	0	0.645096	0.236635	0.0469146
Chmp2b	168.09	233.364	211.086	129.494	245.518	344.596	255.753	407.649	348.518	91.4667	326.798	150.557	0.644391	0.102536	0.0119651
Dmbx1	11.2743	141.274	95.5345	98.0458	0	451.299	188.77	306.42	162.473	139.839	9.01511	81.0693	0.643821	0.205412	0.037123
Misp	78.9203	18.8366	191.069	239.565	33.3714	301.74	359.271	269.03	188.57	223.39	317.783	379.026	0.643504	0.258419	0.0548358
Zcchc7	586.265	621.607	592.314	922.185	457.665	1028.54	1045.34	950.268	1181.09	1105.52	1213.66	1081.28	0.643492	0.0366282	0.00254369
Tmem159	0	61.7421	48.2222	72.1469	40.5224	255.386	247.633	47.4222	122.907	130.164	151.003	31.5855	0.642998	0.214792	0.03985
Vat1	426.374	314.989	582.306	891.662	968.962	1092.39	801.764	1273.1	1325.04	622.677	1197.88	625.392	0.642824	0.141185	0.0201678
Tlr3	78.9203	119.298	157.405	350.56	137.061	299.117	622.128	362.962	131.326	495.152	563.444	256.895	0.642537	0.246138	0.0504305
Ppil6	15.3741	70.1139	79.1572	32.3736	22.6449	163.552	37.551	77.5171	177.626	123.128	129.592	593.807	0.642186	0.258419	0.0547373
Rap1gap2	732.831	226.039	548.641	271.938	728.212	856.243	797.704	1189.2	782.903	1267.34	296.372	622.234	0.6421	0.169316	0.0270121
Mycbpap	345.404	206.156	780.654	223.84	38.1387	1021.54	659.679	366.61	881.397	1070.34	1343.25	622.234	0.642092	0.258651	0.0549024
Selenos	100.444	130.81	75.5178	61.9723	112.033	151.307	145.129	173.273	223.927	194.367	134.1	136.87	0.641508	0.170054	0.027228
4930590j08rik	43.0474	23.0225	42.7631	26.8238	41.7143	68.2196	80.1764	43.7743	102.703	44.8539	50.71	0	0.640433	0.246964	0.0507477
Nlk	339.255	218.714	458.566	245.114	232.408	615.725	463.805	402.177	577.496	561.993	317.783	466.412	0.640289	0.112248	0.0138215
Egfl7	184.489	217.667	276.595	278.413	221.681	245.765	470.909	343.811	575.812	496.031	578.094	689.616	0.64014	0.124018	0.0163018
Jtb	218.312	287.781	356.662	453.23	294.383	580.741	606.905	616.489	385.559	1276.14	464.278	1320.27	0.640122	0.0898767	0.00992817
Ttr	313.631	119.298	434	1752.8	706.759	2252.99	2514.9	312.804	3326.07	9805.41	1010.82	1968.83	0.639796	0.241207	0.0486151
Furin	1576.36	868.575	1219.2	1080.35	2096.44	1865.54	3247.65	2620.08	1587.69	1831.97	2099.39	1985.67	0.639521	0.0977716	0.011204
Cpne7	480.696	140.228	384.868	725.169	477.926	746.917	1498.99	220.696	1150.78	678.085	1130.27	598.018	0.638651	0.245508	0.0501979
Mthfr	364.878	117.205	355.752	500.403	164.473	557.126	585.592	809.825	341.783	603.329	483.435	433.774	0.638006	0.216561	0.040486
Zc3h12a	60.4714	234.411	208.356	288.588	171.624	200.286	516.579	506.141	287.906	365.867	678.387	248.472	0.637723	0.231582	0.0453085
Gm7173	53.2968	0	7.27882	109.145	4.76734	226.524	121.787	245.319	144.795	189.969	139.734	55.801	0.637475	0.167897	0.0266708
Mllt3	882.472	949.154	1492.16	1294.02	1138.2	2046.59	1463.47	3293.11	1106.17	1756.34	660.357	1345.54	0.637168	0.114257	0.0142222
Msrb1	105.569	234.411	79.1572	73.9968	132.294	287.747	120.772	220.696	355.253	340.362	187.063	110.549	0.636845	0.236127	0.0466851
Gnptab	1391.87	1352.05	1857.01	1692.68	1128.67	2119.18	2641.76	2496.96	2306.62	1776.57	2400.27	2224.67	0.636838	0.00830618	0.000325523
Slc44a4	1.02494	217.667	406.704	230.315	21.453	706.685	359.271	783.378	612.853	1766.01	2228.99	1978.3	0.636632	0.230269	0.0448478
Taf5l	724.631	727.301	565.019	864.838	941.55	1363.52	1491.89	940.236	1193.72	1427.41	498.085	1256.05	0.636114	0.0289317	0.00182316
Mansc1	177.314	75.3463	256.578	139.669	146.596	103.204	221.246	704.037	319.054	259.449	522.876	273.741	0.636082	0.256629	0.054054
Map3k1	1973.01	2060.51	1471.23	1750.02	1628.05	4012.71	2032.83	2662.94	2856.33	2626.15	2006.99	1909.87	0.636005	0.0239675	0.00142436
Hid1	829.175	950.2	963.534	953.634	1119.13	1644.27	1608.6	1325.09	1543.92	1429.17	810.233	1417.13	0.635814	0.00118983	2.39995e-05
Serinc3	749.23	690.674	906.213	807.49	860.505	1154.48	1514.22	1050.58	1440.37	1581.32	1568.63	1776.16	0.634918	0.00849102	0.000335066
Pyroxd2	178.339	189.412	239.291	147.994	163.281	251.888	334.914	301.861	341.783	1087.93	766.284	408.505	0.634829	0.0764212	0.00768143
Cbr4	36.8978	42.9055	87.3459	31.4486	42.9061	121.571	64.953	111.26	94.2851	94.9847	72.1209	94.7564	0.634716	0.247904	0.0510425
Stx18	126.067	234.411	174.692	152.618	240.751	331.477	281.125	448.687	232.345	985.906	172.414	590.648	0.634664	0.141185	0.0201791
Rmrp	3898.87	3755.8	3605.75	3322.46	4509.91	7056.35	7995.31	4341.87	5247.97	4934.81	4932.39	5092.63	0.634466	0.0139146	0.000662039
Zfp36l1	947.043	610.096	946.247	930.51	432.636	1025.92	1842.03	1250.3	1134.79	2075.59	3546.32	2388.91	0.634398	0.100626	0.0116605
Syt4	8.19951	0	54.5912	15.7243	0	256.261	58.8637	10.0316	467.216	87.9488	0	193.724	0.633948	0.0629227	0.00575819
Gp2	39.9726	43.952	60.0503	86.9463	11.9184	124.195	91.3402	74.7812	149.846	75.6359	50.71	423.245	0.633536	0.269097	0.0582491
Irf6	251.11	61.7421	360.302	417.157	3.57551	425.935	760.153	566.331	752.597	778.347	556.683	748.575	0.633233	0.258419	0.0548333
Tas1r3	0	26.1619	156.495	125.795	23.8367	209.906	240.529	334.691	251.707	454.695	215.236	130.553	0.63323	0.217551	0.0407448
Slc7a11	130.167	86.8575	142.847	160.018	35.7551	174.922	292.289	160.506	247.498	80.0334	242.281	3.15855	0.633151	0.239423	0.0479527
Tm6sf1	190.639	275.223	376.679	345.935	163.281	294.743	498.311	604.633	507.624	511.862	956.728	300.062	0.632786	0.157072	0.0238838
Gcdh	210.112	201.97	213.815	134.119	110.841	307.863	386.673	241.671	272.753	232.185	347.082	397.977	0.632679	0.137373	0.0192382
Ulk3	1709.6	689.628	635.077	649.322	388.538	1742.22	963.131	1145.43	2108.79	1668.39	741.493	930.718	0.632639	0.196792	0.0345518
Adora2b	0	56.5097	29.1153	148.919	47.6734	78.7149	361.301	297.301	149.846	40.4564	140.861	417.981	0.632292	0.216512	0.0404622
Il17ra	626.237	769.16	827.966	500.403	691.265	885.98	1472.61	914.701	1211.39	992.942	2263.92	1269.74	0.632085	0.0463213	0.00359622
Hip1r	628.287	779.625	1509.45	1223.72	889.109	1538.44	1756.78	1495.62	1918.53	2123.96	1564.12	1476.09	0.631786	0.0746295	0.00741042
Pex26	890.671	1752.85	2116.32	3135.61	556.587	2508.38	4736.5	2310.92	2956.51	1367.6	4213.44	4684.12	0.631385	0.207895	0.0377824
2900026a02rik	207.038	50.2309	118.281	98.0458	157.322	237.019	192.829	228.903	292.115	139.839	59.7251	178.984	0.631123	0.222044	0.0420973
Myo1d	1127.43	661.373	1033.59	1050.75	645.975	1310.17	1995.28	1771.95	982.417	1368.48	753.888	1938.29	0.631072	0.0845236	0.00894208
Pitx1	0	0	25.4759	0	0	362.088	187.755	83.9008	143.111	0	885.734	443.249	0.630952	0.00914921	0.000368461
Irgm1	139.392	141.274	183.79	149.844	147.788	174.047	311.572	710.421	79.9739	155.669	509.354	509.579	0.630489	0.261601	0.0558133
Mroh1	3466.34	3930.56	4319.07	4741.35	3153.6	6435.38	7831.91	6545.18	4435.61	8012.13	8634.22	7347.83	0.630425	0.0140377	0.000673663
Tfe3	907.07	1073.68	1644.1	959.184	810.448	1554.18	2189.12	1678.02	1668.51	2628.79	1691.46	2495.25	0.630393	0.0490548	0.00391137
Ccdc158	262.384	139.181	306.62	130.419	16.6857	287.747	375.51	434.096	436.068	313.977	76.6284	200.041	0.630124	0.271522	0.0593621
Tmem52	0	0	5.45912	22.199	16.6857	16.6176	185.725	61.1017	74.0811	75.6359	39.4411	0	0.629742	0.0943429	0.0106386
F2	6.14963	5.23238	31.8448	27.7488	0	2.62383	199.934	69.3094	153.213	215.474	108.181	9.47564	0.629522	0.124341	0.0164116
Ppp1r32	23.5736	16.7436	39.1237	0	57.2081	183.668	148.174	13.6795	159.948	38.6975	0	749.628	0.628993	0.192998	0.0334553
Clic6	154.766	12.5577	81.8867	97.1208	44.0979	188.041	56.8339	98.4923	527.828	222.51	120.577	257.948	0.628987	0.266065	0.0571607
Tmem30b	68.6709	0	228.373	105.445	5.95918	404.07	277.065	444.127	297.166	254.172	361.731	305.326	0.628504	0.20409	0.0365798
Nt5c	286.983	338.012	744.26	594.749	625.714	1015.42	1042.29	768.787	724.816	850.465	895.876	992.836	0.628499	0.129391	0.0175619
Palmd	55.3467	91.0434	130.109	744.593	147.788	715.431	500.341	304.596	707.98	1569.01	1335.36	2306.79	0.628048	0.275907	0.0610117
Dcxr	1.02494	50.2309	70.0587	24.049	53.6326	85.7118	129.906	120.379	138.902	292.869	363.985	177.931	0.627895	0.258419	0.054742
Sgk1	309.531	383.01	465.845	805.64	769.926	553.628	1242.23	807.09	1255.17	1240.96	841.786	822.275	0.627647	0.171557	0.0276484
2210408i21rik	179.364	119.298	264.767	225.69	259.82	526.515	273.006	336.515	327.472	94.9847	307.641	326.383	0.627061	0.157712	0.024043
Shmt1	553.467	279.409	694.218	597.524	725.828	1032.91	1129.57	544.443	1225.71	386.095	567.952	349.546	0.626461	0.144002	0.0208098
Fmo2	63.5462	170.576	159.224	296.912	611.412	341.098	497.297	442.303	904.968	729.975	579.221	1594.01	0.626298	0.269383	0.0583748
Vgf	244.96	118.252	364.851	146.144	47.6734	259.759	489.177	247.143	532.879	315.736	512.734	188.46	0.626144	0.266065	0.0571435
Abca8b	150.666	131.856	182.88	155.393	90.5795	95.3325	170.502	404.913	452.063	483.718	713.32	548.534	0.626027	0.251536	0.0521452
Rgs22	46.1222	125.577	108.272	101.746	108.457	431.183	213.127	411.296	9.26014	121.369	126.212	197.936	0.626009	0.270608	0.0591123
Gm8451	3.07482	10.4648	2.72956	7.39968	13.1102	4.37305	11.1638	19.1513	147.32	15.8308	23.6647	164.244	0.625981	0.152033	0.0227319
Nsun3	57.3966	103.601	92.805	62.8973	170.433	244.891	118.742	165.066	209.616	178.536	151.003	315.855	0.625832	0.235134	0.0464252
Ccdc173	102.494	103.601	136.478	77.6967	13.1102	196.787	71.0424	244.407	293.799	118.731	215.236	47.3782	0.625788	0.27776	0.0619292
Osmr	394.601	534.749	592.314	579.025	408.8	452.173	1126.53	971.243	834.254	810.008	1193.37	1027.58	0.625514	0.108678	0.0131747
Anxa2	316.706	465.682	701.496	612.324	700.799	956.823	724.632	1096.18	951.269	776.588	1905.57	1506.63	0.625427	0.0890644	0.00977212
Pax5	31.7731	84.7646	51.8616	252.514	138.253	136.439	189.785	442.303	243.289	131.923	87.8973	172.667	0.625024	0.277676	0.0618729
Akr7a5	423.3	357.895	568.658	466.18	179.967	940.205	303.452	726.837	933.59	305.182	350.462	157.927	0.624963	0.205122	0.0370312
Nmnat3	129.142	64.8815	12.7379	26.8238	120.375	130.317	277.065	142.267	137.218	201.403	23.6647	30.5326	0.624912	0.277914	0.0620387
Cdk6	591.389	402.893	308.44	163.718	517.257	809.889	706.364	809.825	478.16	610.364	243.408	233.732	0.624833	0.179264	0.0295092
Plek2	387.427	169.529	343.924	207.191	177.584	627.97	212.112	673.943	386.4	513.621	272.707	188.46	0.624803	0.218026	0.0409076
1700003e16rik	10.2494	42.9055	43.6729	44.3981	8.34285	45.4797	103.519	19.1513	209.616	30.7821	123.958	68.4352	0.624747	0.254648	0.0533288
Ctsl	281.858	235.457	428.541	279.338	570.889	350.718	824.091	867.279	504.257	426.552	855.308	389.554	0.62458	0.182882	0.0305134
Ubqln4	2347.11	4040.44	2284.64	3191.11	1431.39	4640.68	5933.05	3867.65	3353.01	4845.98	5251.3	5208.44	0.624528	0.0975557	0.011133
Decr2	161.94	47.0914	189.249	153.543	113.224	307.863	217.187	191.513	280.33	70.359	180.302	166.35	0.624363	0.22823	0.0442451
Cers2	1208.4	1067.41	1135.5	1260.72	1016.64	1434.36	1874.5	2083.84	1809.09	1343.86	2132.07	2401.55	0.623908	0.00339683	9.56635e-05
Krt19	661.085	248.015	1288.35	438.431	126.335	963.82	994.593	1159.11	1323.36	1675.42	904.891	1280.26	0.623908	0.259677	0.0552397
Retreg1	#N/A	#N/A	#N/A	#N/A	#N/A	#N/A	#N/A	#N/A	#N/A	#N/A	#N/A	#N/A	0.623711	0.127424	0.0170859
Efcab1	3.07482	10.4648	11.8281	26.8238	17.8775	67.3449	3.04467	50.1581	113.647	38.6975	45.0755	63.1709	0.623384	0.214481	0.0397634
Lrg1	104.544	106.741	246.57	214.591	126.335	160.054	481.058	355.667	214.667	415.118	254.677	145.293	0.623367	0.236635	0.0469298
Pex7	239.836	194.645	236.562	128.569	235.983	481.035	240.529	196.985	580.021	274.4	141.988	162.139	0.623089	0.205883	0.0372914
Adamtsl4	130.167	169.529	311.17	294.137	231.216	335.85	352.167	701.302	258.442	500.429	507.1	511.684	0.623086	0.205607	0.0372135
Csf2rb	121.968	187.319	218.365	449.531	253.861	172.298	662.724	700.39	377.14	509.223	403.426	245.314	0.622818	0.249797	0.0515836
Mettl7a1	11.2743	68.021	174.692	45.323	46.4816	75.2164	111.638	199.72	342.625	148.633	170.16	365.338	0.622785	0.276715	0.0613403
Rgs20	88.1447	16.7436	61.87	31.4486	38.1387	192.414	47.6999	45.5983	191.096	27.2641	31.5529	60.0124	0.622764	0.278891	0.0624833
Rps6ka1	482.746	1153.22	1080	848.188	723.444	1224.45	1011.85	2173.21	1397.44	1236.56	891.369	770.685	0.622649	0.123039	0.0160815
Eef2kmt	134.267	100.462	137.388	95.2709	117.992	467.916	170.502	198.808	85.0249	245.377	357.224	221.098	0.622492	0.255739	0.0536959
Lrif1	342.329	413.358	508.608	544.802	537.518	988.309	640.396	706.773	719.765	766.913	746	356.916	0.622327	0.0494097	0.0039497
Arhgap27	68.6709	531.61	247.48	456.005	57.2081	600.857	597.771	445.039	719.765	1043.07	1368.04	252.684	0.62173	0.278185	0.0621557
Rnh1	174.24	171.622	163.773	126.72	297.959	152.182	317.661	417.68	470.583	322.772	449.628	235.838	0.62171	0.213492	0.0394446
Rnf135	36.8978	38.7196	25.4759	78.6216	39.3306	87.461	75.1019	62.9256	135.535	153.91	135.227	73.6994	0.621618	0.270608	0.059093
Lpcat3	3757.42	2602.59	5651.1	2960.8	2499.28	4582.08	7487.87	5380.6	5567.03	7006	6009.7	5231.61	0.620539	0.0744631	0.00736869
Pik3r3	213.187	309.757	260.218	419.932	164.473	696.189	576.458	238.935	447.854	491.634	460.897	494.839	0.620239	0.200305	0.035576
Galt	624.187	840.32	1098.19	1202.45	657.893	2084.19	1797.37	978.539	1101.11	1634.09	2759.75	2175.19	0.619988	0.119036	0.0153456
Gas2l1	1565.08	1354.14	1871.57	1707.48	875.999	3076.88	2183.03	2358.34	2001.03	2722.89	2521.98	3202.77	0.619868	0.0544895	0.00468033
Arhgef15	1062.86	858.111	610.511	519.828	734.171	938.456	3226.34	683.974	782.903	3498.6	726.843	2000.41	0.619691	0.232056	0.0454876
Vsir	157.841	385.103	319.358	285.813	270.547	386.577	359.271	607.369	585.914	413.359	643.453	124.236	0.619649	0.14511	0.0210596
Tdrd5	68.6709	4.18591	50.9518	73.0719	0	244.891	76.1168	139.531	212.141	378.18	721.209	140.029	0.619574	0.213492	0.0394643
Tom1	235.736	396.615	478.583	322.811	780.652	689.192	560.22	693.094	1171.83	261.208	294.118	1243.41	0.619318	0.186681	0.0315009
Dock1	457.123	693.814	1700.51	1600.18	676.963	1502.58	1810.57	2297.24	1646.62	2843.38	2669.6	1923.55	0.619186	0.188948	0.0322952
Gria3	860.948	778.578	757.907	204.416	659.085	807.265	872.806	1160.93	1838.56	915.547	283.976	1584.54	0.619043	0.205508	0.0371817
Itga2b	5.12469	81.6251	30.935	14.7994	199.037	65.5957	123.817	313.716	388.084	72.118	162.272	330.594	0.618931	0.248791	0.0512604
Muc5ac	9.22445	70.1139	247.48	37.9234	91.7714	79.5895	194.859	209.752	561.501	321.013	135.227	193.724	0.618742	0.271993	0.0595751
Zbtb49	103.519	86.8575	133.748	121.17	112.033	209.032	137.01	212.488	200.356	114.333	22.5378	66.3295	0.618575	0.140271	0.0199595
Poldip2	777.928	991.013	1148.23	702.045	1381.34	1491.21	2198.25	1045.11	1887.38	1510.96	756.142	1321.33	0.618426	0.0937288	0.0105358
Trp53inp2	681.584	546.261	456.746	506.878	451.706	905.221	855.553	610.105	1057.34	1067.7	975.885	812.799	0.618242	0.0501196	0.00403594
Glb1l	464.297	347.43	490.411	353.335	215.722	578.992	829.166	453.247	667.572	521.536	462.024	765.421	0.618001	0.127744	0.0171461
G6pdx	263.409	197.784	291.153	103.596	294.383	390.076	366.376	287.269	584.231	309.58	484.562	436.932	0.617951	0.194564	0.0338492
Chst15	239.836	189.412	266.587	296.912	199.037	298.242	319.691	312.804	734.918	461.731	474.42	276.899	0.617937	0.179626	0.0295931
Cklf	48.1721	56.5097	60.9601	101.746	79.853	446.051	87.2806	135.883	26.9386	46.6129	308.767	108.443	0.617405	0.283506	0.0647071
Lilrb4a	279.808	172.669	502.239	287.663	100.114	412.816	915.432	670.295	176.784	485.477	305.387	384.29	0.61731	0.271618	0.0594383
Adamts13	0	0	1.81971	0	4.76734	54.2258	9.13402	14.5914	67.3465	55.4077	0	40.0082	0.617157	0.0258489	0.00157316
Ndufa13	580.115	354.755	539.543	442.131	665.044	466.167	504.401	400.353	408.288	307.821	392.157	397.977	0.61709	0.722739	0.406571
Bhlhe40	2940.55	1282.98	2712.27	1043.36	1302.68	3601.64	4118.43	2952.03	2090.27	4307.73	3906.92	3240.67	0.617069	0.156978	0.0238499
Sftpb	1012.64	1781.1	2583.07	3241.06	1747.23	1835.81	4758.82	4137.59	3518.01	6696.42	3984.68	3960.82	0.616008	0.160439	0.0247489
Shroom1	0	23.0225	250.209	6.47472	9.53469	516.894	331.869	260.822	218.876	209.318	611.9	167.403	0.615833	0.168313	0.0267678
Ccl5	9.22445	46.045	37.304	20.3491	3.57551	16.6176	76.1168	170.538	55.5608	50.1308	129.592	188.46	0.615826	0.251194	0.0520105
Paqr3	78.9203	39.7661	35.4843	52.7227	36.9469	88.3356	45.6701	93.9325	180.994	51.0103	61.9789	35.7969	0.615733	0.280568	0.0633527
Etfrf1	31.7731	60.6956	96.4444	24.9739	121.567	235.27	104.534	189.689	69.872	83.5513	73.2477	122.13	0.615649	0.286105	0.0658424
Nkiras2	413.05	438.474	668.742	315.411	1010.68	886.854	895.134	851.776	1280.42	746.685	305.387	305.326	0.615336	0.165965	0.026062
Scml4	686.709	387.196	996.289	696.495	471.967	752.164	1222.94	1510.21	918.437	1915.52	1306.06	1309.74	0.615268	0.143443	0.0206805
Aplf	92.2445	86.8575	131.019	86.9463	75.0857	216.903	105.549	248.967	118.698	49.2513	61.9789	108.443	0.614921	0.22699	0.0438031
Tgds	386.402	205.109	337.555	682.621	538.71	197.662	709.409	738.692	1783.84	598.052	1524.68	390.607	0.614745	0.272016	0.0596175
Izumo4	90.1946	58.6027	174.692	191.467	81.0448	158.304	303.452	140.443	328.314	269.123	264.819	12.6342	0.614605	0.264699	0.0566522
Mmp12	437.649	969.037	1634.1	853.738	671.004	1214.83	2695.55	1622.39	965.58	1466.99	581.474	812.799	0.614386	0.204877	0.0369011
Axin2	254.185	510.68	699.677	519.828	272.93	732.923	664.754	631.992	1091.85	835.513	803.471	702.25	0.613881	0.172849	0.0279502
Rad51d	22.5486	111.973	292.063	246.039	129.91	332.352	211.097	367.522	477.318	62.4436	291.864	337.964	0.613862	0.285962	0.0657807
Morn1	26.6484	103.601	274.776	111.92	72.702	452.173	145.129	170.538	290.432	339.482	386.523	380.078	0.613807	0.288651	0.0668387
Cdhr3	33.823	56.5097	90.0754	58.2725	42.9061	72.5926	130.921	107.612	120.382	224.269	246.789	387.448	0.613755	0.25674	0.0541391
Rfxank	674.409	498.123	469.484	680.771	432.636	1000.55	829.166	1129.01	636.424	567.27	618.662	422.192	0.61355	0.0704461	0.00678295
Fblim1	244.96	183.133	471.304	396.808	57.2081	425.935	628.217	523.468	534.563	694.795	313.275	673.823	0.613499	0.265876	0.057066
Hdhd3	43.0474	369.406	189.249	586.425	308.685	514.271	825.106	349.283	805.632	1162.68	734.731	777.002	0.612817	0.282756	0.064421
G6pc3	4174.57	2673.75	3620.3	2255.05	1616.13	5304.51	5375.88	3340.53	4882.62	4220.66	4326.12	6707.7	0.612768	0.0940018	0.0105747
Prdm9	322.856	696.953	1164.61	916.636	582.808	2025.6	1473.62	978.539	745.02	1103.76	759.523	1464.51	0.612336	0.204904	0.0369476
Pou4f1	23.5736	44.9985	139.207	0.92496	50.0571	206.408	191.814	72.0453	213.825	131.923	0	121.078	0.612324	0.258271	0.0545901
Bcat2	209.087	239.643	211.086	295.987	168.049	505.524	351.152	177.833	543.823	274.4	696.417	683.299	0.612288	0.196592	0.034371
Atp8b1	1043.39	1431.58	1864.29	1380.97	973.73	1976.62	4007.8	1681.66	1400.81	3451.11	3687.18	3219.61	0.612253	0.14511	0.0210681
Ltbr	842.499	1121.82	1171.89	1294.02	1427.82	1889.16	1665.44	1502.01	2428.68	1944.55	1799.64	1897.23	0.612206	0.0329455	0.00220834
Acsf2	407.925	484.519	897.115	599.374	392.114	718.055	1503.05	676.678	914.228	1807.35	1481.86	2218.35	0.612174	0.163557	0.0255066
Htatip2	13.3242	52.3238	35.4843	50.8728	19.0694	53.3512	62.9232	67.4855	127.116	45.7334	73.2477	43.1668	0.611859	0.291519	0.0679764
Slc26a5	0	25.1154	57.3207	27.7488	117.992	109.326	35.5212	62.0137	747.546	14.9513	22.5378	93.7035	0.611005	0.185159	0.0310563
Trim45	138.367	95.2293	43.6729	72.1469	61.9755	231.772	222.261	62.9256	147.32	163.585	91.278	17.8984	0.610607	0.279822	0.062924
Sirt3	40.9975	111.973	100.084	184.067	79.853	198.536	176.591	193.337	207.09	118.731	201.713	154.769	0.610388	0.252222	0.0524584
Tmem63c	1763.92	905.202	2237.33	1963.69	2998.66	2575.73	3111.66	3377.92	4029.84	4833.66	4419.66	2603.69	0.610116	0.117377	0.0149042
Lrrc75a	217.287	219.76	276.595	179.442	92.9632	481.035	287.214	324.66	287.906	166.223	255.804	304.273	0.609587	0.196625	0.0344041
Smagp	22.5486	39.7661	59.1404	117.47	0	113.699	42.6254	238.023	370.406	291.11	521.749	317.96	0.609533	0.230839	0.0450615
Ttyh1	71.7457	2.09295	241.111	2.77488	7.15101	76.9657	826.121	366.61	144.795	59.8052	533.018	265.318	0.60947	0.181333	0.0300339
Rab36	89.1696	33.4872	235.652	309.862	70.3183	264.132	97.4295	423.152	616.22	393.131	449.628	294.798	0.609454	0.293385	0.0690189
Pex11a	6.14963	19.883	144.667	24.049	30.9877	159.179	207.038	71.1333	101.02	41.3359	99.1662	72.6466	0.609194	0.276305	0.0612018
Ube2j2	1173.55	1034.97	1451.22	658.572	889.109	2001.98	1842.03	2153.15	932.749	1245.35	1911.2	1629.81	0.608973	0.122177	0.0158614
Mvb12a	179.364	408.126	837.064	305.237	301.534	900.848	863.672	545.355	626.322	591.895	708.813	488.522	0.608744	0.229523	0.0446804
Thnsl2	9.22445	94.1829	54.5912	0	145.404	147.809	265.901	123.115	467.216	200.523	77.7553	272.688	0.60867	0.224994	0.0429628
Rarres2	109.668	48.1379	233.832	151.693	231.216	174.047	166.442	387.585	525.302	194.367	225.378	573.803	0.608303	0.282929	0.0645178
Fam173a	162.965	293.013	134.658	223.84	289.616	397.947	333.899	426.8	327.472	390.493	278.341	176.879	0.608071	0.148875	0.0219574
Lmo4	1728.05	637.304	1461.22	721.469	766.35	1804.32	1972.95	2658.38	961.371	2085.27	608.52	2487.88	0.607959	0.192513	0.0333322
Zbtb4	230.611	328.594	431.27	248.814	340.865	535.261	654.605	440.479	446.17	605.967	473.293	1140.24	0.607904	0.10133	0.011774
Scin	16.399	61.7421	346.654	246.964	282.465	706.685	495.267	672.119	94.2851	610.364	234.393	275.846	0.607894	0.291	0.0677371
Izumo1	38.9477	8.37181	20.9266	39.7733	7.15101	104.953	21.3127	145.914	23.5713	14.0718	29.2991	216.887	0.607648	0.268504	0.0579935
Slc39a8	322.856	253.247	371.22	178.517	268.163	446.051	386.673	657.527	377.14	1469.62	597.251	555.904	0.607582	0.137804	0.0193861
Mthfs	5.12469	5.23238	16.3773	16.6493	0	53.3512	79.1615	8.20769	43.7752	0	18.0302	16.8456	0.607364	0.189354	0.0324678
Gstt2	4.09975	32.4408	21.8365	14.7994	0	136.439	21.3127	78.429	41.2497	138.08	414.695	34.744	0.606898	0.205936	0.0373208
Dhrs11	109.668	68.021	501.329	153.543	97.7305	440.803	381.599	233.463	504.257	419.516	376.381	464.306	0.606562	0.291334	0.0678937
Rnft1	235.736	170.576	563.199	297.837	172.816	480.161	512.52	305.508	811.525	462.611	800.091	450.619	0.606278	0.244414	0.0496305
Gfpt1	445.848	393.475	433.09	283.038	227.641	607.854	455.686	638.376	640.633	360.59	713.32	578.014	0.605199	0.106514	0.0127066
Anxa7	455.073	433.241	572.297	368.134	202.612	509.023	753.049	1074.3	473.109	753.721	904.891	643.291	0.605173	0.189897	0.0327059
Garnl3	390.502	278.363	376.679	240.49	1039.28	857.118	535.862	816.209	1169.3	510.982	232.139	361.127	0.604279	0.244938	0.0498861
Prkaa2	1054.66	809.973	819.777	1055.38	824.75	1173.73	1449.26	1956.17	1221.5	803.852	418.076	1021.26	0.604245	0.0343516	0.00233659
Ly6c2	14.3491	128.717	100.084	119.32	21.453	68.2196	415.09	197.897	119.54	197.885	214.109	235.838	0.604242	0.293177	0.0688988
Sigirr	571.916	27.2084	231.103	124.87	30.9877	515.145	1060.56	273.59	271.911	1877.71	1723.01	397.977	0.603851	0.29118	0.0678382
Tsc22d3	45.0973	50.2309	151.036	237.715	139.445	110.201	289.244	339.251	298.008	219.872	505.973	311.643	0.603358	0.293754	0.0691536
Fut2	31.7731	9.41829	258.398	27.7488	0	360.339	554.13	1115.33	469.742	463.49	297.499	385.343	0.602431	0.104242	0.0123123
Tob1	280.833	143.367	450.377	214.591	133.486	415.44	414.075	389.409	512.675	472.285	396.665	480.099	0.60202	0.224264	0.042761
Pick1	687.734	857.064	975.362	1136.78	983.264	1497.33	1421.86	1206.53	1725.75	2229.5	1688.08	1565.59	0.601906	0.0244698	0.00146083
Gulo	0	0	8.18867	7.39968	0	13.9938	22.3276	93.9325	106.913	14.0718	170.16	0	0.601579	0.0459544	0.00355218
Park7	2119.57	1550.88	2109.95	1533.58	1726.97	3832.54	2592.03	2277.18	2705.64	3308.63	1965.29	1635.07	0.60106	0.0260182	0.00158744
Kbtbd3	95.3193	117.205	216.545	73.9968	32.1796	213.405	168.472	352.931	142.269	196.126	90.1511	156.874	0.600825	0.294335	0.0693701
Dram1	222.412	131.856	301.161	547.576	179.967	313.11	659.679	685.798	381.349	850.465	866.577	345.334	0.600286	0.258419	0.0548268
Gpr160	28.6983	79.5322	50.0419	120.245	20.2612	146.934	126.861	52.894	220.56	143.357	70.994	0	0.600238	0.304007	0.073481
Rangrf	228.561	341.151	249.3	95.2709	266.971	454.797	539.922	254.438	415.023	324.531	141.988	286.375	0.600139	0.225607	0.043225
Anpep	1817.22	1082.06	2250.07	1126.6	966.579	1864.67	2230.73	2496.05	2889.16	2704.42	3030.2	2045.68	0.599868	0.111835	0.0137617
Pim3	89.1696	223.946	238.381	231.24	491.036	294.743	523.684	503.405	535.404	496.911	120.577	322.172	0.599477	0.255624	0.0536223
Fam161a	54.3217	62.7886	130.109	70.297	34.5632	182.793	81.1913	211.576	92.6014	142.477	84.5166	556.957	0.599442	0.293177	0.0688798
Thnsl1	68.6709	137.088	159.224	65.6722	69.1265	211.656	118.742	196.985	206.249	97.6231	212.982	133.712	0.599442	0.258206	0.0545284
Nfatc2	1565.08	794.275	2239.15	1534.51	1305.06	2263.49	2681.34	2658.38	2062.49	2484.55	2043.05	2763.73	0.599288	0.0965008	0.0109669
Pdxdc1	1355.99	1236.93	2099.03	1882.29	2014.2	2903.7	3330.87	2479.63	2177.82	2970.03	2736.09	1906.71	0.59927	0.0411691	0.00304853
Itk	16.399	27.2084	0	50.8728	9.53469	80.4641	109.608	92.1085	45.4589	0	2295.47	342.176	0.599018	0.241754	0.0487469
Fbxl4	275.708	158.018	333.916	224.765	370.661	502.026	508.46	376.642	420.915	732.613	440.613	426.404	0.598802	0.143102	0.0206217
Arap1	1448.24	1205.54	1534.01	1627.93	553.012	1561.18	2421.53	2206.96	2216.54	2536.44	3530.54	2738.46	0.598647	0.130538	0.0178393
Nudt13	219.337	257.433	335.736	215.516	54.8244	327.104	327.81	283.621	723.133	315.736	158.891	72.6466	0.598449	0.281046	0.0636039
Ism1	89.1696	25.1154	120.101	266.389	103.69	155.681	232.41	199.72	452.063	194.367	240.027	581.172	0.598376	0.303995	0.0734412
Slc35a5	146.566	74.2998	332.096	258.064	129.91	360.339	436.403	202.456	409.13	128.405	154.384	403.241	0.597637	0.272016	0.0596055
Ank3	3233.68	4133.58	5434.55	3264.18	2540.99	7331.85	5617.42	4816.09	5936.59	4441.41	4678.84	6815.09	0.597456	0.0541492	0.00462697
Tnfaip2	78.9203	239.643	474.033	661.347	328.947	488.907	869.762	805.266	552.241	786.262	448.502	200.041	0.597203	0.280373	0.0632139
Fmnl2	2861.63	958.572	2410.2	1382.82	2529.08	3041.02	2433.71	4806.06	3266.3	2830.19	2187.29	2613.17	0.597173	0.15903	0.0243701
Glb1l2	447.898	52.3238	554.1	209.966	209.763	488.032	710.424	675.766	463.849	1335.94	640.073	1540.32	0.59715	0.292398	0.0685179
Crb3	221.387	52.3238	627.798	573.475	101.306	541.383	998.653	570.89	602.751	980.629	549.922	767.527	0.596692	0.306607	0.0742572
Tmem116	37.9227	80.5787	47.3123	37.9234	60.7836	94.4578	110.623	123.115	66.5046	157.428	50.71	76.858	0.596201	0.274096	0.0603329
Gmppa	1152.03	844.506	1162.79	1058.15	691.265	1375.76	1678.63	1800.22	1349.45	1228.64	1693.71	1592.96	0.595625	0.0393107	0.00281247
Zbtb16	749.23	655.094	939.878	1766.67	2359.83	833.503	2288.58	2398.47	3886.73	1824.06	848.547	790.689	0.595175	0.261225	0.0556788
Ldlrad1	22.5486	39.7661	0	29.5987	63.1673	130.317	67.9977	51.982	199.514	126.646	84.5166	372.708	0.594996	0.256629	0.0540252
Sdhaf4	33.823	24.069	19.1069	25.8989	54.8244	56.8496	152.234	23.7111	66.5046	51.8898	19.1571	8.42279	0.594635	0.309272	0.0754712
Fat1	11799.1	15765.2	15061.7	13133.5	10342.8	19088.4	20013.6	19272.6	23282.5	20832.4	20512.7	20543.2	0.594421	0.00363789	0.000105635
Tgfbr2	264.434	563.004	636.897	733.493	425.485	469.665	792.63	1485.59	884.764	1105.52	1735.41	2598.43	0.594094	0.217694	0.0408159
Syngr2	227.536	179.994	262.038	221.065	294.383	376.957	404.941	337.427	393.135	375.541	411.314	394.818	0.594059	0.0711278	0.00687977
Syt5	11.2743	6.27886	250.209	86.9463	8.34285	168.8	248.648	171.45	444.487	88.8283	80.0091	113.708	0.594006	0.262115	0.0560281
Cd72	38.9477	54.4168	39.1237	21.2741	15.4939	19.2414	91.3402	351.107	10.102	48.3718	6.76133	28.4269	0.59397	0.266412	0.0572531
Mst1r	30.7482	46.045	40.9434	62.8973	19.0694	104.953	64.953	77.5171	69.872	153.91	317.783	268.476	0.593482	0.298071	0.0708762
Abcd4	127.092	62.7886	43.6729	70.297	44.0979	67.3449	128.891	165.066	182.677	64.2026	279.468	145.293	0.593274	0.294335	0.0693422
Fbxl18	627.262	656.141	877.098	998.957	777.077	1032.04	1292.97	1342.41	1271.16	948.088	929.683	1763.52	0.593115	0.0295266	0.00187664
Otop3	3.07482	0	0	0	0	102.329	4.05956	10.0316	94.2851	0	39.4411	0	0.59302	0.00572187	0.000198084
Adam28	187.564	0	72.7882	72.1469	21.453	112.825	409.001	248.967	249.182	217.233	76.6284	256.895	0.592981	0.260484	0.0554679
Mea1	103.519	167.436	123.74	53.6477	174.008	221.276	119.757	234.375	345.151	247.136	220.87	201.094	0.592907	0.276123	0.0611155
Tgfbi	482.746	461.496	501.329	615.098	359.934	206.408	1134.65	1694.43	570.761	744.047	835.024	1212.88	0.592853	0.277676	0.0618651
Tsku	27.6733	32.4408	120.101	222.915	104.882	376.082	332.884	435.008	12.6275	400.167	882.354	866.494	0.592456	0.294636	0.069481
Epha2	71.7457	277.316	201.077	246.039	247.902	264.132	402.912	263.558	577.496	379.059	625.423	499.05	0.592307	0.261597	0.0557935
3110040n11rik	97.3691	194.645	129.199	99.8957	178.775	110.201	532.818	124.027	329.998	429.19	370.746	244.261	0.592053	0.297181	0.0705791
Plvap	42.0225	154.878	146.486	124.87	71.5101	134.69	142.085	292.741	254.233	152.151	104.801	107.391	0.592029	0.288536	0.0667759
Rap2b	371.028	256.387	309.35	258.064	282.465	643.713	594.726	377.554	320.738	566.39	753.888	556.957	0.591769	0.136256	0.0189882
Tex11	0	6.27886	32.7547	23.124	32.1796	538.76	8.11913	2039.15	38.7242	0	0	0	0.591209	0.013298	0.000620963
Gfra4	365.903	24.069	475.853	170.193	54.8244	280.75	543.982	524.38	697.036	488.116	356.097	540.111	0.590814	0.314553	0.0777761
B4galnt1	1144.86	701.139	1739.64	1532.66	414.759	1788.58	1970.92	1643.36	2149.19	3309.51	4327.25	3309.1	0.590703	0.205412	0.0371366
Plpp3	340.28	318.129	472.214	332.061	251.477	461.794	395.807	688.534	692.827	628.834	530.764	1058.11	0.590634	0.130668	0.017883
Rsph9	27.6733	40.8126	78.2473	146.144	54.8244	131.191	90.3253	182.393	165.841	55.4077	112.689	221.098	0.59022	0.309272	0.0755114
Mthfsd	572.941	1104.03	572.297	807.49	1010.68	1348.65	1643.11	885.519	1381.44	1878.59	1759.07	888.604	0.590085	0.115417	0.0144369
Uprt	331.055	376.731	251.119	476.354	97.7305	526.515	454.671	370.258	864.56	624.436	908.272	666.453	0.589537	0.266681	0.0573588
Dok3	49.197	36.6267	52.7715	77.6967	30.9877	88.3356	156.293	73.8692	67.3465	25.5051	187.063	44.2196	0.589506	0.298262	0.0710427
Pirt	589.34	367.313	176.511	394.033	293.192	432.932	983.429	562.683	535.404	774.829	742.619	194.777	0.589366	0.225607	0.043249
E330009j07rik	345.404	217.667	223.824	286.738	209.763	283.374	445.537	572.714	386.4	312.218	321.163	331.647	0.589142	0.149186	0.0220335
Ramp2	87.1198	94.1829	121.01	234.94	73.8938	219.527	245.604	170.538	243.289	541.764	252.423	533.794	0.588244	0.264377	0.0565653
Capn1	96.3442	178.947	528.624	329.286	181.159	569.371	427.269	437.743	489.104	921.703	688.529	906.503	0.587813	0.27641	0.061254
Taz	484.796	524.285	602.322	528.152	548.244	830.879	727.677	739.604	1041.34	618.28	508.227	605.388	0.587631	0.0208795	0.00117442
Muc20	114.793	126.624	123.74	184.067	45.2898	115.448	391.748	288.181	133.009	1212.81	474.42	444.302	0.587235	0.301921	0.0726703
Vamp8	31.7731	145.46	242.021	135.969	214.53	367.336	342.018	254.438	222.243	355.313	263.692	251.631	0.58723	0.298936	0.071303
Tmem150a	584.215	496.03	399.425	1619.61	272.93	592.111	2303.8	1628.77	706.296	342.121	272.707	2442.61	0.58676	0.300864	0.0722733
Lurap1	75.8454	240.69	248.39	332.986	166.857	437.305	345.063	343.811	371.247	264.726	144.242	307.432	0.586554	0.249188	0.0513928
Mefv	0	0	4.54926	0	4.76734	104.953	0	71.1333	408.288	47.4923	0	96.8621	0.586547	0.00304564	8.42457e-05
Etv4	185.514	138.135	366.671	82.3215	87.004	223.9	279.095	528.94	286.222	196.126	209.601	610.652	0.586446	0.297721	0.0707664
Cd151	261.359	162.204	310.26	340.385	220.49	413.69	517.594	484.254	294.641	680.724	472.166	459.042	0.586336	0.163557	0.0254725
1700113h08rik	1.02494	1.04648	0	14.7994	0	133.815	13.1936	36.4786	35.3569	10.5539	0	0	0.586255	0.0618319	0.00557885
Rer1	1016.74	1073.68	1085.45	1474.39	787.803	2398.18	2055.15	1557.64	1012.72	899.716	1530.31	949.669	0.58604	0.118124	0.0150954
Ptprd	417.15	137.088	1098.19	1358.77	587.575	2271.36	1153.93	531.676	1758.58	841.67	316.656	2124.65	0.585493	0.309816	0.0757869
Csf2ra	99.419	147.553	196.528	344.085	100.114	241.392	472.939	332.867	248.34	353.554	462.024	295.85	0.585453	0.278153	0.0621298
Zfp984	255.21	105.694	504.968	64.7472	28.6041	198.536	291.274	503.405	853.617	558.475	297.499	15.7927	0.585266	0.319454	0.0798743
Fam102a	406.901	362.081	676.021	847.263	418.334	981.312	1252.38	652.967	720.607	1506.56	1140.41	1205.51	0.585005	0.181478	0.0301528
Fbxo43	278.783	266.851	226.553	1.84992	66.7428	321.856	270.976	935.677	377.14	226.908	57.4713	434.827	0.584763	0.301921	0.0726615
3110062m04rik	91.2195	36.6267	214.725	90.6461	51.2489	97.9563	179.636	196.073	334.207	91.4667	127.338	340.07	0.584629	0.319173	0.07969
Map3k14	602.664	661.373	1638.64	1630.7	622.138	2169.03	1873.49	1161.84	1817.51	1453.79	2847.65	1644.55	0.584473	0.217712	0.040834
Nprl3	612.913	370.453	485.861	616.023	439.787	833.503	909.342	634.728	812.367	793.298	570.206	887.551	0.584412	0.066925	0.00632829
4931406c07rik	47.1472	40.8126	242.931	43.4731	45.2898	99.7055	120.772	251.702	304.743	222.51	252.423	156.874	0.584279	0.322225	0.0812432
Hsd11b1	270.584	15.6971	219.275	147.069	194.269	290.37	347.093	577.274	228.978	316.616	323.417	541.164	0.583911	0.321747	0.080905
Hk2	565.766	132.902	662.373	53.6477	518.449	687.443	886	637.464	926.856	330.687	1032.23	795.954	0.583786	0.316597	0.078667
Rmnd1	621.113	387.196	1080	807.49	468.391	1356.52	948.923	779.731	1394.91	626.195	1690.33	1636.13	0.583748	0.186526	0.0314417
Adgrf5	805.602	1279.84	1423.92	1922.07	1157.27	1192.97	3059.9	2292.68	2066.69	5014.84	3741.27	5545.35	0.583596	0.152452	0.0228358
Znhit1	487.871	470.914	611.421	361.659	344.441	892.976	710.424	696.742	595.174	500.429	755.015	809.641	0.583378	0.0868086	0.00937938
Zranb3	1305.77	656.141	737.891	386.633	980.881	1408.12	664.754	1095.27	2513.71	2408.04	1224.93	1621.39	0.583254	0.251536	0.0521665
Osbpl7	248.035	663.466	1020.85	673.371	445.747	1171.1	860.627	718.629	1437.85	1912.01	2063.33	474.835	0.582919	0.231928	0.0454371
Itpkb	37.9227	169.529	253.849	202.566	170.433	251.013	248.648	472.398	287.906	220.751	984.9	616.969	0.582409	0.298936	0.0713247
Synpo	2287.66	1433.67	1963.46	1723.2	822.367	2211.89	4034.19	3244.77	1468.99	3849.52	3323.19	3254.36	0.582049	0.188948	0.0323183
Pla2g12a	240.861	132.902	202.897	204.416	170.433	417.189	280.11	568.155	112.805	189.969	131.846	171.614	0.58138	0.280474	0.0632556
Bnip3	1679.87	867.529	1493.98	569.775	1885.48	2318.59	1203.66	3391.6	1920.22	2120.44	1212.53	872.812	0.580906	0.226012	0.0434157
Kcnd1	30.7482	32.4408	90.0754	61.0474	45.2898	168.8	251.693	68.3974	19.3621	26.3846	24.7915	68.4352	0.58084	0.32267	0.0814646
Ttll9	0	23.0225	11.8281	0	38.1387	15.743	283.155	62.0137	118.698	34.3	0	0	0.580793	0.133921	0.0184918
C3ar1	115.818	70.1139	174.692	171.118	72.702	60.3481	506.431	275.414	162.473	147.754	198.332	218.993	0.580493	0.323349	0.0818549
Ticam1	598.564	412.312	404.884	327.436	301.534	628.844	515.565	917.437	584.231	1090.56	377.508	675.929	0.580153	0.139085	0.0197506
Prox2	84.0449	91.0434	105.543	92.496	90.5795	223.025	139.04	277.238	55.5608	222.51	148.749	17.8984	0.579861	0.29952	0.0715652
Tk2	60.4714	59.6491	75.5178	118.395	103.69	69.0942	180.651	147.738	217.192	95.8642	49.5831	54.7481	0.57984	0.292166	0.0684328
Per1	2805.26	2485.38	4571.1	6224.06	11000.6	5795.16	11345.5	9089.56	10687.9	7632.19	8249.95	7346.78	0.579678	0.233757	0.0459563
Pex12	112.743	74.2998	179.241	154.468	131.102	199.411	144.115	150.474	467.216	380.818	83.3897	109.496	0.57966	0.293385	0.069027
9130401m01rik	67.6459	26.1619	45.4926	40.6982	61.9755	160.928	61.9083	75.6931	79.1321	59.8052	5.63444	48.431	0.579553	0.314596	0.0778291
Parp16	252.135	217.667	261.128	160.943	276.506	279	473.954	343.811	410.813	479.321	146.495	514.843	0.579509	0.137754	0.0193195
Acsl6	485.821	610.096	562.289	441.206	773.501	944.578	651.56	684.886	1437.01	904.993	726.843	783.319	0.579354	0.147366	0.021632
Uckl1	463.272	578.701	771.555	468.03	418.334	622.722	942.834	997.69	872.137	1002.62	1248.59	872.812	0.579066	0.101459	0.0117986
Cd86	0	17.7901	30.0251	11.0995	15.4939	6.12227	57.8488	84.8128	132.167	19.3487	39.4411	126.342	0.578998	0.226025	0.0434485
Tmem205	260.334	117.205	75.5178	132.269	177.584	628.844	36.5361	527.116	180.152	54.5282	80.0091	799.112	0.578943	0.329043	0.084169
Slc5a6	69.6958	110.926	199.258	69.372	78.6612	232.646	332.884	147.738	96.8106	196.126	184.81	193.724	0.578082	0.310778	0.0763287
Gm4951	0	6.27886	0	0	4.76734	4.37305	24.3574	72.0453	117.856	0	24.7915	66.3295	0.577999	0.0342474	0.0023204
Mpv17l2	106.594	161.157	112.822	177.592	233.6	228.273	348.108	208.84	276.121	230.426	267.073	206.358	0.577427	0.216399	0.0404118
Pofut2	545.267	328.594	662.373	411.607	488.653	989.184	1061.58	587.306	538.772	613.003	682.894	704.356	0.577335	0.163557	0.0254727
Zmynd8	8915.94	5382.03	8669.08	6797.53	5630.23	10411.4	9968.26	11062.1	12193.1	10515.2	12161.4	9470.37	0.577261	0.0218416	0.00124923
Slc25a16	592.414	483.472	340.285	449.531	367.085	669.951	864.687	459.631	869.611	541.764	623.169	558.01	0.576992	0.129461	0.0176114
Hsd3b2	0	0	0	10.1746	0	29.7367	11.1638	171.45	175.101	0	0	585.384	0.576837	0.0108985	0.000464354
Tnip2	138.367	255.34	234.742	179.442	569.697	498.528	370.435	256.262	910.019	145.995	502.592	387.448	0.576837	0.300135	0.0719357
Lrmda	4.09975	24.069	62.7798	5.54976	22.6449	120.696	93.37	38.3026	41.2497	64.2026	87.8973	177.931	0.57645	0.298262	0.0710217
Mfsd6l	0	0	35.4843	5.54976	0	140.812	20.2978	53.806	447.012	94.1052	411.314	34.744	0.576344	0.0435505	0.00327916
Scnn1b	42.0225	26.1619	67.3291	236.79	127.526	224.775	240.529	222.52	157.422	315.736	307.641	235.838	0.575273	0.332301	0.0856281
Bc024139	2.04988	25.1154	85.5262	24.9739	19.0694	138.188	74.087	10.9436	228.136	29.0231	125.085	54.7481	0.574845	0.276305	0.061212
B3gntl1	110.693	41.8591	166.503	138.744	172.816	157.43	351.152	134.059	306.426	136.321	67.6133	145.293	0.574813	0.310018	0.0760041
2810403a07rik	2121.62	2207.02	2147.25	2630.59	1889.06	3772.19	3712.47	2933.79	2975.87	3727.27	2642.55	2592.11	0.574806	0.00541998	0.000182329
Pla2r1	84.0449	11.5112	87.3459	58.2725	64.3591	99.7055	267.931	108.524	67.3465	117.851	225.378	339.017	0.574629	0.334156	0.0865195
Tctex1d2	45.0973	76.3928	149.216	104.52	65.551	216.903	158.323	272.678	54.719	243.618	100.293	116.866	0.574456	0.325715	0.0828506
4930513n10rik	26.6484	98.3688	13.6478	42.5482	36.9469	63.8465	59.8786	58.3658	245.815	8.79488	60.852	165.297	0.574254	0.329363	0.0842914
Dsg2	687.734	578.701	708.775	813.965	788.995	1115.13	973.28	949.356	1370.5	1015.81	1191.12	965.462	0.573886	0.0303044	0.001963
Tex15	719.507	1334.26	1298.36	852.813	706.759	2160.29	1583.23	826.241	1842.77	1312.2	524.003	1279.21	0.573768	0.177541	0.0291656
Tmbim6	3790.22	3629.18	5573.76	4740.42	2781.74	6052.3	6779.47	7178.08	5423.92	7818.65	8277	6030.72	0.57334	0.0445599	0.00338105
Pygo1	45.0973	7.32533	382.138	31.4486	7.15101	316.609	198.919	258.998	528.67	173.259	180.302	161.086	0.572853	0.284012	0.0648417
Cyb561d2	22.5486	18.8366	3.63941	49.0229	38.1387	33.2352	121.787	120.379	26.0968	0	60.852	191.618	0.572792	0.312304	0.0770297
Epb41l4b	478.646	442.659	601.413	813.965	464.816	1304.04	556.16	661.175	1144.89	1238.32	665.991	971.779	0.572751	0.185319	0.0311324
Tm2d2	259.309	573.469	649.635	618.798	715.101	741.669	876.866	970.331	1043.03	1805.59	780.934	1331.85	0.572745	0.156376	0.0236934
Xrcc3	33.823	38.7196	70.0587	24.9739	60.7836	90.0848	34.5063	103.964	148.162	124.887	29.2991	51.5896	0.572682	0.333891	0.0863543
Mkl2	2564.4	2225.86	3173.57	3408.48	1738.89	3375.12	4640.08	3746.35	4554.31	4691.19	4107.51	4218.76	0.572656	0.0572666	0.00501388
Msto1	485.821	695.907	755.178	350.56	1153.7	1094.14	989.519	1077.03	1332.62	1160.92	992.789	1169.71	0.572436	0.185709	0.0312741
Med26	983.941	832.995	862.54	1064.63	980.881	1477.22	1627.89	1255.78	1383.13	1438.84	958.982	1114.97	0.572267	0.0059283	0.00020625
Shisa5	578.065	781.718	1018.13	1392.99	290.808	1566.43	1421.86	1398.96	1111.22	3016.64	3995.95	1848.8	0.572192	0.237852	0.0473321
Tlr5	1.02494	21.976	20.9266	125.795	71.5101	58.5988	334.914	307.332	29.4641	462.611	574.713	867.547	0.572126	0.269555	0.0584826
Sytl2	143.491	288.827	96.4444	73.9968	163.281	209.032	512.52	223.432	194.463	496.911	183.683	109.496	0.572117	0.309977	0.0759725
Tapbp	1402.12	1899.35	1716.89	2722.16	968.962	1967	3885	3902.3	1725.75	4546.95	4784.77	5177.91	0.572067	0.197904	0.0349084
Pthlh	279.808	37.6731	64.5995	30.5237	21.453	217.778	144.115	183.305	301.375	305.182	12.3958	129.5	0.571832	0.333096	0.0859007
Man2a1	1606.08	1962.14	2797.8	2974.67	1425.44	3729.34	2939.12	3175.46	3675.43	4873.24	3730	2820.58	0.571822	0.0861453	0.00925858
Ripk2	228.561	159.064	134.658	94.3459	101.306	369.96	275.035	212.488	146.479	275.28	199.459	48.431	0.571395	0.275092	0.0606354
Kdelr3	12.2993	53.3703	40.0335	2.77488	13.1102	58.5988	52.7743	87.5487	73.2393	85.3103	0	152.663	0.571382	0.31735	0.0789668
Agl	1510.76	1229.61	841.614	875.937	1198.99	1649.51	1919.16	1968.02	1480.78	1985.88	2099.39	2364.7	0.571268	0.0549468	0.00473449
Cgnl1	484.796	489.751	868.909	838.014	972.538	1001.43	1473.62	1337.85	869.611	1196.98	1470.59	1924.61	0.571236	0.14399	0.0207983
Tmem63a	4761.86	1903.54	3946.94	3103.24	941.55	3787.93	4686.77	4376.52	7035.18	9456.25	5644.58	5907.53	0.57067	0.244546	0.0496739
Rbms2	161.94	691.721	534.993	467.105	351.592	683.945	1112.32	626.52	596.858	472.285	800.091	762.262	0.570477	0.255644	0.0536586
Patj	3285.95	1524.72	4414.61	6497.85	1139.39	5663.1	6530.82	8384.61	3232.63	8207.38	6284.66	4796.78	0.570458	0.282073	0.0640745
Tuft1	232.661	296.153	653.274	735.343	322.987	823.882	531.803	802.53	881.397	752.842	869.958	726.466	0.57035	0.245082	0.050015
1700019d03rik	0	4.18591	39.1237	29.5987	0	184.543	88.2955	68.3974	64.821	14.9513	139.734	137.923	0.570341	0.167499	0.0265295
Fcgr2b	202.938	132.902	242.021	467.105	324.179	401.446	300.408	697.654	495.838	599.811	413.568	12.6342	0.570271	0.269383	0.0583861
Marc2	139.392	160.111	343.014	196.092	394.498	376.082	317.661	436.831	548.032	189.09	574.713	216.887	0.570254	0.25228	0.0525167
Gabrb1	6.14963	18.8366	70.0587	0.92496	0	550.129	34.5063	15.5034	71.5556	87.0693	0	508.526	0.569751	0.131943	0.0181473
Flot1	499.145	758.695	917.132	774.192	407.608	1318.04	968.206	1159.11	845.198	616.521	384.269	680.14	0.569737	0.138798	0.0196444
Btg2	492.995	238.597	517.706	298.762	477.926	669.951	733.766	738.692	475.634	516.259	678.387	721.201	0.569671	0.166913	0.0263441
Ahnak	3882.47	2982.46	4346.37	4022.65	4259.62	4597.82	5447.93	7516.42	6277.53	8823.9	14152.6	10375.8	0.56941	0.0206311	0.00115626
Ehd4	454.048	383.01	735.161	590.125	791.379	872.86	714.483	912.878	1272.01	1237.44	776.426	1002.31	0.569188	0.143847	0.0207639
Slc6a17	542.192	691.721	803.4	890.737	1042.86	1306.67	908.327	1417.19	1328.41	1445	591.616	1347.65	0.569149	0.0841202	0.00887187
Btbd3	795.352	414.405	517.706	393.108	494.612	571.995	573.413	2114.85	468.058	671.049	433.852	864.389	0.568859	0.292166	0.0684269
Lasp1	206.013	387.196	262.038	306.162	212.147	301.74	528.758	474.222	466.374	567.27	345.955	193.724	0.568138	0.166913	0.0263689
Chga	1350.87	814.159	3840.49	1650.13	1220.44	1942.51	1621.8	3138.99	5964.37	3093.16	3406.58	1563.48	0.568059	0.294608	0.0694543
Sowahb	12.2993	58.6027	138.298	279.338	45.2898	135.565	292.289	252.614	335.891	360.59	520.622	270.582	0.567902	0.339775	0.0888158
Tex264	204.988	240.69	388.507	300.612	265.779	485.408	276.05	517.996	533.721	426.552	334.686	494.839	0.567673	0.176913	0.0289898
Galk1	207.038	106.741	354.843	45.323	331.33	485.408	505.416	191.513	461.323	499.549	267.073	308.485	0.567338	0.334156	0.0865359
Pwwp2b	36.8978	55.4632	133.748	137.819	123.951	202.035	94.3849	230.727	212.983	433.587	296.372	300.062	0.567196	0.324636	0.0825105
Tubd1	283.908	141.274	448.557	578.1	53.6326	715.431	843.374	352.931	476.476	364.108	885.734	380.078	0.566827	0.336437	0.0873771
Syt2	691.833	1246.35	822.507	983.233	587.575	1282.18	1928.29	790.674	1584.33	2065.04	929.683	570.644	0.566816	0.171208	0.0275805
Rhog	949.093	880.087	1035.41	1881.37	582.808	1343.4	1981.07	2172.3	1437.85	2219.83	2256.03	1320.27	0.566611	0.188799	0.0321906
Irf1	107.619	260.573	322.088	225.69	72.702	312.236	360.286	542.619	229.82	516.259	689.656	352.704	0.566566	0.309977	0.0759669
Stat3	1309.87	1774.82	3444.7	2205.1	2089.29	3319.14	2901.57	3425.34	3970.07	3420.33	2538.88	2615.28	0.566265	0.110458	0.0135026
C1qa	111.718	192.552	157.405	165.568	215.722	212.53	245.604	368.434	269.386	350.916	393.284	161.086	0.565855	0.193729	0.0336344
Etv5	466.347	330.687	661.463	482.829	222.873	561.499	656.634	1031.43	612.011	1094.08	1259.86	1054.95	0.565481	0.219439	0.0413211
Abcb4	576.015	332.779	514.977	154.468	390.922	504.65	713.468	1522.07	218.034	215.474	182.556	518.002	0.565149	0.324024	0.0822672
Pcsk4	122.993	252.201	133.748	107.295	250.286	175.797	217.187	211.576	681.041	209.318	272.707	62.1181	0.564267	0.322817	0.0816111
Ephb4	383.327	524.285	1459.4	603.074	313.453	1018.05	1552.78	710.421	1322.52	1278.78	1897.68	1395.02	0.564163	0.289088	0.0669986
Tpcn2	570.891	252.201	308.44	464.33	371.853	458.295	685.051	608.281	778.694	393.131	798.964	480.099	0.564042	0.173162	0.028035
Abhd11	963.442	415.451	544.092	509.653	426.677	793.271	1062.59	616.489	1245.91	645.544	1831.19	748.575	0.563449	0.19774	0.0348661
Zfp217	1216.6	2872.58	2243.7	2728.63	1992.75	4589.95	3074.1	2806.12	3402.68	2583.93	3505.75	2682.66	0.563184	0.11505	0.0143469
Tmub1	169.115	108.834	214.725	294.137	35.7551	470.54	465.835	198.808	174.259	255.051	315.529	256.895	0.563116	0.341811	0.0900783
Siglece	0	44.9985	4.54926	24.049	26.2204	36.7336	57.8488	108.524	109.438	26.3846	67.6133	31.5855	0.562859	0.27055	0.0589665
Tmem260	416.125	539.982	330.277	388.483	115.608	650.71	617.054	1097.09	238.238	513.621	920.668	513.79	0.562838	0.314526	0.0777268
Enho	242.91	121.391	290.243	320.036	123.951	333.226	409.001	435.92	305.585	513.621	292.991	616.969	0.56264	0.255796	0.0537822
Ai593442	1011.61	414.405	1411.18	714.994	549.436	599.108	973.28	1595.94	2602.1	922.583	317.783	1100.23	0.562629	0.294912	0.0696099
Rassf6	72.7706	7.32533	41.8532	110.07	0	286.872	176.591	177.833	57.2445	229.546	309.894	243.208	0.561915	0.278876	0.0624035
Cd302	97.3691	85.8111	38.2138	82.3215	0	110.201	211.097	196.073	187.728	184.692	15.7764	158.98	0.561832	0.321201	0.0805937
Scnn1g	34.8479	122.438	136.478	503.178	201.42	549.255	536.877	173.273	415.023	749.324	442.867	428.509	0.561782	0.349429	0.0934949
Rabggta	213.187	432.195	363.941	485.604	392.114	355.966	781.466	436.831	931.907	591.895	957.855	297.956	0.561413	0.240842	0.0484487
Leng1	108.643	43.952	158.314	64.7472	91.7714	183.668	183.695	158.682	138.902	245.377	78.8822	147.399	0.561336	0.304117	0.0735283
4933431e20rik	1064.91	234.411	643.266	303.387	456.473	891.227	1184.38	1102.57	577.496	890.921	231.012	1077.06	0.561227	0.287519	0.0665183
Cdk18	1392.89	1150.08	1877.03	1426.29	1529.13	1667.88	3391.77	1453.67	2787.3	2191.68	2536.63	1161.29	0.560852	0.134966	0.018691
Erap1	594.464	547.307	424.901	451.381	255.053	711.058	602.845	986.747	606.96	912.029	846.293	583.278	0.560779	0.168313	0.0267981
Zxdc	709.257	902.063	882.557	1026.71	814.024	1158.86	1279.78	1198.32	1637.36	1307.8	1026.6	1748.78	0.560588	0.0284148	0.00177691
Abca1	1115.13	2079.35	1638.64	2106.13	2033.27	2104.31	3063.96	3313.17	2597.89	2821.4	2248.14	2610.01	0.560102	0.0753222	0.00753528
Adam15	965.492	938.689	977.182	1102.55	1046.43	1283.93	1970.92	1816.64	1098.59	1791.52	2269.55	2705.82	0.559877	0.0520376	0.00433236
Trip10	170.14	357.895	395.786	424.557	438.596	593.86	336.944	733.22	684.409	851.344	374.127	152.663	0.559514	0.229401	0.0445946
Akap7	9.22445	77.4392	97.3542	71.2219	127.526	126.818	414.075	145.914	49.668	48.3718	114.943	201.094	0.558939	0.347746	0.0928038
Slc45a1	824.05	349.523	1330.2	551.276	685.306	1709.86	2030.8	1370.68	307.268	1155.65	997.296	1335.01	0.558714	0.320056	0.0800899
Casp9	107.619	761.835	585.945	486.529	177.584	769.657	917.461	687.622	710.505	933.136	340.32	909.661	0.558444	0.322817	0.0816051
Appl2	1644	1024.5	1665.03	1994.21	1144.16	2222.38	2109.96	2543.47	2321.77	2505.66	2176.02	2415.23	0.558134	0.0669872	0.00633871
Pcsk5	109.668	10.4648	16.3773	268.238	117.992	293.869	328.825	284.533	143.111	255.051	335.813	414.822	0.557846	0.344351	0.0913543
Mrps12	523.744	272.084	224.734	412.532	460.049	713.682	734.781	489.725	498.364	418.636	432.725	734.888	0.5577	0.19523	0.0339903
Cbr2	150.666	189.412	144.667	124.87	119.184	134.69	186.74	351.107	306.426	646.423	1186.61	1511.89	0.557575	0.265179	0.0567908
Klhl21	313.631	168.483	274.776	171.118	143.02	488.907	355.212	317.364	254.233	329.808	485.689	354.81	0.557259	0.240352	0.0483177
Acadsb	406.901	320.222	322.998	267.313	495.804	719.804	296.348	743.252	588.44	510.103	434.979	379.026	0.556624	0.212235	0.0389539
Bcl2l12	42.0225	122.438	129.199	242.34	106.073	246.64	283.155	275.414	139.744	301.664	423.71	206.358	0.556203	0.331533	0.085363
Tgfb3	581.14	274.177	711.505	301.537	433.828	826.506	666.783	1459.14	283.697	549.68	554.429	642.238	0.555772	0.307365	0.0746021
Fhad1	1298.6	846.599	3542.06	2420.62	976.113	3223.81	1576.13	3014.05	4699.94	3014.88	4490.65	1940.4	0.55567	0.291866	0.0681416
Nipsnap2	259.309	234.411	169.233	289.513	231.216	350.718	306.497	346.547	484.053	424.793	415.822	319.013	0.555503	0.145092	0.0210262
Ppcdc	55.3467	59.6491	131.019	78.6216	57.2081	182.793	161.368	103.052	97.6524	17.5898	120.577	127.395	0.555242	0.31735	0.078983
1700029j07rik	39.9726	58.6027	150.126	88.7962	76.2775	207.282	103.519	189.689	111.122	58.0462	139.734	124.236	0.555151	0.335144	0.0869051
Lmo1	23.5736	188.366	153.765	28.6738	119.184	246.64	197.904	134.971	284.539	96.7437	113.816	246.367	0.555145	0.356903	0.0976468
Rbm12b1	282.883	366.267	481.312	397.733	364.702	705.81	736.811	404.001	529.512	309.58	250.169	403.241	0.554817	0.139386	0.019822
Fbxl21	73.7956	100.462	75.5178	71.2219	1.19184	210.781	142.085	236.199	77.4484	91.4667	221.997	349.546	0.554755	0.344351	0.0913903
Slc22a21	34.8479	7.32533	86.436	0.92496	160.898	99.7055	58.8637	46.5102	831.729	184.692	262.565	480.099	0.554712	0.251644	0.0522201
Mamld1	100.444	175.808	191.979	225.69	28.6041	391.825	291.274	131.323	313.161	372.023	499.212	444.302	0.554593	0.351098	0.0943692
Cyp4f16	1450.29	1006.71	993.559	1819.4	731.787	2254.74	2354.55	1734.56	1279.58	1724.68	2047.56	1046.53	0.554577	0.170054	0.0272677
Rflna	0	25.1154	45.4926	119.32	30.9877	13.1191	275.035	225.255	200.356	253.292	191.571	81.0693	0.554567	0.271993	0.0595755
Thbs1	4273.99	1610.53	2291.01	2137.58	1535.08	2673.68	5932.04	4882.66	2134.04	3739.58	3682.67	3266.99	0.554485	0.244213	0.0495732
Gm15417	20.4988	4.18591	15.4675	5.54976	25.0286	38.4828	36.5361	39.2145	31.9896	82.6718	46.2024	32.6383	0.554473	0.343844	0.091116
Pfkfb2	467.372	767.067	1249.23	1669.55	1473.11	1865.54	2783.85	1958.9	928.539	2308.66	2205.32	1734.04	0.554373	0.268965	0.0581842
Mfsd9	4.09975	0	0	12.9494	0	71.718	31.4616	37.3906	48.8262	9.67437	18.0302	49.4839	0.554322	0.0883303	0.00964973
Lrrc71	54.3217	0	26.3857	6.47472	13.1102	170.549	108.593	50.1581	20.2039	129.285	28.1722	45.2725	0.554162	0.258419	0.0548349
Spp1	27.6733	219.76	454.016	356.11	213.339	160.054	962.117	1081.59	146.479	622.677	140.861	93.7035	0.554142	0.356056	0.0970827
Armcx6	0	56.5097	5.45912	35.1485	34.5632	139.063	52.7743	36.4786	188.57	136.321	341.447	250.578	0.553938	0.275761	0.0608769
Slfn8	717.457	1480.76	829.786	607.699	359.934	1153.61	657.649	3441.76	644.001	1087.93	925.175	2947.98	0.553875	0.337417	0.0877
Lbh	489.921	147.553	543.182	357.96	241.943	450.424	898.178	864.543	296.324	639.388	940.952	415.875	0.55371	0.312152	0.0768992
Slc41a1	1098.73	650.908	923.5	915.711	338.481	1068.77	1535.53	1399.87	1059.02	1630.57	1308.32	829.645	0.553425	0.206072	0.0373675
Stat6	1956.61	1578.09	3677.62	2420.62	818.791	2636.95	3962.13	3296.76	3748.67	4415.03	12174.9	4023.99	0.553306	0.230819	0.0450264
Ero1l	411	213.481	490.411	284.888	501.763	523.017	550.071	835.36	536.246	326.29	323.417	214.781	0.552628	0.206257	0.0374289
Tcim	4.09975	23.0225	95.5345	116.545	11.9184	352.468	115.698	111.26	44.617	65.0821	0	111.602	0.552604	0.319241	0.0797779
Rhpn2	9.22445	39.7661	131.929	209.041	112.033	142.561	248.648	422.24	129.642	439.744	425.964	127.395	0.552596	0.356678	0.097355
Mlph	46.1222	69.0674	0	62.8973	13.1102	126.818	166.442	133.147	75.7648	167.103	383.142	94.7564	0.552441	0.309272	0.075359
Rabep2	250.085	120.345	107.363	136.894	91.7714	338.474	160.353	279.973	193.621	205.8	110.435	174.773	0.552369	0.297721	0.0707727
Tgfb1	670.31	655.094	1083.63	616.023	355.167	766.158	1086.95	1110.77	1373.87	1084.41	1075.05	1347.65	0.552367	0.200917	0.0357528
Slc35f2	28.6983	0	17.2872	20.3491	8.34285	67.3449	22.3276	72.9572	53.0353	0	49.5831	117.919	0.552155	0.293334	0.0689754
Ifnar1	509.394	839.274	625.069	605.849	573.273	1042.53	1137.69	1025.05	675.99	762.516	574.713	880.181	0.552052	0.0891786	0.00980881
1700016k19rik	42.0225	29.3013	65.5094	22.199	0	168.8	79.1615	138.619	34.5151	127.526	108.181	208.464	0.552026	0.309272	0.0753377
Pard6b	682.609	481.379	473.123	1204.3	208.571	1195.59	708.394	1012.28	1266.11	1546.14	1138.16	1102.33	0.551997	0.294912	0.0696466
Mrpl10	289.033	204.063	480.402	445.831	240.751	627.095	651.56	496.109	383.875	547.921	455.263	520.107	0.551876	0.22699	0.0438186
Egfr	102.494	304.525	217.455	197.017	196.653	329.728	398.852	336.515	266.019	1189.95	951.094	753.84	0.55185	0.239796	0.0480923
Cdkl2	114.793	71.1604	295.702	242.34	146.596	365.587	266.916	364.786	227.294	426.552	727.97	213.728	0.551464	0.315648	0.0783031
Phb	25.6235	127.67	255.669	206.266	204.996	403.195	255.753	217.96	381.349	279.677	224.251	279.005	0.551436	0.352855	0.0951281
Snapin	91.2195	97.3223	201.987	271.938	269.355	230.897	288.229	396.705	369.564	708.867	193.825	286.375	0.551429	0.302569	0.0729287
Gmpr	189.614	71.1604	50.0419	62.8973	152.555	183.668	224.291	148.65	207.09	164.464	209.601	168.456	0.551201	0.335489	0.0870627
Ptpn1	1277.07	1394.95	1550.39	1440.16	1403.98	2043.09	2137.36	2049.19	2146.67	2272.6	1374.8	1051.8	0.551173	0.000299636	3.75205e-06
Bmf	172.19	58.6027	148.306	59.1974	101.306	268.505	147.159	130.411	229.82	283.195	468.786	73.6994	0.551079	0.330504	0.0847849
Selenbp2	1.02494	155.925	112.822	178.517	182.351	94.4578	285.184	370.258	622.113	787.142	265.946	240.049	0.550846	0.341223	0.089567
H2-t22	240.861	262.666	327.547	426.407	17.8775	273.753	417.12	511.613	925.172	601.57	3634.22	641.185	0.550361	0.362186	0.100552
Ypel4	113.768	27.2084	34.5744	93.421	36.9469	139.063	109.608	126.763	101.862	158.308	249.042	121.078	0.550349	0.356612	0.0972995
Zcwpw1	236.761	419.637	529.534	217.366	114.416	473.164	376.525	588.218	659.154	521.536	171.287	469.571	0.550292	0.305271	0.0738485
Rsad1	0	34.5337	115.551	23.124	77.4693	203.784	217.187	51.982	198.672	73.877	237.773	41.0611	0.550092	0.307365	0.0746194
Ldlrad4	165.015	259.526	245.66	209.966	137.061	326.229	504.401	297.301	207.932	314.857	855.308	548.534	0.549828	0.249575	0.0515063
Gm14391	4.09975	34.5337	90.9853	56.4226	75.0857	304.364	94.3849	41.9504	105.229	18.4692	13.5227	95.8092	0.549657	0.348248	0.0930138
Trp53	716.432	731.487	1142.77	1054.45	890.301	1389.75	1735.46	899.198	1584.33	1294.61	1072.8	1110.76	0.549423	0.114678	0.0142824
Mrm3	70.7208	110.926	98.2641	29.5987	181.159	195.913	212.112	135.883	180.152	275.28	143.115	238.997	0.549309	0.345472	0.0917814
Loxl1	400.751	372.546	474.033	413.457	302.726	460.919	762.183	828.065	422.599	922.583	675.006	696.986	0.549184	0.165965	0.0261069
Clmn	386.402	550.447	1570.41	104.52	488.653	536.136	776.392	2765.08	978.207	524.175	244.535	1160.24	0.548912	0.362728	0.100868
Sh3tc2	99.419	25.1154	231.103	78.6216	82.2367	362.088	254.738	159.594	85.8667	647.303	98.0393	165.297	0.548883	0.363822	0.101483
Hs6st1	661.085	476.147	640.536	493.004	399.265	1028.54	1025.04	617.401	656.628	783.624	727.97	1070.75	0.54885	0.137175	0.0191919
Efhc2	7.17457	29.3013	51.8616	32.3736	1.19184	31.4859	156.293	91.1966	38.7242	36.9385	22.5378	14.7399	0.548793	0.314605	0.0779162
Pole3	469.422	580.794	423.082	1204.3	963.003	1478.09	1031.13	964.86	1222.34	1585.72	1926.98	443.249	0.548665	0.226749	0.0436952
Slc8b1	537.068	361.034	441.279	698.345	276.506	611.352	691.141	1075.21	596.858	951.606	1739.92	1317.11	0.548451	0.215295	0.0400454
Sgk3	68.6709	52.3238	314.809	41.6232	19.0694	369.085	176.591	122.203	274.437	431.828	255.804	289.533	0.548048	0.360734	0.0995678
Fam149a	414.075	330.687	495.87	336.685	669.812	772.28	649.53	657.527	709.663	557.595	380.888	1498.2	0.54775	0.135676	0.018826
Dnajc16	623.163	1188.8	951.706	1197.82	401.649	1275.18	1640.06	865.455	1904.22	1533.83	759.523	791.742	0.547508	0.245059	0.0499582
S100a11	1054.66	999.385	1836.08	1460.51	405.224	1816.56	2870.11	2057.39	989.993	3302.48	2511.83	2192.03	0.546928	0.284931	0.0653634
Znrd1as	6.14963	0	5.45912	26.8238	3.57551	16.6176	51.7594	41.9504	48.8262	27.2641	16.9033	23.1627	0.54684	0.251869	0.0523378
Tlr13	465.322	363.127	404.884	382.009	412.375	341.972	795.674	684.886	714.714	535.608	246.789	210.57	0.5467	0.159499	0.0244795
Lamtor2	170.14	176.854	224.734	277.488	129.91	395.324	184.71	428.624	282.013	247.136	212.982	151.61	0.546227	0.265722	0.0570149
Zfp790	263.409	78.4857	78.2473	125.795	57.2081	222.151	172.531	231.639	251.707	178.536	123.958	140.029	0.546049	0.344261	0.0912966
Thap3	65.5961	105.694	35.4843	147.994	51.2489	238.768	119.757	207.928	68.1883	381.698	187.063	279.005	0.54594	0.362312	0.100645
Vti1a	338.23	370.453	274.776	563.301	327.755	688.318	507.445	459.631	694.51	299.905	313.275	274.794	0.545819	0.167783	0.0266313
Cndp2	1429.79	1205.54	1029.04	850.963	1172.77	998.804	2401.23	1875.91	1776.26	1560.21	1009.69	1029.69	0.54525	0.137804	0.0193497
Glt28d2	76.8704	41.8591	36.3941	24.049	0	85.7118	46.685	213.4	112.805	48.3718	149.876	259.001	0.544987	0.321104	0.0804716
Abcc1	1410.32	1484.95	1668.67	1525.26	1495.75	2056.21	2358.61	2324.6	2215.7	1725.55	1694.84	2234.14	0.544816	0.000478066	6.9571e-06
Txnl4b	91.2195	59.6491	85.5262	35.1485	34.5632	185.417	117.727	72.0453	85.8667	166.223	119.45	15.7927	0.544696	0.356903	0.0977205
P2ry2	18.4489	46.045	91.8951	108.22	42.9061	82.2133	196.889	127.675	90.0759	119.61	163.399	146.346	0.544648	0.367681	0.10338
Sftpd	40.9975	256.387	478.583	465.255	698.416	502.901	728.692	1312.32	496.68	894.439	930.81	659.083	0.544419	0.365034	0.102068
Jak3	576.015	674.977	1068.17	998.957	562.546	1178.97	1557.86	1128.1	963.896	1053.63	2153.48	1421.35	0.544374	0.147063	0.0215291
Icam1	366.928	687.535	710.595	572.55	351.592	683.945	1011.85	903.758	772.801	1600.67	1353.39	1670.87	0.544367	0.17023	0.0273193
Ttc21a	74.8205	153.832	358.482	110.07	75.0857	285.997	125.846	414.944	357.778	382.577	875.592	991.783	0.544344	0.361567	0.10012
Rnf166	916.295	538.935	572.297	761.242	903.411	799.393	1735.46	946.62	1136.47	1088.81	2152.36	1379.23	0.543399	0.170138	0.027293
Otop2	0	0	58.2306	13.8744	7.15101	19.2414	125.846	121.291	198.672	158.308	356.097	133.712	0.543182	0.17565	0.0285933
Cldn18	332.08	379.871	325.727	692.795	321.796	625.346	807.853	725.925	453.747	901.475	927.429	1049.69	0.542595	0.213868	0.0395628
Scrn2	19.4738	29.3013	144.667	30.5237	0	143.436	148.174	72.0453	259.284	117.851	178.048	126.342	0.542391	0.308785	0.0750748
Mrc1	131.192	284.642	513.157	1192.27	402.84	438.179	1260.49	860.895	1181.93	889.162	667.118	1136.02	0.542334	0.356903	0.0975473
Gal	0	0	0	2.77488	3.57551	70.8434	13.1936	3.64786	42.0915	0	0	0	0.542327	0.0468826	0.00365771
Cln8	191.663	423.823	741.53	345.01	369.469	694.44	1077.81	641.112	381.349	983.267	527.384	495.892	0.542315	0.300135	0.0718266
Serp1	1071.06	882.179	772.465	708.519	912.946	1405.5	1200.62	2022.74	779.535	961.28	1147.17	653.819	0.542312	0.156978	0.0238537
Zmat3	266.484	509.634	565.928	272.863	445.747	554.503	746.96	683.062	605.276	695.675	583.728	563.274	0.542203	0.186832	0.0316277
Cldn7	30.7482	0	169.233	430.106	79.853	1132.62	1573.08	389.409	606.118	1554.05	1486.37	1179.19	0.541998	0.194001	0.0336949
Abca5	819.951	396.615	799.761	358.885	634.057	844.873	865.702	1326	787.112	937.534	386.523	1012.84	0.54167	0.213234	0.039346
Aph1b	23.5736	33.4872	11.8281	27.7488	11.9184	25.3637	41.6105	63.8376	57.2445	62.4436	52.9638	56.8538	0.541659	0.373742	0.106081
Apbb1ip	66.621	158.018	53.6813	112.845	90.5795	62.9719	254.738	207.016	185.203	175.018	732.477	202.147	0.541167	0.356903	0.0976512
Aga	154.766	17.7901	85.5262	18.4992	98.9224	150.433	205.008	173.273	116.173	55.4077	199.459	78.9637	0.540698	0.374861	0.106693
Sfrp5	66.621	0	301.161	32.3736	101.306	109.326	318.676	946.62	122.065	1031.64	1010.82	500.103	0.540674	0.295668	0.0699881
Pld1	1183.8	1745.52	2814.17	1142.33	1363.46	2088.57	1979.04	4012.65	2380.7	3481.01	1636.24	2488.93	0.540559	0.212041	0.0388804
Yif1a	597.539	793.229	1031.77	1015.61	601.877	1128.25	861.642	1420.84	1593.59	958.642	894.749	841.226	0.540444	0.149644	0.0221271
Fzd1	135.292	89.997	247.48	212.741	98.9224	281.624	322.735	385.761	117.856	277.039	430.471	610.652	0.539945	0.340196	0.0890901
Rin2	398.701	338.012	501.329	468.03	292	453.922	550.071	829.889	649.893	1371.12	770.792	848.596	0.53994	0.160031	0.0246426
Tpm2	265.459	399.754	239.291	426.407	570.889	397.073	587.622	1061.53	452.905	472.285	5354.97	368.497	0.539923	0.279333	0.0626957
Rnf13	524.768	542.075	556.83	365.359	455.281	742.544	700.275	836.272	666.73	712.385	757.269	957.039	0.539596	0.0572826	0.00502493
Arf3	64.5711	104.648	110.092	108.22	95.3469	169.674	173.546	144.091	133.009	154.79	94.6586	158.98	0.539329	0.242168	0.0488631
Fbxo17	86.0948	27.2084	59.1404	58.2725	34.5632	104.953	67.9977	120.379	95.1269	73.877	27.0453	63.1709	0.539136	0.35695	0.097875
Mylpf	30.7482	143.367	46.4025	36.9984	57.2081	129.442	34.5063	191.513	178.468	192.608	1425.51	32.6383	0.539058	0.377668	0.107876
Ptprb	854.799	994.152	1924.34	2039.54	1613.75	1277.8	2372.81	2493.31	3316.81	3542.58	2087	4301.94	0.53877	0.229187	0.0445374
Zfp112	12.2993	55.4632	32.7547	18.4992	28.6041	71.718	13.1936	66.5735	135.535	111.695	0	90.545	0.538728	0.367117	0.103073
Uox	0	0	0	9.2496	0	76.9657	80.1764	49.2461	17.6784	186.451	105.928	41.0611	0.538667	0.0345612	0.00236256
Ccng1	126.067	57.5562	89.1656	89.7211	75.0857	124.195	182.68	163.242	112.805	165.344	199.459	170.561	0.538474	0.294666	0.069508
Lmna	671.335	955.433	832.515	666.896	1909.32	1349.52	1739.52	2236.14	1131.42	1688.62	1020.96	1660.34	0.538226	0.245658	0.0503106
Apmap	225.486	142.321	191.979	168.343	303.918	199.411	306.497	352.019	484.053	79.1539	203.967	232.68	0.538137	0.270608	0.0590362
Cyp27a1	111.718	140.228	25.4759	106.37	32.1796	56.8496	147.159	295.477	199.514	94.9847	127.338	242.155	0.537911	0.379739	0.108679
Slc22a23	371.028	458.357	444.008	674.296	235.983	695.315	734.781	669.383	644.842	576.064	600.632	908.608	0.537802	0.197347	0.0346808
A4galt	12.2993	72.2069	61.87	280.263	83.4285	122.445	276.05	352.931	168.366	401.926	156.637	200.041	0.537717	0.376622	0.107459
Dock8	588.315	947.061	712.415	888.887	379.004	934.083	1219.9	1108.95	1103.64	1344.74	5280.6	2455.24	0.53771	0.166884	0.0263079
Clcn3	1877.69	1717.27	1300.18	1373.57	2110.74	2794.38	2397.17	2323.69	2480.03	1948.07	2906.25	1385.55	0.537482	0.0322312	0.0021358
Map3k21	10.2494	7.32533	7.27882	17.5742	22.6449	29.7367	25.3723	62.9256	15.9948	47.4923	119.45	45.2725	0.536808	0.361661	0.100293
Spag16	0	62.7886	30.0251	46.248	66.7428	325.355	65.9679	164.154	25.2549	202.282	83.3897	260.054	0.536708	0.309272	0.0755461
Naglu	323.881	391.382	1029.95	552.201	338.481	996.18	884.985	867.279	683.567	558.475	881.227	1377.13	0.53642	0.271561	0.059389
Rpp21	129.142	42.9055	88.2557	77.6967	61.9755	135.565	149.189	103.052	163.315	40.4564	92.4048	120.025	0.536404	0.331502	0.0853228
Rin1	381.277	318.129	246.57	414.382	275.314	548.38	646.486	406.737	420.915	382.577	312.148	214.781	0.536251	0.15867	0.0243042
Zbtb8b	0	0	78.2473	34.2235	50.0571	202.035	234.44	145.003	83.3413	117.851	182.556	88.4393	0.53614	0.242489	0.0490039
Stard3	1209.43	1275.65	1571.32	1726.9	1301.48	2201.39	2415.44	1653.39	2185.39	2457.29	2155.74	3037.47	0.5361	0.0341302	0.00230784
Pros1	229.586	183.133	422.172	174.817	210.955	208.157	499.326	414.032	492.471	377.3	202.84	532.741	0.534717	0.295604	0.0699493
Cdc14b	325.93	298.246	263.857	212.741	427.869	295.618	617.054	572.714	443.645	855.742	453.009	735.941	0.534663	0.223699	0.0425625
Wbscr17	#N/A	#N/A	#N/A	#N/A	#N/A	#N/A	#N/A	#N/A	#N/A	#N/A	#N/A	#N/A	0.534634	0.354915	0.0962358
Lsr	996.24	1041.24	2088.11	1932.24	841.436	1947.76	2217.54	2515.2	1937.89	2337.68	1539.33	1819.32	0.534553	0.19188	0.0331656
Begain	114.793	96.2758	149.216	109.145	228.832	275.502	211.097	138.619	304.743	228.667	111.562	64.2238	0.534432	0.309139	0.0752237
Pde7b	418.175	81.6251	67.3291	182.217	128.718	55.975	427.269	681.238	333.365	302.544	304.26	182.143	0.533923	0.384313	0.111192
Lpp	1610.18	1289.26	1485.79	1259.8	1597.06	2615.08	2643.79	1822.11	1600.32	2525.89	2865.68	1964.62	0.533903	0.057386	0.00504177
Cd55	580.115	455.217	810.679	732.568	283.657	1242.82	1064.62	1004.07	432.701	2111.65	2049.81	1720.35	0.533782	0.283067	0.0645687
Tanc1	1734.2	1186.7	1675.95	1685.28	1247.85	2490.89	2305.83	2178.69	1983.35	2550.51	2008.12	2186.77	0.53322	0.0301668	0.00194229
2210407c18rik	0	40.8126	15.4675	1.84992	0	90.0848	262.857	36.4786	21.8876	68.6	0	38.9554	0.533133	0.151043	0.0225545
Alkbh5	668.26	674.977	724.243	507.803	436.212	1286.55	866.717	735.044	798.897	1052.75	848.547	563.274	0.533051	0.137804	0.0193698
Mospd1	67.6459	124.531	83.7064	88.7962	244.326	180.17	145.129	240.759	284.539	104.659	84.5166	136.87	0.532858	0.350573	0.0941094
Hoxa3	129.142	40.8126	82.7966	246.964	92.9632	206.408	424.224	226.167	79.1321	109.056	425.964	379.026	0.532796	0.383859	0.11074
Dap	311.581	296.153	422.172	230.315	301.534	319.233	524.699	810.737	347.676	503.946	563.444	509.579	0.532561	0.257482	0.0543406
Cxcl15	48.1721	89.997	178.331	110.07	35.7551	104.079	234.44	445.039	37.8824	412.48	207.347	196.883	0.532423	0.384431	0.111317
Kyat3	74.8205	94.1829	130.109	13.8744	4.76734	157.43	159.338	151.386	149.846	43.9744	108.181	136.87	0.532108	0.375378	0.107018
Masp1	11.2743	2.09295	12.7379	9.2496	27.4122	26.2383	2.02978	59.2778	112.805	0	28.1722	13.687	0.531868	0.290869	0.0676674
Sult2b1	483.771	79.5322	273.866	203.491	169.241	592.985	403.927	331.043	366.196	639.388	458.644	626.445	0.531803	0.351098	0.0943463
D430042o09rik	672.36	1225.42	1020.85	1370.79	877.191	1580.42	1758.81	1439.99	1466.47	2185.53	2461.12	1759.31	0.531689	0.0987838	0.01134
Slc45a4	338.23	1126.01	952.616	1456.81	1026.17	1481.59	1180.32	1375.24	2288.94	897.957	1517.92	1370.81	0.531553	0.275853	0.0609808
Tyro3	513.494	795.322	606.872	471.73	609.028	747.791	662.724	1123.54	1124.69	593.654	268.199	336.912	0.530995	0.141187	0.0201927
Ankrd13d	36.8978	51.2773	119.191	66.5971	226.449	198.536	117.727	217.96	228.978	186.451	125.085	271.635	0.530969	0.382846	0.110078
Phkg2	1089.51	2519.91	2500.28	2994.1	2278.79	2211.01	7186.44	2293.59	3081.94	4532	4206.67	3128.01	0.530896	0.282591	0.0643614
Wnk2	9672.34	6337.46	9409.7	6585.72	14903.9	13972.8	14261.2	17548	11312.5	15699.7	7311.25	15034.7	0.530707	0.130297	0.0177886
Gas6	322.856	287.781	481.312	517.053	415.951	332.352	652.575	724.101	851.091	839.031	864.323	1365.54	0.530483	0.238149	0.0474199
Slc1a2	0	7.32533	7.27882	2.77488	3.57551	12.2445	39.5807	0	181.835	0	0	76.858	0.530257	0.0956443	0.0108437
Tmtc1	723.607	468.821	1028.13	736.268	643.591	687.443	1627.89	1509.3	747.546	2423.87	1301.56	1635.07	0.529974	0.245508	0.0502293
Lcat	22.5486	42.9055	72.7882	92.496	13.1102	126.818	59.8786	22.7991	281.172	19.3487	179.175	118.972	0.529671	0.373742	0.1061
Cpn1	62.5212	9.41829	52.7715	35.1485	0	15.743	345.063	56.5419	110.28	1176.75	158.891	14.7399	0.529148	0.287519	0.06646
Disc1	0	8.37181	20.0168	5.54976	5.95918	14.8684	63.9381	29.1829	27.7804	16.7103	4.50755	2.1057	0.529013	0.284809	0.0651331
Sqstm1	1375.47	1375.07	2268.26	1122.9	2662.56	2710.42	2291.62	3330.5	2470.77	2635.82	2311.25	2657.39	0.528846	0.165965	0.0260343
Nox4	474.546	259.526	322.998	250.664	215.722	236.145	831.196	333.779	635.582	557.595	509.354	445.355	0.528467	0.322817	0.0815735
Sil1	342.329	188.366	378.499	159.093	333.714	433.806	458.731	472.398	404.079	631.472	377.508	202.147	0.528265	0.240188	0.0482476
Gpr21	538.093	358.941	607.782	423.632	351.592	648.96	623.143	927.469	594.333	1307.8	998.423	441.144	0.528033	0.157712	0.0240198
Ninj1	382.302	200.923	920.771	326.511	352.783	486.283	896.149	1004.07	564.027	606.847	453.009	946.511	0.528029	0.333139	0.0859565
Dennd2d	93.2694	30.3478	230.193	57.3475	0	306.113	190.799	212.488	276.121	590.136	579.221	613.811	0.527971	0.348541	0.0931628
Has3	72.7706	41.8591	165.593	99.8957	71.5101	104.953	409.001	28.2709	243.289	72.9975	145.369	154.769	0.527871	0.391131	0.114769
Zfp182	2.04988	27.2084	85.5262	122.095	72.702	178.42	52.7743	186.041	226.453	153.91	370.746	6.31709	0.52776	0.370163	0.104547
Qsox1	800.477	1023.45	904.394	1388.37	1041.66	1247.19	1826.8	1536.66	1559.07	1413.34	1196.76	1818.27	0.527698	0.0725648	0.00711699
Glt1d1	0	56.5097	112.822	53.6477	252.669	438.179	220.231	152.298	324.947	165.344	9.01511	130.553	0.527255	0.348281	0.0930698
Rft1	469.422	332.779	216.545	270.088	461.24	372.584	781.466	531.676	526.144	150.392	634.438	631.709	0.527181	0.24941	0.0514555
Mpv17l	48.1721	92.0899	217.455	81.3965	125.143	132.941	241.544	266.294	162.473	266.485	89.0242	293.745	0.527112	0.366335	0.10271
Ube2l6	5.12469	147.553	191.069	151.693	53.6326	225.649	225.306	284.533	235.713	297.267	750.508	476.94	0.526941	0.391207	0.114857
Rhoc	127.092	136.042	296.612	142.444	184.735	219.527	233.425	725.013	120.382	224.269	207.347	131.606	0.526808	0.378346	0.108121
Kcnq1	483.771	85.8111	624.159	843.564	127.526	1214.83	1322.4	827.153	177.626	1050.99	1718.5	606.441	0.526289	0.393443	0.116483
Etv3	876.322	739.859	496.78	1023.01	709.142	1331.16	1419.83	943.884	979.049	1986.76	1517.92	988.625	0.525979	0.141424	0.0202362
8430408g22rik	225.486	143.367	51.8616	323.736	290.808	178.42	809.883	373.906	213.825	128.405	316.656	153.716	0.525785	0.389393	0.113782
Slc39a4	29.7232	69.0674	193.799	86.9463	85.8122	215.154	165.427	193.337	115.331	74.7565	234.393	147.399	0.525659	0.383859	0.110739
Creb3l2	165.015	544.168	283.874	455.08	132.294	202.909	450.612	1155.46	506.782	674.567	295.245	325.33	0.525554	0.381416	0.109463
Lmntd2	185.514	19.883	141.027	23.124	140.637	201.16	185.725	173.273	289.59	193.487	149.876	217.94	0.525359	0.394548	0.117133
Au021092	35.8728	100.462	133.748	131.344	152.555	172.298	155.278	287.269	158.264	421.275	428.218	162.139	0.525229	0.361364	0.0999714
Tmem144	0	12.5577	35.4843	38.8483	2.38367	33.2352	22.3276	39.2145	273.595	61.5641	0	310.59	0.52521	0.250301	0.0517577
Stxbp2	2539.8	2049	3461.08	3019.99	1448.08	3656.74	5081.56	2698.51	3896.84	4972.62	5154.39	3275.41	0.525205	0.167897	0.0266721
Paqr8	215.237	185.226	460.385	418.082	76.2775	628.844	401.897	465.102	394.819	640.267	616.408	948.617	0.525026	0.360116	0.0992987
Ifit3	2.04988	207.202	48.2222	79.5466	42.9061	120.696	217.187	460.543	59.77	207.559	49.5831	362.18	0.52476	0.360116	0.0993037
Megf9	1652.2	1213.91	1312.92	1937.79	1032.13	1952.13	1849.13	4221.49	1092.7	1427.41	1095.34	1387.65	0.524683	0.270191	0.058742
Kdm5b	2232.32	1865.87	1780.58	2015.49	1458.81	3352.38	2424.57	2911.91	2370.6	3239.15	4229.21	2098.33	0.524366	0.0367774	0.00256152
Acp6	221.387	204.063	549.551	305.237	156.13	490.656	316.646	574.538	515.2	705.349	438.36	542.217	0.5242	0.319137	0.0796438
Tep1	2111.37	1099.85	1617.72	1761.12	501.763	2413.05	2074.44	2901.87	1676.09	2055.36	3611.68	3948.18	0.523934	0.275762	0.0609089
Lama5	7168.42	3978.7	6143.33	4435.18	10414.3	9332.96	8377.92	11056.7	10303.2	11739.4	6535.95	7592.09	0.523877	0.153951	0.0231642
Abhd13	1471.81	1309.14	1400.26	1187.65	1140.59	1820.06	2092.71	1766.48	1934.53	1446.76	1564.12	1763.52	0.523632	0.0070925	0.000264516
Efcab6	12.2993	13.6042	8.18867	63.8223	51.2489	119.822	13.1936	55.6299	141.428	69.4795	162.272	203.2	0.523555	0.363822	0.101471
Parp10	301.332	394.522	746.989	450.456	525.6	447.8	1204.68	1165.49	385.559	614.762	1816.54	1849.86	0.523317	0.324207	0.0823574
Map3k20	241.885	200.923	270.226	341.31	440.979	299.991	268.946	436.831	1006.83	379.059	773.045	739.1	0.523312	0.342973	0.0906857
Ttc13	1303.72	1179.38	1069.99	1601.11	1349.16	1836.68	1694.87	1567.67	2647.56	1043.07	1407.48	1770.89	0.523051	0.0764357	0.00768807
Shisa9	140.417	14.6507	363.031	0	71.5101	509.897	517.594	1262.16	661.679	613.003	41.6949	461.148	0.523018	0.214997	0.0399171
Pex2	172.19	282.549	180.151	253.439	337.29	352.468	345.063	600.985	260.968	304.303	261.438	375.867	0.522888	0.275761	0.0608685
Serpinf1	18.4489	18.8366	140.117	81.3965	177.584	134.69	254.738	162.33	192.779	211.077	294.118	272.688	0.522659	0.397485	0.118568
Rbm47	265.459	174.762	58.2306	205.341	46.4816	216.029	240.529	296.389	343.467	245.377	434.979	155.822	0.522504	0.385037	0.11166
P2ry1	52.2719	0	189.249	13.8744	4.76734	165.301	196.889	45.5983	552.241	467.008	83.3897	332.7	0.522441	0.27344	0.0600622
Shroom3	3474.54	3796.62	3526.59	4459.23	2366.99	6360.16	5047.05	4354.64	5158.74	8049.95	5971.38	4829.42	0.521514	0.0626508	0.00569938
Ccl2	109.668	25.1154	190.159	24.9739	117.992	277.251	312.586	104.876	101.02	0	259.184	256.895	0.521472	0.399992	0.119532
Ick	2907.75	3696.15	2335.59	2610.24	3754.28	3361.13	6442.53	3892.27	4628.39	5393.9	3322.07	5836.99	0.521359	0.106572	0.0127535
Hp	450.973	696.953	1406.63	1253.32	1295.53	950.701	1572.07	2475.99	1548.13	2546.12	3111.34	1784.58	0.521303	0.290328	0.0673963
Naaa	128.117	52.3238	41.8532	58.2725	28.6041	95.3325	115.698	269.03	37.8824	116.092	258.057	112.655	0.521175	0.400908	0.120018
Plek	361.803	155.925	391.237	403.283	247.902	440.803	264.887	456.895	908.336	444.141	478.928	73.6994	0.521107	0.333454	0.0861365
Itga8	453.023	632.072	652.364	671.521	649.55	857.992	698.245	1405.34	755.122	1398.39	662.61	2306.79	0.521033	0.160119	0.024667
Pdyn	0	0	2.72956	10.1746	0	4.37305	106.564	62.9256	24.4131	43.9744	0	11.5813	0.52064	0.0712166	0.00689317
Uaca	1112.06	960.665	1114.57	902.761	1030.94	1434.36	1303.12	1545.78	1703.87	1968.29	1586.66	1426.61	0.520374	0.0132883	0.000618813
Afap1l2	398.701	243.829	262.038	259.914	151.363	616.6	310.557	354.755	393.977	277.039	297.499	251.631	0.520304	0.27995	0.0630049
Rftn1	378.202	358.941	545.912	197.941	450.514	684.819	451.626	1129.93	296.324	627.954	667.118	502.209	0.520106	0.334666	0.0867359
Cfap77	0	0	3.63941	31.4486	0	86.5864	21.3127	233.463	61.4537	449.418	431.598	200.041	0.520028	0.0955042	0.0108213
Ift122	1002.39	861.25	1604.98	1916.52	1096.49	2171.66	1583.23	2357.43	1779.63	2342.96	2146.72	2554.21	0.519962	0.168313	0.0268024
Slc2a12	48.1721	35.5802	133.748	67.5221	8.34285	247.515	63.9381	237.111	33.6732	330.687	109.308	330.594	0.519825	0.387446	0.112793
Mmp23	108.643	27.2084	74.6079	20.3491	70.3183	68.2196	112.653	141.355	146.479	217.233	66.4864	94.7564	0.519811	0.400674	0.119871
Lrrk1	537.068	352.663	437.639	675.221	166.857	356.841	1140.74	896.462	527.828	979.749	3003.16	1389.76	0.519634	0.348281	0.0930562
Swap70	37.9227	100.462	70.9685	95.2709	240.751	167.05	119.757	264.47	252.549	109.056	128.465	162.139	0.519625	0.392448	0.115816
Tmem94	7155.1	4322.99	9038.48	5587.68	4144.01	9897.96	8494.64	10639.9	7436.73	11598.7	8083.17	11724.5	0.519501	0.131988	0.0181709
Mlkl	104.544	275.223	149.216	99.8957	112.033	228.273	501.356	158.682	156.581	244.498	188.19	335.859	0.519324	0.377657	0.107847
Gas7	216.262	267.898	806.129	374.609	243.134	464.418	418.135	696.742	999.253	689.518	1027.72	248.472	0.518839	0.353325	0.0955053
Ctu1	325.93	415.451	202.897	234.015	413.567	344.596	835.255	343.811	518.568	457.334	217.489	155.822	0.518724	0.298695	0.0711862
Itga5	982.916	501.262	415.803	549.426	417.143	616.6	1393.45	899.198	717.24	1229.52	611.9	454.831	0.518629	0.274096	0.0603025
Cep104	566.791	619.514	1280.16	551.276	654.318	1940.76	788.57	756.931	1201.29	1260.31	1297.05	1222.36	0.518598	0.288536	0.0667926
Rps6ka4	208.062	205.109	395.786	172.968	220.49	265.881	411.031	583.658	287.064	819.683	669.372	342.176	0.518483	0.300059	0.0717693
Lysmd4	91.2195	52.3238	165.593	82.3215	58.4	165.301	194.859	172.361	94.2851	15.8308	144.242	232.68	0.518469	0.370956	0.104954
Slc12a9	311.581	261.619	485.861	435.656	368.277	690.067	469.894	557.211	543.823	691.277	651.341	500.103	0.518168	0.165436	0.0259116
Lrba	7247.34	4956.11	6378.98	5366.62	4093.96	7338.85	7445.24	9176.2	9113.66	9938.21	7260.54	10683.3	0.518116	0.0485024	0.00383938
Pskh1	372.053	322.315	148.306	161.868	343.249	350.718	579.503	383.937	409.972	423.913	611.9	399.03	0.518105	0.295668	0.0700045
Cap2	375.127	606.956	305.711	483.754	65.551	695.315	797.704	293.653	845.198	744.926	1009.69	584.331	0.517296	0.38777	0.112966
Fbxo4	97.3691	121.391	159.224	112.845	270.547	201.16	392.763	200.632	215.509	181.174	350.462	240.049	0.517205	0.342973	0.0907229
Oas1g	0	0	38.2138	32.3736	0	355.966	75.1019	85.7248	74.0811	175.018	107.054	146.346	0.517088	0.136256	0.0190072
Ufl1	554.492	165.343	400.335	556.826	398.073	874.61	409.001	708.597	677.674	465.249	558.937	635.921	0.516854	0.305354	0.0738893
Zfyve16	781.003	748.231	1009.03	722.394	626.906	1333.78	626.188	1365.21	1410.91	1021.09	1493.13	1284.48	0.516742	0.185367	0.0311664
Slc28a3	44.0724	0	46.4025	0	0	96.2071	94.3849	72.9572	536.246	72.118	162.272	44.2196	0.516499	0.127636	0.017123
Ppp3cc	189.614	264.758	313.899	125.795	392.114	219.527	360.286	766.051	383.033	181.174	311.021	363.233	0.516368	0.355867	0.096759
Aftph	1734.2	1455.65	1590.42	1958.14	1417.09	2784.76	2455.02	2204.22	2092.79	2800.29	2068.97	1816.16	0.516252	0.0216114	0.00123314
Noc4l	679.534	729.394	695.127	637.298	694.84	888.603	1167.12	1323.26	709.663	1098.48	660.357	628.551	0.515982	0.0966109	0.0109859
Slc2a5	6.14963	0	76.4276	49.0229	169.241	125.069	363.331	385.761	47.1425	8.79488	85.6435	100.021	0.515931	0.311284	0.0765097
Itpr2	1420.56	1550.88	956.255	1266.27	884.342	1157.98	1864.35	2348.31	1969.04	1810.87	8196.99	2075.16	0.515906	0.157712	0.0240631
Smpd1	1243.25	1272.52	982.641	1031.33	1131.05	1783.33	1584.24	1568.58	1641.57	1950.7	1901.06	1680.35	0.515654	0.00840469	0.000331028
Dlc1	618.038	847.646	1370.24	1232.97	1371.8	1745.72	1691.82	1856.76	1294.74	1568.13	2082.49	3786.04	0.515608	0.170054	0.0272146
Ddx4	3.07482	0	2.72956	0	92.9632	224.775	422.195	102.14	26.9386	209.318	0	0	0.515589	0.142798	0.0205648
Tbc1d30	518.619	385.103	737.891	667.821	657.893	755.663	714.483	1150.9	966.422	899.716	766.284	849.649	0.514987	0.165965	0.0260924
Prkcz	324.905	283.595	689.668	375.534	400.457	691.816	574.428	1017.75	367.038	676.326	661.483	715.937	0.514936	0.298874	0.0712492
Tekt5	30.7482	149.646	393.966	210.891	106.073	279.875	371.45	1055.14	25.2549	860.139	22.5378	680.14	0.514914	0.39449	0.116953
Mfsd14a	1051.59	506.495	572.297	814.89	1009.48	1099.38	975.31	1421.75	1296.42	586.618	988.281	1197.09	0.51475	0.178774	0.0294044
Parp14	291.083	1819.82	1109.11	669.671	500.571	1001.43	1339.66	2649.26	1041.34	1585.72	2080.24	2600.54	0.51446	0.372908	0.105675
Dnah2	243.935	277.316	1205.55	628.973	209.763	1789.45	483.088	621.049	852.775	528.572	662.61	1335.01	0.514383	0.397133	0.118409
Smpdl3a	408.95	359.988	437.639	448.606	264.588	529.139	653.59	627.432	492.471	787.142	288.483	944.405	0.514233	0.132129	0.0181998
Tmem238	42.0225	48.1379	50.0419	116.545	16.6857	105.828	200.948	46.5102	96.8106	54.5282	121.704	177.931	0.514189	0.411855	0.125221
Dpy19l3	288.008	378.824	327.547	220.141	362.318	337.599	781.466	568.155	302.217	386.095	589.363	443.249	0.514187	0.281872	0.0640096
1500011k16rik	10.2494	28.2549	35.4843	1.84992	22.6449	208.157	50.7445	7.29572	20.2039	0	36.0604	98.9678	0.514133	0.323806	0.0821544
1810024b03rik	2.04988	5.23238	21.8365	6.47472	0	20.9906	6.08935	20.9752	127.116	2.63846	13.5227	15.7927	0.513781	0.229452	0.0446484
Prss41	55.3467	31.3943	66.4192	57.3475	82.2367	62.9719	82.2062	62.0137	236.554	280.557	232.139	393.765	0.513438	0.408661	0.123551
P2rx7	15.3741	262.666	280.235	912.011	78.6612	1036.41	610.964	679.414	458.798	1067.7	715.574	703.303	0.513302	0.407084	0.12285
Nudt18	567.816	561.958	500.419	528.152	754.432	671.7	927.61	838.096	1005.99	357.072	955.601	634.868	0.512799	0.0880263	0.0096046
Tspan17	406.901	499.169	277.505	431.031	252.669	635.841	718.543	508.877	426.808	295.508	620.916	723.307	0.512418	0.221555	0.0419401
Apobec1	126.067	27.2084	94.6247	27.7488	102.498	69.9688	166.442	178.745	167.524	58.9257	126.212	67.3823	0.512372	0.411855	0.125228
Dph1	124.018	242.782	322.998	135.969	178.775	347.22	597.771	186.041	225.611	153.91	391.03	247.419	0.512051	0.365333	0.102251
Gpx3	322.856	696.953	768.826	1174.7	870.04	1346.9	1605.56	988.571	872.979	1531.19	720.082	2445.77	0.511559	0.281071	0.0636649
Slc4a11	72.7706	293.013	141.027	120.245	61.9755	175.797	257.782	318.276	214.667	212.836	199.459	533.794	0.511177	0.390411	0.1143
Rfng	202.938	334.872	429.45	327.436	183.543	489.781	534.848	386.673	423.441	483.718	414.695	380.078	0.511014	0.255489	0.0535569
Bak1	150.666	310.803	219.275	246.039	253.861	198.536	478.014	330.132	488.262	415.118	393.284	294.798	0.510957	0.298494	0.0711181
Coasy	#N/A	#N/A	#N/A	#N/A	#N/A	#N/A	#N/A	#N/A	#N/A	#N/A	#N/A	#N/A	0.510753	0.299283	0.0714883
Ablim3	90.1946	122.438	228.373	249.739	91.7714	111.95	274.021	341.075	359.462	382.577	421.456	674.876	0.510685	0.385891	0.112079
Hspb6	309.531	189.412	199.258	165.568	243.134	309.612	273.006	306.42	477.318	561.113	406.807	514.843	0.510637	0.249797	0.051586
Cd38	17.424	161.157	63.6897	75.8467	23.8367	183.668	144.115	97.5803	133.009	18.4692	136.353	37.9026	0.510614	0.416359	0.127833
Tmem44	71.7457	191.505	374.859	79.5466	560.163	1101.13	527.743	193.337	245.815	175.018	82.2629	236.891	0.510407	0.416501	0.127961
Fam214a	273.659	580.794	666.922	619.723	548.244	1102.01	637.351	655.703	912.545	1168.84	1290.29	919.137	0.510394	0.239072	0.047769
Bace2	77.8953	111.973	797.031	463.405	122.759	245.765	975.31	632.904	671.781	752.842	1612.58	1109.7	0.510292	0.416643	0.128061
Hspb8	223.437	110.926	148.306	448.606	222.873	327.979	389.718	315.54	488.262	455.575	540.906	476.94	0.509979	0.352599	0.0949397
Eno1	2177.99	1545.65	4562	1013.76	2531.46	4500.74	3301.44	3776.45	3323.55	2291.95	2092.63	2307.84	0.509877	0.290328	0.0674142
Brap	355.654	944.968	621.429	1020.23	716.293	1166.73	1166.11	1236.63	910.019	1361.45	1194.5	1093.91	0.509132	0.230839	0.045059
Cisd3	168.09	137.088	152.855	105.445	75.0857	255.386	153.249	169.626	239.08	109.936	95.7855	192.671	0.508836	0.319173	0.0796961
Tnfsf13b	10.2494	13.6042	59.1404	69.372	39.3306	132.941	138.025	50.1581	32.8314	116.092	59.7251	56.8538	0.508801	0.410093	0.124271
Cacna1s	0	2.09295	7.27882	0	5.95918	67.3449	4.05956	67.4855	5.89282	0	1330.86	0	0.508791	0.129428	0.0175851
Pde2a	#N/A	#N/A	#N/A	#N/A	#N/A	#N/A	#N/A	#N/A	#N/A	#N/A	#N/A	#N/A	0.508649	0.227293	0.0439233
Cyp2s1	31.7731	106.741	51.8616	86.9463	53.6326	81.3387	94.3849	232.551	80.8158	136.321	822.629	329.542	0.50846	0.411855	0.125252
Zfp420	96.3442	37.6731	26.3857	28.6738	8.34285	56.8496	90.3253	111.26	80.8158	56.2872	70.994	223.204	0.508355	0.417136	0.128297
Nckap5	18.4489	482.426	486.771	654.872	570.889	596.484	1223.96	1034.17	609.486	981.508	1140.41	3133.28	0.508332	0.418111	0.129135
Aprt	811.751	882.179	530.444	986.932	1390.87	1381.88	1513.2	1262.16	1365.45	926.98	892.496	911.767	0.50814	0.172779	0.0279212
Airn	61.4963	44.9985	79.1572	10.1746	22.6449	98.8309	103.519	100.316	54.719	7.91539	31.5529	17.8984	0.50799	0.418934	0.129772
Slc46a3	44.0724	215.574	176.511	145.219	88.1958	89.2102	314.616	157.77	440.278	273.521	303.133	388.501	0.507815	0.415061	0.127128
Svep1	651.861	702.186	1365.69	1661.23	939.167	871.986	2244.94	1894.15	1659.25	1641.12	1121.25	2645.81	0.507754	0.287519	0.0665116
Dapk2	22.5486	35.5802	61.87	62.8973	143.02	90.9594	39.5807	99.4042	340.942	102.021	194.952	83.175	0.507503	0.41606	0.127657
Hilpda	78.9203	56.5097	75.5178	52.7227	158.514	71.718	182.68	163.242	170.892	113.454	31.5529	113.708	0.507496	0.394548	0.117036
Pld2	622.138	351.616	402.155	432.881	258.628	473.164	891.074	834.448	399.87	1167.96	2084.74	335.859	0.507321	0.291966	0.0682189
Cdc42ep4	102.494	152.786	180.151	294.137	231.216	309.612	223.276	276.326	420.074	281.436	289.61	114.761	0.507251	0.324447	0.0824404
C6	56.3716	117.205	374.859	336.685	103.69	61.2227	365.361	648.408	548.032	690.398	624.296	698.039	0.506715	0.420693	0.130701
Dmrt3	21.5237	200.923	64.5995	36.0734	14.302	187.166	143.1	10.9436	419.232	13.1923	0	109.496	0.506663	0.379409	0.108502
Trim55	0	0	33.6645	0	16.6857	123.32	194.859	35.5667	70.7138	97.6231	19.1571	80.0165	0.506457	0.141185	0.0201526
Cbs	73.7956	16.7436	51.8616	36.9984	290.808	272.878	106.564	260.822	185.203	29.0231	33.8067	205.305	0.506402	0.417011	0.128203
Car9	0	12.5577	16.3773	0	0	293.869	0	247.143	188.57	35.1795	7.88822	0	0.506312	0.0329972	0.0022156
Gfpt2	169.115	118.252	423.991	129.494	262.204	299.991	534.848	328.308	305.585	233.944	89.0242	246.367	0.506093	0.367361	0.103166
Plxnb3	128.117	29.3013	65.5094	132.269	107.265	304.364	138.025	41.9504	244.131	17.5898	70.994	287.428	0.505842	0.42138	0.131257
Snapc1	178.339	143.367	158.314	209.041	268.163	431.183	243.574	293.653	222.243	303.423	267.073	217.94	0.505734	0.281872	0.063981
Dgke	227.536	414.405	516.796	602.149	659.085	685.694	504.401	749.636	1085.96	773.07	961.236	138.976	0.505493	0.292678	0.0686627
Gnb1	1249.4	928.224	1538.56	788.066	1268.11	1812.19	1482.76	2424	1222.34	1816.14	1303.81	1755.1	0.505383	0.185183	0.0310728
Adam17	989.066	936.596	837.064	796.391	518.449	888.603	1141.75	1259.42	1586.01	1871.55	1053.64	650.66	0.505349	0.163693	0.0255389
Ablim1	1142.81	412.312	746.079	1434.61	505.338	1109.01	1365.03	1707.2	1171.83	1568.13	3484.34	1908.81	0.505282	0.305784	0.0740142
Adcy4	163.99	65.928	177.421	123.02	39.3306	109.326	346.078	125.851	257.6	218.113	332.432	482.205	0.505107	0.41606	0.127637
Ap5b1	1622.48	1703.66	1402.99	3316.91	593.534	2474.27	3400.9	2141.3	2974.19	4801.12	4482.76	1778.26	0.505031	0.32026	0.0801843
Slc34a2	2343.01	3451.28	4278.13	5366.62	2044	2706.92	7640.1	6671.03	4730.25	9612.8	8044.86	6986.7	0.505006	0.280568	0.0633523
Cars2	343.354	171.622	338.465	268.238	101.306	448.675	381.599	350.195	389.768	209.318	528.511	209.517	0.504774	0.332353	0.0856678
Ctss	707.208	1339.49	931.689	920.335	989.224	639.34	1364.01	2819.8	1344.4	1154.77	1150.55	911.767	0.504561	0.309947	0.0758398
Pccb	592.414	640.443	596.863	743.668	1032.13	680.446	830.181	922.909	2054.91	968.316	658.103	1361.33	0.503899	0.291134	0.0678077
Neurl3	24.5985	42.9055	26.3857	34.2235	28.6041	11.3699	161.368	70.2213	41.2497	72.118	82.2629	210.57	0.503719	0.417137	0.128451
Naxe	252.135	218.714	323.908	299.687	258.628	385.703	345.063	488.814	388.926	452.936	406.807	289.533	0.503667	0.144915	0.0209908
F830016b08rik	0	21.976	37.304	16.6493	3.57551	5.24766	130.921	173.273	17.6784	42.2154	2.25378	181.09	0.503629	0.269383	0.0584023
Cyb5rl	166.04	41.8591	135.568	36.0734	33.3714	75.2164	265.901	300.949	62.2955	80.0334	36.0604	111.602	0.503599	0.422627	0.13196
Srebf1	1693.2	1792.61	2462.06	1574.28	1805.63	2445.41	2815.31	2634.67	2923.68	2576.02	2382.24	2500.52	0.503493	0.0331702	0.0022317
B4galnt4	1220.7	1147.98	1579.5	1277.37	1825.89	2078.95	2646.84	1677.1	1870.55	2020.18	963.49	1183.4	0.503399	0.090411	0.0100055
Acr	414.075	1034.97	2454.78	1055.38	5605.2	5155.82	2242.91	3258.45	6994.77	5166.99	1947.26	1974.09	0.503294	0.423582	0.13266
Lynx1	139.392	72.2069	72.7882	3.69984	28.6041	183.668	11.1638	287.269	225.611	81.7924	176.921	154.769	0.503241	0.38445	0.111348
Nnmt	#N/A	#N/A	#N/A	#N/A	#N/A	#N/A	#N/A	#N/A	#N/A	#N/A	#N/A	#N/A	0.503142	0.158487	0.0242547
Nudt14	76.8704	62.7886	234.742	122.095	157.322	299.991	87.2806	196.985	350.202	235.703	125.085	364.286	0.503125	0.412919	0.125765
Gucy2g	12.2993	0	0	0	9.53469	42.8559	101.489	39.2145	21.8876	102.9	0	7.36994	0.503025	0.129281	0.0175334
Serpina3m	7.17457	13.6042	0	12.0245	76.2775	13.1191	65.9679	93.9325	208.774	72.118	203.967	33.6912	0.502861	0.294912	0.0696742
Ifngr2	398.701	441.613	178.331	170.193	327.755	461.794	445.537	415.856	574.97	1242.72	724.589	686.457	0.502503	0.303874	0.0733871
Wsb1	10194	6381.41	8474.37	5354.59	5471.72	12110.7	9990.59	8342.66	11874.9	8178.36	5876.72	4316.68	0.502475	0.11716	0.0148055
F3	1.02494	13.6042	47.3123	60.1224	21.453	30.6113	77.1317	106.7	103.545	146.874	123.958	57.9067	0.502118	0.388072	0.113106
Pls1	136.317	8.37181	267.497	24.9739	45.2898	137.314	182.68	419.504	191.096	270.882	123.958	175.826	0.501876	0.412438	0.125485
Phldb3	12.2993	40.8126	109.182	168.343	150.171	74.3418	145.129	186.953	427.65	297.267	221.997	125.289	0.501869	0.422854	0.132203
Trim68	6.14963	230.225	170.142	99.8957	66.7428	310.486	267.931	328.308	99.336	505.705	588.236	123.183	0.501624	0.422624	0.131902
Ptges	109.668	5.23238	14.5576	35.1485	19.0694	47.2289	70.0275	102.14	152.371	64.2026	30.426	149.505	0.501408	0.404178	0.121492
Coq9	453.023	454.171	289.333	616.023	473.159	743.418	1015.91	466.926	566.552	333.326	895.876	1328.7	0.501345	0.25301	0.0527976
Tmem104	1407.24	569.283	1500.35	790.841	1114.37	2269.61	1825.79	1323.26	1190.35	3816.98	3089.93	1587.7	0.501189	0.265255	0.0568608
Irf2bpl	57.3966	81.6251	128.289	149.844	71.5101	133.815	180.651	167.802	155.739	94.9847	167.906	178.984	0.501138	0.360116	0.0992936
Cdk5	1335.49	1067.41	1255.6	943.459	1003.53	2029.97	1794.33	1226.59	1510.24	1102	1721.89	1420.29	0.501074	0.0859561	0.00919836
Fos	236.761	134.995	262.947	252.514	339.673	461.794	535.862	319.188	230.662	1018.45	1728.65	184.249	0.500896	0.319627	0.079955
Bmp7	2770.41	944.968	1134.59	731.643	1245.47	2497.89	1507.11	2971.18	1654.2	1132.78	2090.38	2712.14	0.500809	0.322207	0.0811995
Ar	4.09975	27.2084	307.53	61.0474	0	383.954	266.916	67.4855	613.695	102.9	234.393	730.677	0.500762	0.309272	0.07557
Utrn	3107.61	2967.81	4084.33	5101.16	3533.79	5301.88	4555.85	6362.78	5692.46	5247.9	6228.31	5271.61	0.500671	0.0684297	0.00652616
Celsr2	6597.53	3645.92	6764.75	4992.01	7727.86	7144.69	8072.44	11114.1	8723.05	8122.07	3908.05	5474.81	0.500626	0.126559	0.01685
Rpp25	0	56.5097	89.1656	101.746	83.4285	239.643	168.472	63.8376	249.182	116.972	57.4713	164.244	0.500528	0.391207	0.115007
Itgb4	268.534	189.412	474.033	299.687	238.367	586.863	401.897	478.782	351.885	605.967	1544.96	503.262	0.500362	0.282464	0.0642972
C1galt1c1	355.654	462.543	423.991	270.088	280.081	390.951	582.547	568.155	608.644	1000.86	413.568	561.168	0.50011	0.198904	0.0352106
Otud7b	596.514	475.1	493.14	516.128	399.265	680.446	823.077	731.396	658.312	1152.13	649.088	586.437	0.500058	0.0710448	0.00686212
Ddx20	745.13	465.682	492.23	517.978	601.877	709.308	451.626	778.819	1577.59	350.916	601.758	904.397	0.500022	0.302045	0.072741
Kif27	76.8704	361.034	391.237	249.739	241.943	923.588	122.802	227.079	703.771	353.554	269.326	123.183	0.49988	0.425458	0.134008
Fyb	154.766	474.054	321.178	290.437	184.735	159.179	643.441	853.6	314.003	481.08	4717.15	363.233	0.499585	0.405559	0.122222
Recql5	377.177	402.893	997.199	600.299	315.836	773.155	1163.06	480.606	1026.19	397.528	804.598	569.591	0.499275	0.341811	0.0901017
Itgav	1116.16	487.658	2339.23	482.829	837.861	1318.91	1521.32	2249.82	1793.1	2413.31	2337.17	1941.45	0.498843	0.367117	0.103042
Bcas3	733.856	1011.94	1675.04	1138.63	1235.93	1764.96	1701.97	1302.29	2128.15	2069.43	2636.92	1885.65	0.498636	0.176401	0.0287942
Ccdc171	55.3467	102.555	212.906	250.664	96.5387	413.69	128.891	243.495	230.662	612.123	409.06	198.988	0.498323	0.417137	0.128477
Snapc3	1247.35	1699.48	2361.07	2619.49	999.95	2046.59	3895.15	1695.34	3390.05	2047.45	2923.15	2702.66	0.49825	0.287232	0.0662184
Diras2	57.3966	76.3928	11.8281	49.0229	11.9184	5.24766	47.6999	310.98	124.591	102.9	163.399	181.09	0.49797	0.379739	0.108655
Dmkn	13.3242	14.6507	14.5576	42.5482	34.5632	45.4797	103.519	231.639	0	101.141	1933.74	86.3336	0.497838	0.321264	0.0806531
Plaa	1802.87	2142.14	1885.21	2184.76	2866.36	3014.78	2461.11	4739.48	2599.57	2233.02	1562.99	1671.92	0.497634	0.136256	0.0190079
Aasdh	438.674	380.917	312.989	353.335	163.281	455.672	583.562	563.595	417.548	248.895	602.885	424.298	0.497297	0.270608	0.0591246
Tmem62	421.25	403.94	395.786	509.653	237.175	539.634	437.418	554.475	861.193	606.847	486.816	616.969	0.497265	0.253145	0.05286
Plekhb1	0	13.6042	11.8281	51.7978	103.69	177.546	155.278	62.9256	85.8667	352.675	311.021	129.5	0.497261	0.355948	0.0968233
Plau	75.8454	20.9295	155.585	108.22	13.1102	274.627	186.74	147.738	53.0353	46.6129	205.094	53.6953	0.49724	0.42691	0.134685
Stard5	155.791	149.646	109.182	332.986	243.134	230.022	379.569	489.725	201.198	247.136	166.779	266.371	0.49699	0.377117	0.107642
Abcc10	745.13	619.514	808.859	761.242	622.138	1196.47	726.662	944.796	1311.57	1131.9	1192.25	1642.44	0.496844	0.126669	0.0168731
Aurkaip1	242.91	881.133	259.308	307.087	477.926	965.569	754.064	1175.52	159.948	660.495	1505.52	573.803	0.496735	0.418309	0.129428
Rassf3	130.167	100.462	139.207	145.219	171.624	164.427	256.767	360.226	110.28	187.331	332.432	134.765	0.496663	0.366172	0.102585
Spef2	14.3491	13.6042	54.5912	55.4976	0	84.8371	50.7445	146.826	62.2955	130.164	255.804	240.049	0.496523	0.370587	0.10475
Dock6	2877	1831.33	2597.63	1964.62	2073.79	4122.91	3162.4	2351.05	3635.03	5358.72	4020.74	4347.21	0.496513	0.106388	0.0126768
Cxcl14	7.17457	0	110.092	41.6232	96.5387	102.329	307.512	113.084	143.111	289.351	160.018	41.0611	0.49646	0.36098	0.0996641
Gba	832.25	727.301	1025.4	939.76	554.204	960.321	1323.42	1251.22	1262.75	2487.19	1362.41	1208.67	0.496448	0.1281	0.0172421
Stambpl1	18.4489	46.045	216.545	0	0	259.759	418.135	163.242	312.319	864.536	1373.68	136.87	0.496133	0.274197	0.0603737
Trpv6	20.4988	51.2773	62.7798	50.8728	39.3306	52.4766	156.293	78.429	49.668	7.0359	5.63444	72.6466	0.496066	0.429194	0.137091
Oplah	57.3966	346.384	595.954	719.619	537.518	641.964	691.141	753.284	1063.23	622.677	949.967	868.6	0.495957	0.417137	0.128355
Akr1b8	169.115	151.739	247.48	394.033	353.975	290.37	558.19	495.197	326.63	368.505	391.03	345.334	0.495928	0.342492	0.0904101
Pkp3	46.1222	13.6042	553.19	106.37	5.95918	760.036	313.601	438.655	165.841	392.252	791.076	266.371	0.495897	0.386351	0.112265
Grpel2	446.873	551.493	536.813	382.934	963.003	941.955	766.243	818.033	935.274	226.028	702.051	593.807	0.495863	0.229452	0.044651
Araf	1310.9	1135.43	1568.59	1667.7	1232.36	1812.19	2171.87	1927.9	2065.01	2269.96	2399.15	2399.44	0.495779	0.0367729	0.00255872
Snn	1333.44	1109.26	1799.69	1616.83	836.669	2500.51	1525.38	1549.43	2432.05	1547.9	1156.19	1189.72	0.495446	0.20505	0.0370017
Strada	444.823	666.605	670.561	430.106	407.608	1031.16	714.483	580.01	803.948	803.852	789.949	977.044	0.495425	0.203823	0.0364835
Calr3	7.17457	0	11.8281	0	19.0694	117.198	0	61.1017	252.549	52.7693	43.9486	66.3295	0.495379	0.107289	0.0129131
Nudt7	0	37.6731	33.6645	82.3215	41.7143	48.1035	122.802	71.1333	213.825	146.874	158.891	103.179	0.494917	0.384632	0.111427
Mgrn1	1059.79	1065.31	1027.22	1731.53	1148.93	1926.77	2237.83	1277.66	1660.09	1945.43	1774.85	2116.23	0.494911	0.144443	0.0209122
Slc33a1	663.135	311.85	647.815	617.873	398.073	698.813	661.709	1155.46	695.352	832.875	734.731	650.66	0.494889	0.261772	0.0559016
Srm	735.906	1034.97	807.949	904.611	920.097	1040.79	1327.48	1611.44	1132.26	631.472	376.381	1371.86	0.494865	0.0758635	0.0075997
Bcl2l14	36.8978	0	18.1971	25.8989	34.5632	66.4703	61.9083	94.8444	39.5661	150.392	34.9335	134.765	0.494691	0.390159	0.11419
Utp15	352.579	611.142	671.471	388.483	798.53	1047.78	868.747	440.479	1135.63	707.988	902.638	1042.32	0.494534	0.307365	0.0746255
Scgb3a1	463.272	137.088	355.752	193.317	28.6041	243.141	581.532	570.89	391.451	907.631	245.662	3296.47	0.494498	0.433235	0.139254
Mlxip	11924.1	10503.5	12861.7	15783.5	6862.59	16725.2	21862.8	14351.6	15167.3	20305.6	22694.4	16663.4	0.494016	0.138331	0.0194941
1700008j07rik	14.3491	349.523	327.547	463.405	547.053	618.349	873.821	333.779	843.515	720.3	157.764	261.106	0.493947	0.4353	0.140726
Ttll6	15.3741	66.9745	262.038	22.199	25.0286	221.276	148.174	213.4	144.795	262.087	509.354	584.331	0.493828	0.425029	0.133634
Zbtb42	131.192	279.409	149.216	132.269	141.828	273.753	260.827	304.596	196.988	239.221	552.175	161.086	0.493691	0.314644	0.0779688
Fam71f2	0	0	14.5576	0.92496	9.53469	14.8684	8.11913	69.3094	96.8106	42.2154	0	2.1057	0.493223	0.169028	0.0269548
Mfap3l	18.4489	97.3223	12.7379	39.7733	79.853	78.7149	178.621	158.682	28.6222	169.741	361.731	273.741	0.493086	0.42815	0.13609
Cryz	13.3242	33.4872	113.732	86.0213	15.4939	155.681	72.0573	207.928	43.7752	15.8308	56.3444	56.8538	0.493023	0.427698	0.135462
Nfe2l1	4131.53	2694.68	3433.78	3217.94	3632.72	3967.23	4658.35	5004.87	6094.86	4301.57	5090.15	3199.61	0.492679	0.0504524	0.00407062
Exosc5	499.145	742.998	1176.44	630.823	622.138	1190.34	878.896	1253.04	1063.23	1063.3	880.1	828.592	0.492246	0.21508	0.0399618
Cd164	1772.12	1611.57	2090.84	1839.75	1510.06	2675.43	2123.15	3024.08	2327.66	3259.38	3156.41	2291	0.492045	0.0376877	0.00266064
Npnt	506.32	758.695	899.844	745.518	927.248	754.788	1140.74	1618.74	1055.66	1483.7	927.429	1167.61	0.491415	0.211489	0.0386934
Elof1	288.008	313.943	322.088	308.937	363.51	491.531	561.235	350.195	463.849	287.592	277.215	277.952	0.491365	0.131389	0.018
Lyn	38.9477	325.454	200.168	146.144	104.882	147.809	143.1	403.089	534.563	307.821	477.801	416.928	0.491298	0.437497	0.141874
Elac1	515.544	327.547	736.071	344.085	955.852	535.261	874.836	1858.59	513.517	835.513	609.647	795.954	0.490705	0.391641	0.115425
Fbxl2	181.414	145.46	219.275	280.263	90.5795	428.559	152.234	274.502	340.942	420.395	421.456	327.436	0.490606	0.385095	0.111718
Neu1	1083.36	884.272	908.943	614.174	1095.3	1344.28	1877.55	1220.21	973.156	1838.13	1202.39	1147.61	0.49051	0.180916	0.0299016
Sp110	0	74.2998	87.3459	4.6248	95.3469	96.2071	165.427	477.87	37.8824	281.436	2102.77	377.973	0.489994	0.341604	0.0898506
Fgfr1	3638.53	2362.94	3391.93	3858.93	1327.71	3536.92	5932.04	4421.21	3683.85	5882.89	4330.63	5250.56	0.489979	0.25228	0.0525108
Rasef	20.4988	215.574	214.725	887.037	355.167	971.691	581.532	249.879	991.677	995.58	771.919	711.726	0.489919	0.439532	0.143129
Epha7	31.7731	42.9055	403.975	123.945	270.547	996.18	119.757	78.429	441.119	102.9	33.8067	253.737	0.489896	0.427399	0.135186
Scn2a	748.205	114.066	677.84	410.682	276.506	645.462	548.041	820.769	955.478	1092.32	1161.82	690.669	0.489871	0.404234	0.121587
Sirt4	257.26	133.949	216.545	103.596	117.992	250.138	233.425	324.66	234.871	454.695	370.746	127.395	0.489388	0.345551	0.0918491
Ampd3	267.509	254.294	292.063	426.407	244.326	348.095	491.207	476.046	449.538	655.218	827.136	245.314	0.489309	0.209227	0.038067
Serpina10	0	0	3.63941	0	0	6.12227	81.1913	14.5914	25.2549	0	31.5529	0	0.489303	0.0380611	0.00269473
Sh2d4a	0	1.04648	4.54926	26.8238	0	30.6113	83.2211	97.5803	12.6275	58.0462	56.3444	3.15855	0.489234	0.188007	0.0318775
Clec1a	0	43.952	76.4276	55.4976	3.57551	82.2133	157.308	139.531	93.4432	41.3359	99.1662	28.4269	0.489165	0.366335	0.10273
Pnrc1	276.733	123.484	470.394	399.583	220.49	580.741	395.807	444.127	467.216	456.454	270.453	487.469	0.48905	0.355976	0.0968609
Otop1	606.764	138.135	1103.65	140.594	591.151	720.678	1082.89	1493.8	440.278	975.352	226.505	930.718	0.489043	0.4353	0.140607
Calml3	0	1.04648	29.1153	0	0	1134.37	767.258	522.556	1612.95	545.282	1443.54	767.527	0.488434	0.00102369	1.88745e-05
Stc2	17.424	199.877	101.904	263.614	201.42	355.966	543.982	305.508	69.872	266.485	134.1	7.36994	0.488349	0.443149	0.144787
Tspoap1	61.4963	76.3928	560.469	18.4992	7.15101	451.299	292.289	72.9572	872.979	281.436	702.051	564.327	0.488343	0.391207	0.115185
Dab2	1258.62	824.623	1308.37	1313.44	698.416	790.647	2087.63	1803.87	1869.71	1758.1	1707.24	2206.77	0.488265	0.277676	0.0618017
Txlng	339.255	573.469	537.723	326.511	1109.6	556.252	433.358	865.455	2013.66	1097.6	1027.72	793.848	0.488236	0.414692	0.126769
Yipf6	181.414	108.834	211.996	192.392	165.665	230.022	193.844	271.766	358.62	321.893	236.647	307.432	0.488053	0.303643	0.0733109
Gm9958	310.556	298.246	304.801	308.012	126.335	528.264	447.567	243.495	459.64	279.677	528.511	195.83	0.488046	0.3341	0.0864761
Dusp16	731.806	740.905	740.62	545.726	1063.12	1073.15	1444.19	1204.71	782.903	1095.84	536.399	909.661	0.488037	0.186526	0.0314623
Dexi	145.541	57.5562	79.1572	63.8223	69.1265	62.0973	168.472	150.474	185.203	68.6	120.577	105.285	0.487874	0.42111	0.131059
Ulk4	1401.09	1229.61	2110.86	1748.17	1624.47	3172.21	1977.01	2153.15	2138.25	2504.78	2783.41	1845.64	0.487306	0.122406	0.015921
Tat	26.6484	27.2084	3.63941	0	25.0286	3.49844	84.2359	123.115	78.2903	0	9.01511	28.4269	0.487303	0.309948	0.0759031
Slc38a6	934.744	433.241	742.44	567.926	319.412	1304.92	717.528	855.424	803.948	1131.9	1051.39	951.775	0.487047	0.309272	0.075527
Tcea2	417.15	177.901	293.882	229.39	317.028	390.076	398.852	276.326	725.658	341.241	108.181	150.557	0.486945	0.343397	0.0908829
Unc93b1	1740.35	1099.85	1506.72	796.391	1067.88	1394.13	2701.64	2068.34	1288	3002.57	3769.44	4086.11	0.486943	0.251644	0.0522569
Txndc11	1007.51	549.4	694.218	869.463	855.738	1011.92	1468.55	1010.46	1154.99	897.957	1265.5	1101.28	0.486694	0.148747	0.0218983
1700021f05rik	769.729	316.036	482.222	454.155	970.154	662.954	921.521	651.143	1506.88	655.218	414.695	878.076	0.486678	0.350034	0.0937752
Mpg	297.232	141.274	236.562	98.0458	150.171	256.261	339.988	242.583	326.63	115.213	315.529	237.944	0.486596	0.358643	0.0984848
Galnt11	273.659	297.199	533.174	313.561	507.722	532.637	586.607	499.757	681.041	532.97	740.366	817.011	0.486228	0.24528	0.0500841
Cog6	405.876	513.82	355.752	363.509	474.351	597.358	467.865	869.103	554.767	770.431	528.511	832.803	0.486218	0.19188	0.0331834
Slc25a44	599.589	191.505	398.515	616.948	512.489	617.474	593.711	571.802	1107.01	861.018	732.477	261.106	0.486188	0.342973	0.0907088
Dirc2	169.115	213.481	566.838	416.232	425.485	595.609	478.014	383.937	816.576	643.785	526.257	476.94	0.486125	0.368068	0.103539
Pkig	93.2694	117.205	127.379	57.3475	109.649	215.154	123.817	121.291	180.994	128.405	51.8369	66.3295	0.486116	0.369598	0.104221
Nckap1l	371.028	713.697	436.729	407.907	444.555	439.054	523.684	1444.55	574.97	934.016	2862.3	1108.65	0.486114	0.355227	0.0963625
Pih1d2	0	20.9295	18.1971	24.9739	0	128.568	56.8339	45.5983	26.9386	121.369	46.2024	89.4921	0.486097	0.2862	0.0658837
1110017d15rik	3.07482	145.46	52.7715	4.6248	183.543	1136.12	9.13402	178.745	26.0968	302.544	323.417	313.749	0.48606	0.312304	0.0770126
Slc9a3r1	461.222	226.039	412.163	530.927	234.792	453.048	638.366	510.701	673.465	772.19	1939.37	209.517	0.485466	0.299946	0.0717076
Ttc7	233.686	518.006	270.226	702.045	244.326	405.819	763.198	617.401	700.403	489.875	816.994	560.115	0.485288	0.363305	0.101149
Eci2	1204.3	928.224	1061.8	877.787	2397.97	1673.13	1520.31	1518.42	3211.58	1916.4	1348.89	854.913	0.485003	0.318561	0.0793924
Cd300lf	98.3941	107.787	135.568	118.395	209.763	251.013	520.639	203.368	33.6732	620.039	428.218	3.15855	0.484728	0.447817	0.147504
Gcnt2	404.851	1591.69	1622.27	1780.55	1345.58	4987.9	872.806	1824.84	1351.14	3457.27	2357.45	1738.25	0.484563	0.418732	0.129667
Tnfrsf25	118.893	172.669	275.685	398.658	25.0286	506.399	605.89	279.061	147.32	644.665	597.251	618.022	0.484557	0.449384	0.148458
Tha1	93.2694	105.694	242.021	139.669	116.8	339.349	134.98	249.879	182.677	146.874	225.378	319.013	0.484526	0.39505	0.117515
B2m	5123.67	16265.4	13512.2	19645.2	3661.32	8411.12	27607.1	40008.8	10645.8	21108.6	31824.5	24498.7	0.484507	0.447469	0.147167
Fzd4	141.442	357.895	388.507	254.364	344.441	427.684	592.696	332.867	473.109	308.7	277.215	1056.01	0.484337	0.322548	0.0814119
Atp6v0e2	4046.46	2731.3	3531.14	2008.09	2571.98	4220.87	3713.49	4367.4	4963.43	4828.39	4460.22	6610.84	0.484233	0.121287	0.0157048
Secisbp2l	806.627	753.463	943.517	983.233	1081	1180.72	1399.53	1228.42	1414.28	1200.5	1425.51	1585.59	0.484134	0.0469762	0.00367942
4930402h24rik	1036.21	999.385	1635.01	1564.11	588.767	1791.2	1189.45	2097.52	1937.89	2393.97	2054.32	1924.61	0.484104	0.274917	0.0605696
Frmd8	67.6459	146.507	156.495	136.894	202.612	203.784	161.368	224.344	308.11	157.428	309.894	247.419	0.483934	0.370204	0.104616
Clstn1	892.721	1018.22	1758.75	725.169	915.33	1653.89	1321.39	1572.23	1729.12	1659.59	1350.01	1094.96	0.483679	0.213492	0.0394519
4921507p07rik	27.6733	62.7886	36.3941	30.5237	23.8367	118.072	100.474	67.4855	13.4693	146.874	107.054	36.8497	0.483416	0.448602	0.148117
Ndfip1	750.255	467.775	615.06	493.929	474.351	762.66	702.305	866.367	924.33	737.011	471.039	440.091	0.483322	0.136908	0.019136
Trim7	20.4988	26.1619	134.658	79.5466	84.6203	210.781	24.3574	149.562	202.039	53.6488	203.967	141.082	0.482851	0.447596	0.147265
Wdr55	144.516	230.225	280.235	156.318	150.171	397.947	334.914	283.621	177.626	232.185	240.027	207.411	0.482824	0.344122	0.0912131
Hydin	603.689	435.334	736.071	280.263	107.265	1214.83	479.029	815.297	431.859	1061.54	1164.08	2289.95	0.482747	0.427698	0.13543
Ankrd27	979.841	940.782	1038.14	998.957	594.726	1082.77	1481.74	1415.37	1295.58	1943.67	1958.53	1001.26	0.482713	0.121383	0.0157288
Gcnt1	187.564	234.411	108.272	287.663	73.8938	196.787	109.608	263.558	725.658	319.254	31.5529	97.9149	0.482428	0.447817	0.147473
Nuak1	541.167	346.384	323.908	471.73	301.534	435.556	657.649	1210.18	248.34	425.672	286.23	313.749	0.482357	0.390868	0.114583
Dlgap1	6.14963	0	146.486	135.044	17.8775	435.556	80.1764	168.714	194.463	29.0231	4.50755	55.801	0.482017	0.356056	0.0970997
Mxra8	1024.94	684.395	1762.38	708.519	922.481	871.111	2914.77	1973.49	759.331	1412.46	1663.29	1907.76	0.481902	0.385037	0.111649
Cflar	316.706	374.639	420.352	442.131	128.718	428.559	703.319	533.5	430.176	696.554	794.456	467.465	0.481684	0.351599	0.0945989
Pxmp2	0	14.6507	18.1971	4.6248	11.9184	43.7305	250.678	28.2709	0	1.75898	0	5.26424	0.481613	0.198904	0.0352195
1810041l15rik	4.09975	25.1154	117.371	15.7243	98.9224	216.029	92.3551	130.411	71.5556	17.5898	80.0091	104.232	0.481505	0.429194	0.136824
Cxcl12	16.399	13.6042	56.4109	6.47472	22.6449	27.1129	160.353	82.0769	5.05099	182.054	100.293	85.2807	0.481402	0.39476	0.117247
Foxo3	1946.36	827.763	1419.37	1617.76	2086.9	2515.38	2189.12	2280.83	2267.05	1817.02	2989.63	1532.95	0.481351	0.189496	0.0325373
Spg21	150.666	148.6	180.151	203.491	176.392	240.518	257.782	279.973	229.82	148.633	184.81	206.358	0.481101	0.193058	0.0334788
Blnk	158.865	122.438	458.566	163.718	13.1102	250.138	308.527	764.227	200.356	487.236	609.647	687.51	0.480952	0.451369	0.150008
Ly6k	19.4738	5.23238	9.09853	0	15.4939	0	82.2062	34.6547	170.892	23.7462	114.943	238.997	0.48094	0.219361	0.0412777
Lamc3	10.2494	26.1619	40.9434	0	25.0286	38.4828	81.1913	88.4607	40.4079	79.1539	104.801	107.391	0.48067	0.391207	0.115074
Hes1	132.217	205.109	251.119	295.062	39.3306	358.59	461.775	410.384	104.387	391.372	447.375	1209.72	0.480441	0.449401	0.148609
Gpr137b	1080.29	716.836	861.631	977.683	491.036	1205.21	1538.57	1398.96	771.959	1008.77	1200.14	1273.95	0.480321	0.251644	0.0522353
Sgpp1	103.519	103.601	136.478	130.419	200.228	240.518	202.978	182.393	191.937	266.485	234.393	115.813	0.480098	0.311284	0.0765463
Fcgr4	35.8728	6.27886	12.7379	16.6493	0	0	53.7892	207.016	116.173	0	100.293	29.4798	0.47998	0.239774	0.048041
Ttc16	15.3741	42.9055	107.363	3.69984	28.6041	161.803	108.593	86.6367	35.3569	22.8667	232.139	61.0652	0.479872	0.429194	0.136884
Harbi1	179.364	103.601	230.193	234.94	63.1673	261.508	221.246	212.488	365.355	306.062	126.212	190.566	0.47968	0.412919	0.125725
Pid1	15.3741	7.32533	25.4759	7.39968	9.53469	3.49844	49.7297	74.7812	23.5713	45.7334	67.6133	11.5813	0.479539	0.402526	0.120807
Chst8	18.4489	23.0225	9.09853	0	96.5387	168.8	18.268	195.161	59.77	47.4923	59.7251	0	0.479486	0.347746	0.0928433
Pdp2	664.16	571.376	305.711	588.275	390.922	703.186	1192.5	480.606	686.092	788.901	635.565	814.905	0.479322	0.314385	0.0776705
Slc9a9	1098.73	449.985	1366.6	1833.27	604.261	2410.42	1161.04	1443.64	1691.24	3339.41	4068.07	2245.73	0.479266	0.366335	0.102719
Il4ra	650.836	377.778	519.526	1416.11	829.518	578.992	1223.96	1620.56	1351.98	1554.93	1555.11	949.669	0.478909	0.376622	0.107475
Dhrs3	133.242	144.414	155.585	162.793	48.8653	125.069	280.11	246.231	190.254	190.849	863.197	640.132	0.478846	0.412919	0.125771
Ier2	242.91	278.363	169.233	221.99	458.857	508.148	416.105	352.019	384.717	394.89	570.206	333.753	0.47883	0.314597	0.0778507
Ndufa4l2	91.2195	61.7421	58.2306	50.8728	98.9224	97.9563	112.653	128.587	115.331	8.79488	81.136	48.431	0.478767	0.380766	0.109035
Slfn1	3.07482	133.949	88.2557	66.5971	0	47.2289	491.207	220.696	97.6524	1015.81	403.426	116.866	0.478079	0.355867	0.0966315
Klf6	1075.16	875.901	666.012	643.772	1013.06	1646.02	1580.19	1004.07	815.734	1220.73	2400.27	1516.1	0.477957	0.238422	0.0475051
Amacr	11.2743	8.37181	72.7882	15.7243	44.0979	63.8465	70.0275	88.4607	47.1425	200.523	24.7915	62.1181	0.477652	0.449242	0.148359
Aldh1a1	68.6709	185.226	242.931	239.565	277.698	166.176	353.182	288.181	526.986	437.985	974.758	810.693	0.477612	0.422713	0.132127
Pgs1	755.38	1089.38	1323.84	854.663	1086.95	1904.9	1998.32	952.092	1175.2	1626.17	1481.86	1983.57	0.477603	0.236635	0.0469088
Spag17	12.2993	50.2309	68.239	5.54976	0	88.3356	108.593	104.876	53.8772	199.644	445.121	110.549	0.477596	0.381416	0.109446
Mamdc2	10.2494	97.3223	115.551	37.9234	30.9877	9.62071	100.474	155.946	326.63	112.574	41.6949	117.919	0.477346	0.427767	0.135787
Ckm	11.2743	25.1154	6.36897	80.4715	2.38367	76.9657	0	189.689	219.718	4.39744	1540.46	117.919	0.477341	0.299186	0.071445
Arg1	48.1721	43.952	35.4843	15.7243	120.375	127.693	95.3997	66.5735	106.913	38.6975	0	40.0082	0.477184	0.457985	0.154191
Col6a1	1677.82	1295.54	1547.66	1607.58	1393.26	1585.67	2297.71	2185.07	2507.81	1955.98	2077.98	2869.01	0.476962	0.0625545	0.00568385
Slc35c2	603.689	692.767	857.991	677.071	679.346	915.716	1023.01	1018.67	1033.77	988.544	368.493	829.645	0.476763	0.0456466	0.00350985
Gpr137	107.619	116.159	141.027	129.494	83.4285	195.913	164.412	152.298	182.677	293.749	282.849	146.346	0.476761	0.296244	0.0702211
Supt4a	190.639	194.645	270.226	178.517	324.179	258.01	262.857	286.357	630.531	212.836	214.109	120.025	0.476527	0.365536	0.102336
Pctp	7.17457	28.2549	47.3123	20.3491	7.15101	76.091	35.5212	10.9436	103.545	14.9513	41.6949	25.2684	0.476212	0.427951	0.13594
Lrp2bp	0	7.32533	0	0.92496	35.7551	21.8652	47.6999	79.341	117.014	19.3487	9.01511	48.431	0.475565	0.215127	0.039985
Casp6	27.6733	9.41829	90.0754	16.6493	38.1387	72.5926	38.5659	171.45	46.3007	92.3462	42.8218	16.8456	0.475249	0.449384	0.148553
Prss12	0	3.13943	5.45912	24.9739	1.19184	6.99688	46.685	16.4154	92.6014	20.2282	6.76133	107.391	0.475196	0.269931	0.0586489
H2-k1	2001.7	7907.17	6175.17	8333.89	2333.61	3637.5	10308.2	13031.1	7352.55	9617.2	9823.09	7810.03	0.474971	0.408661	0.123472
Ctxn1	139.392	65.928	224.734	146.144	332.522	292.994	211.097	195.161	522.777	186.451	119.45	88.4393	0.474839	0.438469	0.142516
6030458c11rik	542.192	836.135	746.989	843.564	1072.65	783.65	1622.81	808.913	1593.59	839.911	858.689	979.149	0.474712	0.280731	0.0634847
Kif6	53.2968	0	103.723	35.1485	14.302	213.405	108.593	56.5419	110.28	19.3487	0	229.521	0.474445	0.404178	0.121521
Pbld2	0	5.23238	22.7463	36.9984	0	77.8403	72.0573	58.3658	52.1935	15.8308	23.6647	3.15855	0.474341	0.297112	0.0704852
Akr1c14	86.0948	7.32533	55.501	40.6982	16.6857	22.7399	43.6403	160.506	168.366	82.6718	22.5378	97.9149	0.474196	0.4412	0.143908
Eif2ak2	105.569	123.484	223.824	189.617	146.596	210.781	176.591	294.565	285.381	331.567	231.012	284.269	0.47391	0.349677	0.093656
Acsbg1	58.4215	6.27886	17.2872	8.32464	21.453	35.859	19.2829	234.375	6.73465	4.39744	343.701	28.4269	0.473903	0.38133	0.109369
Mum1l1	355.654	386.15	267.497	205.341	803.297	566.747	228.35	1188.29	695.352	544.403	351.589	300.062	0.473881	0.434102	0.139833
Sgpp2	156.816	89.997	208.356	98.9707	116.8	128.568	187.755	322.836	215.509	487.236	717.828	96.8621	0.473394	0.403735	0.121279
Msh5	406.901	181.04	524.985	548.501	406.416	346.345	465.835	1067.91	724.816	496.911	418.076	604.335	0.473319	0.391207	0.115104
Eml1	382.302	330.687	771.555	932.36	169.241	744.293	491.207	858.16	1298.1	1344.74	1041.24	997.048	0.473264	0.427399	0.135089
Acad8	113.768	258.48	322.088	421.782	483.885	599.108	292.289	572.714	560.659	213.716	202.84	520.107	0.473249	0.39903	0.11919
Tmem107	1015.71	1362.51	1455.76	2243.03	471.967	2195.27	1691.82	2167.74	1937.05	2581.3	3147.4	2260.47	0.473173	0.341811	0.0901131
Gstt1	10.2494	29.3013	38.2138	41.6232	34.5632	13.1191	100.474	89.3726	57.2445	46.6129	60.852	116.866	0.473073	0.45924	0.154942
Wfdc2	659.035	496.03	1829.71	323.736	613.795	990.933	849.464	1680.75	1548.97	833.754	552.175	1099.17	0.473032	0.418222	0.129254
C030006k11rik	#N/A	#N/A	#N/A	#N/A	#N/A	#N/A	#N/A	#N/A	#N/A	#N/A	#N/A	#N/A	0.47296	0.377657	0.107824
Eya1	28.6983	20.9295	187.43	557.751	16.6857	3678.61	63.9381	13.6795	2095.32	169.741	421.456	65.2766	0.472553	0.186515	0.0314224
Rundc1	189.614	242.782	235.652	292.287	109.649	272.004	430.314	300.949	301.375	468.767	376.381	261.106	0.472487	0.341604	0.0898841
Mast3	3304.4	3071.41	2958.84	3934.78	2182.25	3801.05	5635.69	3664.28	4601.45	4806.4	7386.75	4254.56	0.472359	0.115659	0.0145275
Jcad	408.95	706.371	716.054	820.44	581.616	680.446	852.508	1181.91	1070.81	1288.45	1247.47	1479.25	0.472215	0.229452	0.0446399
Chrm3	0	0	120.101	82.3215	5.95918	175.797	100.474	174.185	415.023	131.923	11.2689	109.496	0.472158	0.290328	0.0674236
Fcgbp	390.502	156.971	223.824	95.2709	7.15101	266.756	321.72	314.628	526.986	645.544	3787.47	847.543	0.471953	0.463398	0.157739
Gpr37l1	80.9701	61.7421	258.398	271.013	82.2367	316.609	220.231	177.833	327.472	352.675	748.254	309.538	0.471856	0.452578	0.151023
Otx1	0	0	2.72956	3.69984	0	179.295	0	12.7675	69.872	153.031	83.3897	0	0.471789	0.0253353	0.00153308
Zfp688	50.222	71.1604	150.126	32.3736	50.0571	204.659	155.278	83.9008	70.7138	14.9513	292.991	74.7523	0.471227	0.46387	0.158025
6030408b16rik	0	44.9985	12.7379	24.9739	4.76734	11.3699	76.1168	202.456	15.153	619.159	93.5317	0	0.471213	0.326655	0.0832226
Cacna1a	8302	6193.05	12274.8	8395.86	4851.96	8913.15	13698	13198.9	10825.9	14731.4	16774.9	9589.35	0.471176	0.209689	0.0382402
Unc13b	1100.78	1268.33	1744.19	2609.31	159.706	3535.17	2574.78	1338.77	1948.84	3160.88	2006.99	2077.27	0.470992	0.450801	0.149572
Ngfr	113.768	43.952	579.576	7.39968	20.2612	119.822	154.263	825.329	614.537	357.952	121.704	237.944	0.470892	0.418309	0.129445
4930430f08rik	64.5711	79.5322	100.994	52.7227	26.2204	174.922	81.1913	119.467	73.2393	127.526	55.2175	8.42279	0.470873	0.455351	0.152441
Dync2li1	40.9975	228.132	211.086	219.216	126.335	169.674	145.129	401.265	432.701	287.592	361.731	321.119	0.470415	0.457985	0.154123
Grhpr	188.589	181.04	264.767	119.32	280.081	351.593	222.261	294.565	384.717	340.362	172.414	68.4352	0.470205	0.343162	0.090796
Slc19a1	374.103	203.016	329.367	325.586	464.816	296.493	840.33	476.046	459.64	197.885	235.52	424.298	0.470051	0.356056	0.0970855
Agt	535.018	1.04648	131.929	78.6216	174.008	168.8	475.984	1085.24	211.3	636.749	218.616	135.817	0.469961	0.428848	0.136428
Cyp2u1	372.053	291.967	482.222	514.278	665.044	473.164	756.094	1282.22	376.298	944.57	930.81	593.807	0.469672	0.383859	0.110839
Sec31b	15.3741	78.4857	22.7463	11.0995	44.0979	56.8496	26.3872	66.5735	153.213	49.2513	202.84	141.082	0.46936	0.457985	0.154103
Ccdc141	79.9452	145.46	218.365	211.816	444.555	373.458	446.552	354.755	254.233	512.741	421.456	494.839	0.469309	0.429687	0.137393
Trappc10	2299.96	1986.21	2324.67	1910.97	2269.26	2976.3	2864.02	2597.28	3709.95	2444.98	2021.64	2307.84	0.469295	0.0298481	0.00190675
Lrrc6	19.4738	64.8815	4.54926	53.6477	0	208.157	172.531	130.411	1.68366	6.15641	58.5982	0	0.468623	0.322207	0.0811965
Oma1	425.349	707.418	625.979	352.41	219.298	577.242	903.253	989.483	421.757	1274.38	2553.53	706.461	0.468615	0.383859	0.110825
Sema3c	265.459	114.066	370.31	290.437	271.739	489.781	274.021	583.658	289.59	1034.28	529.638	1234.99	0.468606	0.391207	0.11507
Pdgfc	22.5486	8.37181	89.1656	37.9234	103.69	49.8528	93.37	101.228	202.039	37.818	132.973	270.582	0.468515	0.463247	0.157593
Palld	784.078	254.294	494.96	340.385	355.167	384.828	555.145	1009.55	823.311	581.341	1119	321.119	0.468295	0.38927	0.113693
Cpt2	364.878	106.741	281.144	188.692	221.681	330.602	333.899	648.408	188.57	614.762	210.728	222.151	0.467886	0.427399	0.135138
Pex14	317.731	401.847	655.094	1060	581.616	1059.15	760.153	881.871	936.958	844.308	1294.79	325.33	0.46742	0.339304	0.0884321
Npc2	383.327	482.426	534.084	571.625	579.232	533.512	814.957	769.699	810.683	797.695	738.112	639.079	0.467247	0.161961	0.0251482
Coq10b	54.3217	87.904	50.9518	77.6967	48.8653	73.4672	215.157	74.7812	74.0811	143.357	108.181	115.813	0.467183	0.457985	0.154185
Notch4	985.991	1157.4	1207.37	2310.55	500.571	1667.88	3783.51	1379.8	1025.35	4153.82	2474.65	3502.83	0.467075	0.419863	0.130188
Zdhhc13	958.317	550.447	1071.81	675.221	808.065	1046.03	1399.53	1124.45	1115.43	1138.94	883.481	1156.03	0.466904	0.181592	0.0301998
Sgsm1	1583.53	1117.64	1840.63	1333.79	1782.99	1497.33	2758.47	2044.63	2505.29	1377.28	2840.89	1855.12	0.466638	0.172122	0.0277628
Dbt	48.1721	104.648	193.799	140.594	88.1958	232.646	158.323	193.337	159.948	204.921	234.393	340.07	0.466561	0.430281	0.137664
Pdzrn3	353.604	516.959	1089.09	503.178	498.187	910.469	908.327	1414.46	441.961	891.801	703.178	929.665	0.466546	0.389893	0.113954
Dsc2	659.035	557.772	863.45	619.723	858.122	1129.12	1013.88	817.121	1104.48	1246.23	689.656	863.336	0.466453	0.136841	0.0191173
Fbxo10	375.127	299.292	545.002	416.232	245.518	532.637	413.061	479.694	824.152	568.149	324.544	1036	0.466246	0.321104	0.0805042
Bc017158	511.444	798.461	771.555	651.172	501.763	703.186	951.968	841.744	1250.12	602.449	712.193	1081.28	0.466188	0.212981	0.039269
Pqlc2	61.4963	57.5562	203.807	84.1714	67.9346	131.191	170.502	75.6931	292.957	97.6231	101.42	86.3336	0.466149	0.467261	0.16046
Hecw1	364.878	176.854	754.268	1406.86	661.469	1714.24	761.168	758.755	1210.55	2607.68	1055.89	1335.01	0.466092	0.446641	0.146744
Fbxw7	399.726	663.466	786.113	470.805	564.93	651.584	894.119	854.512	943.692	926.98	864.323	662.242	0.466017	0.216115	0.0402857
Chrne	0	5.23238	0	5.54976	30.9877	27.9875	82.2062	22.7991	68.1883	103.78	109.308	4.21139	0.465837	0.266761	0.0574725
Rgs3	4254.52	1870.05	3625.76	3531.5	2543.38	7156.06	4486.83	3294.93	3655.23	8586.44	3344.6	4588.31	0.465739	0.270411	0.0588342
Dagla	1963.78	1136.47	2975.22	2000.69	1526.74	2104.31	2707.73	3915.07	2548.22	3751.02	3473.07	3487.03	0.465684	0.267442	0.0576736
Ostc	1113.08	819.391	730.612	878.712	610.22	1240.2	1508.13	1543.96	612.011	960.401	680.641	899.133	0.465522	0.286858	0.0660935
Spa17	25.6235	8.37181	96.4444	25.8989	14.302	69.9688	20.2978	75.6931	161.632	28.1436	84.5166	86.3336	0.465421	0.451199	0.149921
Aptx	269.559	70.1139	222.914	140.594	227.641	512.521	343.033	145.003	229.82	181.174	182.556	176.879	0.465334	0.448176	0.14785
Rad51c	363.853	224.992	195.618	325.586	141.828	353.342	266.916	209.752	783.745	195.246	180.302	212.675	0.465296	0.43267	0.138735
Rbpms	176.289	121.391	125.56	383.858	144.212	289.496	447.567	281.797	200.356	412.48	377.508	405.347	0.464828	0.427767	0.135794
Stac	61.4963	71.1604	119.191	73.9968	79.853	233.521	150.204	145.914	35.3569	258.569	137.48	218.993	0.46476	0.466389	0.159988
Slc27a3	334.13	558.818	518.616	717.769	811.64	1081.89	673.888	823.505	867.086	643.785	711.067	790.689	0.4647	0.272755	0.0598532
Zfand1	18.4489	25.1154	29.1153	47.173	131.102	40.232	101.489	186.041	83.3413	84.4308	10.142	0	0.464688	0.469968	0.163029
Sec22c	64.5711	63.8351	151.945	185.917	112.033	180.17	145.129	215.224	198.672	212.836	254.677	225.31	0.464136	0.427737	0.135654
Ribc1	0	21.976	127.379	36.0734	5.95918	207.282	34.5063	115.82	171.733	20.2282	126.212	67.3823	0.463934	0.382846	0.110081
Epas1	1116.16	999.385	2427.49	2181.06	1752	1860.29	2501.71	3460	2176.13	5713.15	5357.23	11149.7	0.46391	0.290869	0.0676324
Sytl5	354.629	306.618	471.304	333.911	282.465	301.74	710.424	760.579	344.309	640.267	599.505	208.464	0.463725	0.355948	0.0968292
Tifa	0	25.1154	29.1153	0	25.0286	20.9906	63.9381	219.784	33.6732	97.6231	240.027	27.3741	0.463713	0.291857	0.068078
Txndc5	766.654	825.67	835.245	889.812	1146.55	1109.01	1220.91	1155.46	1568.33	1039.55	966.87	1331.85	0.463525	0.102245	0.0119242
Unc119	197.813	176.854	231.103	111.92	203.804	302.615	269.961	184.217	348.518	246.257	156.637	210.57	0.463372	0.342163	0.0903002
Acss3	163.99	62.7886	561.379	251.589	294.383	578.117	291.274	187.865	838.464	185.572	305.387	1313.96	0.462498	0.471579	0.165056
Fam227a	79.9452	145.46	137.388	271.938	117.992	282.499	302.437	231.639	141.428	103.78	207.347	641.185	0.462473	0.427698	0.135483
Slc27a1	1607.1	906.248	1327.48	1030.41	2004.67	1548.93	1932.35	1572.23	2994.39	1208.42	1497.63	1896.18	0.46227	0.279333	0.0626779
Gsto1	90.1946	66.9745	51.8616	92.496	103.69	78.7149	177.606	128.587	126.275	10.5539	246.789	357.969	0.462123	0.422997	0.132276
Hba-a1	277.758	200.923	152.855	411.607	210.955	266.756	1008.8	152.298	282.855	591.895	2080.24	2555.26	0.462105	0.465537	0.159525
Grm4	104.544	43.952	7.27882	36.0734	10.7265	90.9594	153.249	101.228	29.4641	29.0231	6.76133	101.073	0.462066	0.460492	0.155627
Mylip	256.235	349.523	344.834	494.854	377.812	492.405	562.25	486.99	557.292	412.48	687.402	510.632	0.46196	0.204158	0.0366334
Etnk2	0	0	21.8365	0	0	43.7305	145.129	77.5171	63.9791	7.91539	7.88822	75.8051	0.46187	0.0937288	0.0105377
Adck2	69.6958	320.222	268.407	204.416	147.788	326.229	215.157	356.579	392.293	480.2	502.592	495.892	0.461758	0.43267	0.138845
Rabac1	121.968	433.241	1184.63	1124.75	654.318	1046.03	1152.92	1323.26	1091.01	770.431	1093.08	798.059	0.46174	0.450574	0.149409
Slc16a11	207.038	170.576	98.2641	246.039	42.9061	300.866	132.951	183.305	437.752	415.118	491.323	711.726	0.46167	0.469321	0.162105
Pnpo	5.12469	139.181	209.266	41.6232	146.596	311.361	96.4146	201.544	314.003	341.241	224.251	386.395	0.461344	0.47005	0.163397
Tor2a	338.23	372.546	354.843	423.632	330.139	461.794	583.562	511.613	502.573	522.416	450.755	386.395	0.461228	0.10326	0.0121194
Steap2	64.5711	4.18591	158.314	109.145	10.7265	299.991	257.782	168.714	17.6784	226.908	9.01511	209.517	0.460783	0.4353	0.140731
Fxyd5	883.497	461.496	1299.27	821.365	736.554	568.496	1761.85	1964.37	884.764	1462.59	2173.77	1066.54	0.46078	0.395038	0.117463
Ehf	39.9726	11.5112	161.954	374.609	63.1673	428.559	153.249	292.741	240.764	906.752	1433.4	654.872	0.46073	0.470148	0.163825
Il3ra	306.457	290.92	476.763	255.289	168.049	509.897	695.2	301.861	331.681	632.352	404.553	650.66	0.460393	0.390868	0.114555
Lbp	1476.94	832.995	1004.48	1222.8	1243.08	1196.47	2357.59	1357	1756.06	2699.15	2142.21	2079.38	0.460235	0.22374	0.0426006
Hspb11	409.975	433.241	412.163	362.584	429.061	391.825	363.331	1429.05	386.4	524.175	331.305	514.843	0.4602	0.422321	0.131722
Nek4	228.561	188.366	257.488	115.62	131.102	153.057	176.591	379.378	466.374	263.846	383.142	429.562	0.460054	0.4353	0.140749
Card19	166.04	88.9505	260.218	102.671	189.502	170.549	292.289	256.262	287.064	108.177	132.973	134.765	0.460045	0.415061	0.127173
Atxn7l1	765.629	2674.79	2422.94	3016.3	1351.54	2604.59	5356.59	3144.46	1582.64	5630.48	12343.9	3541.78	0.460045	0.408661	0.123574
Rai14	827.125	672.884	1007.21	946.234	430.253	701.437	1515.23	1269.46	1099.43	922.583	1828.94	1085.49	0.459914	0.307987	0.0748182
Slc38a9	595.489	693.814	790.662	394.958	394.498	957.698	750.004	770.611	853.617	1133.66	720.082	955.987	0.459845	0.251956	0.0523729
Fbxo9	483.771	402.893	656.004	414.382	429.061	889.478	661.709	801.618	430.176	816.165	1058.15	1012.84	0.459488	0.270411	0.0588813
Scamp1	847.624	701.139	659.643	441.206	649.55	955.074	994.593	769.699	1047.24	704.47	560.064	818.063	0.459179	0.176044	0.0286694
Adra1a	4.09975	38.7196	27.2956	61.9723	13.1102	20.9906	36.5361	145.914	79.1321	51.0103	43.9486	224.257	0.459012	0.455733	0.152693
Igfbp3	317.731	344.291	339.375	265.464	539.902	520.393	615.024	372.082	599.384	170.621	198.332	101.073	0.458947	0.281315	0.0638035
Cacna1f	6.14963	93.1364	73.6981	0	0	130.317	199.934	103.964	220.56	33.4205	0	75.8051	0.458434	0.3211	0.0804381
Muc6	2672.01	35.5802	935.329	46.248	388.538	3456.46	1768.95	5661.48	931.907	9473.84	98.0393	3058.53	0.458421	0.376195	0.107302
Tmem88	20.4988	42.9055	5.45912	0	2.38367	10.4953	235.455	51.982	9.26014	8.79488	33.8067	114.761	0.458366	0.294275	0.0692962
Hyal3	0	6.27886	87.3459	17.5742	3.57551	132.066	37.551	111.26	73.2393	1.75898	100.293	49.4839	0.458135	0.363837	0.101603
Rnf11	599.589	502.309	812.498	744.593	518.449	834.378	1157.99	1240.27	503.415	798.575	529.638	580.12	0.458114	0.300881	0.0723181
Tmem196	0	8.37181	0	5.54976	0	162.677	6.08935	2.7359	46.3007	0	0	227.415	0.458048	0.0937288	0.0105317
Six5	216.262	156.971	363.031	496.704	46.4816	367.336	392.763	371.17	620.429	634.111	699.798	247.419	0.457923	0.47122	0.164767
Tiam2	191.663	89.997	230.193	240.49	58.4	315.734	175.576	401.265	182.677	350.036	136.353	357.969	0.457432	0.463415	0.157784
Kcnma1	818.926	198.83	354.843	238.64	536.326	523.891	496.282	480.606	1257.7	834.634	1205.77	665.4	0.457342	0.448373	0.147991
Tm7sf2	44.0724	65.928	98.2641	36.0734	181.159	98.8309	185.725	170.538	131.326	43.9744	181.429	240.049	0.457313	0.474554	0.167061
Pclo	19669.6	20152	16470.2	17539.1	9924.42	29561.8	25073.9	16825.8	24062.1	30118.9	23869.8	30108.3	0.457092	0.176959	0.0290461
Arl11	24.5985	25.1154	77.3375	101.746	21.453	25.3637	155.278	70.2213	164.999	47.4923	262.565	36.8497	0.457003	0.47852	0.169169
Atp10b	4.09975	0	76.4276	3.69984	0	164.427	198.919	6.38376	139.744	185.572	104.801	71.5937	0.456592	0.232456	0.0456289
Hivep1	6121.96	6023.52	5351.75	5341.64	4731.59	6999.5	7736.51	8372.76	7467.88	6969.94	6841.34	6063.36	0.456367	0.0075582	0.000284443
Myof	995.215	869.622	1394.8	1194.12	705.567	864.114	1984.11	2082.02	1146.57	1132.78	2333.79	1758.26	0.45614	0.315648	0.0782915
Lipt1	6.14963	137.088	144.667	14.7994	112.033	207.282	76.1168	220.696	224.769	125.767	101.42	164.244	0.455929	0.47139	0.164894
Noct	256.235	241.736	230.193	356.11	425.485	467.916	396.822	425.888	453.747	408.962	244.535	302.168	0.455859	0.259118	0.0550543
D3ertd254e	68.6709	114.066	44.5828	233.09	139.445	216.029	161.368	238.023	176.784	165.344	122.831	140.029	0.455743	0.465612	0.159595
Mknk2	2791.93	2239.46	2320.12	2978.37	2123.85	2529.37	3618.09	4103.84	3757.09	2962.11	4172.87	3134.33	0.45546	0.0972807	0.0110884
Tmco6	19.4738	81.6251	222.914	173.893	64.3591	188.041	345.063	141.355	159.106	219.872	300.879	82.1222	0.455407	0.486268	0.174339
Stx8	99.419	223.946	217.455	76.7717	42.9061	186.292	165.427	437.743	138.06	202.282	163.399	132.659	0.455364	0.481342	0.171144
Slc16a5	249.06	0	258.398	54.5726	40.5224	300.866	611.979	145.003	269.386	299.026	3040.34	185.301	0.455362	0.4353	0.140731
Mrps14	36.8978	138.135	57.3207	82.3215	41.7143	137.314	104.534	117.644	114.489	116.972	32.6798	145.293	0.455313	0.469206	0.16185
Sh3rf1	1288.35	1252.63	1225.57	1688.05	958.236	2266.99	2534.18	1875.91	844.356	1737.87	2350.69	1567.69	0.455274	0.307138	0.0745081
Tsta3	630.337	708.464	772.465	628.973	622.138	894.726	1123.48	705.861	1072.49	630.593	491.323	531.689	0.455266	0.126559	0.0168283
Pon3	2.04988	30.3478	38.2138	134.119	71.5101	90.9594	190.799	86.6367	133.851	201.403	223.124	166.35	0.455126	0.469389	0.162296
Ehhadh	139.392	92.0899	243.841	321.886	324.179	383.079	167.457	456.895	427.65	218.992	633.311	368.497	0.45505	0.4503	0.149257
Fbxo8	136.317	282.549	219.275	295.062	278.89	331.477	510.49	269.942	329.998	474.923	640.073	280.058	0.454991	0.352288	0.0948322
Ecm2	52.2719	18.8366	46.4025	16.6493	38.1387	16.6176	49.7297	143.179	73.2393	25.5051	48.4562	48.431	0.454962	0.481659	0.17142
9930111j21rik1	233.686	73.2533	33.6645	55.4976	66.7428	50.7274	183.695	320.1	154.055	344.759	316.656	51.5896	0.454537	0.486961	0.175007
Lrp5	1765.97	1472.39	2056.27	2195.86	1672.15	2578.35	2221.6	2604.57	2840.34	2804.69	2813.84	2732.14	0.454532	0.0593342	0.00528923
Tmem132b	0	0	89.1656	227.54	46.4816	1092.39	804.808	497.021	1681.98	374.662	146.495	52.6424	0.454519	0.128116	0.0172827
Plekha5	1139.73	1167.87	1654.11	1723.2	1398.02	2692.92	1798.39	2173.21	1407.54	1797.67	1952.9	2141.49	0.454368	0.188296	0.0320255
Sccpdh	363.853	515.913	336.646	626.198	430.253	660.33	394.793	476.958	1206.34	721.18	429.344	695.933	0.454356	0.383212	0.11029
Sorl1	293.132	802.647	753.358	1304.19	330.139	1038.16	768.272	999.514	1535.5	1458.19	1825.56	1707.72	0.454091	0.427981	0.135985
Ikbkg	20.4988	100.462	117.371	80.4715	132.294	143.436	196.889	134.971	133.009	107.298	102.547	177.931	0.453969	0.474167	0.166828
Hmgxb3	1223.78	1286.12	1434.84	744.593	1131.05	1290.05	2305.83	1443.64	1623.89	1517.12	1459.32	1539.26	0.453578	0.22111	0.0418303
Man2b1	1096.68	1550.88	1833.35	1330.09	1461.19	1617.15	2380.93	2061.95	2125.62	2058	2205.32	1704.56	0.453417	0.117334	0.0148594
Gpsm3	228.561	333.826	423.082	865.763	174.008	316.609	1179.3	798.882	392.293	596.293	3292.77	942.3	0.453193	0.47005	0.163358
Hsd3b7	280.833	200.923	309.35	272.863	72.702	297.367	438.433	375.73	304.743	367.626	421.456	723.307	0.453138	0.427951	0.135929
Adar	569.866	954.386	925.32	787.141	1114.37	1446.6	1004.74	1550.34	978.207	1729.95	1354.52	1525.58	0.452857	0.226749	0.0436865
Tmem168	389.477	197.784	245.66	181.292	212.147	390.951	286.199	394.881	370.406	276.159	292.991	242.155	0.452855	0.327953	0.0837974
Zswim1	78.9203	463.589	338.465	166.493	401.649	457.421	507.445	486.99	395.661	226.908	278.341	321.119	0.452799	0.452493	0.150872
Bcl10	97.3691	74.2998	72.7882	56.4226	69.1265	111.95	59.8786	151.386	143.111	112.574	70.994	58.9595	0.452653	0.443914	0.145217
Slc13a5	0	0	5.45912	0	0	49.8528	73.0721	3.64786	20.2039	176.777	2.25378	0	0.45257	0.057888	0.00512055
Eif1a	589.34	874.854	1103.65	802.865	1017.83	1566.43	1372.13	1043.29	1022.82	645.544	705.432	942.3	0.452543	0.206144	0.0373945
Ggact	114.793	103.601	202.897	105.445	233.6	324.48	109.608	393.057	159.948	291.11	153.257	103.179	0.452269	0.464323	0.158493
Xk	1244.28	668.698	543.182	529.077	469.583	451.299	1182.35	889.166	1724.91	398.408	1164.08	1448.72	0.451992	0.419976	0.130308
Cept1	227.536	129.763	237.472	135.044	65.551	223.9	226.321	289.093	252.549	241.859	277.215	215.834	0.451948	0.431768	0.13838
Ai413582	80.9701	46.045	60.9601	40.6982	59.5918	178.42	109.608	83.9008	31.1477	93.2257	96.9124	195.83	0.451621	0.486511	0.174728
Ablim2	690.808	226.039	299.342	526.302	350.4	410.192	454.671	1067.91	646.526	792.418	1104.35	556.957	0.451614	0.422627	0.131948
Fam222b	1904.34	1791.57	2341.96	1765.75	977.305	3057.64	3117.74	1682.58	2281.36	4331.48	2288.71	4116.64	0.451264	0.269555	0.0585124
Faim	74.8205	141.274	88.2557	80.4715	81.0448	233.521	78.1466	93.0205	196.147	85.3103	42.8218	165.297	0.451192	0.463415	0.157807
Nt5dc1	215.237	30.3478	232.012	40.6982	76.2775	208.157	192.829	187.865	275.279	282.316	259.184	328.489	0.451117	0.490639	0.178037
Cdc42ep1	2330.71	1480.76	2375.63	2653.71	1934.35	3641.87	3335.95	2471.43	2710.7	5315.62	6224.93	5688.54	0.451056	0.145825	0.0212213
Fan1	231.636	245.922	161.044	144.294	181.159	320.982	286.199	258.086	251.707	394.011	570.206	279.005	0.450846	0.289579	0.0671319
Iars2	1263.75	813.112	1478.51	1097.93	1371.8	1591.79	1272.67	1626.95	2380.7	1789.76	1221.55	1765.63	0.450717	0.220001	0.0414785
Nupl2	307.482	397.661	332.096	190.542	426.677	423.311	346.078	384.849	826.678	587.498	349.335	60.0124	0.450669	0.384159	0.111082
Gramd1b	2036.55	882.179	774.285	875.937	1813.97	1680.13	1934.38	2372.02	1525.4	1403.66	2081.36	1623.49	0.450587	0.341604	0.0898267
Amz1	0	65.928	77.3375	43.4731	59.5918	78.7149	131.936	82.9889	191.937	136.321	120.577	48.431	0.450533	0.461504	0.156585
Ffar4	511.444	504.402	389.417	403.283	346.824	661.205	579.503	648.408	542.139	939.293	655.849	379.026	0.450253	0.149644	0.022134
Serpinb6a	872.223	335.919	385.778	434.731	716.293	672.575	743.915	1267.63	602.751	1118.71	742.619	905.45	0.450068	0.383148	0.110245
Rnf157	2102.15	2117.02	1753.29	1872.12	2639.92	2784.76	2919.84	2910.08	3007.02	2859.21	3267.98	2730.04	0.449878	0.0357009	0.00246613
Layn	31.7731	23.0225	91.8951	85.0963	27.4122	147.809	12.1787	88.4607	193.621	14.9513	171.287	0	0.449685	0.483898	0.17303
B9d1	113.768	174.762	199.258	281.188	76.2775	190.665	314.616	306.42	244.131	533.849	234.393	361.127	0.449658	0.439154	0.142917
Ech1	310.556	119.298	333.006	467.105	98.9224	539.634	222.261	386.673	590.123	418.636	859.816	862.283	0.44954	0.470148	0.163953
Tmem106c	214.212	234.411	344.834	283.963	140.637	470.54	293.303	386.673	294.641	442.382	665.991	268.476	0.449111	0.36054	0.0994694
Fat2	106.594	16.7436	166.503	41.6232	44.0979	88.3356	50.7445	594.602	20.2039	53.6488	2891.6	144.24	0.449109	0.460947	0.156062
Wdr93	25.6235	0	15.4675	18.4992	0	52.4766	45.6701	62.0137	42.9334	36.059	32.6798	4.21139	0.449094	0.353953	0.095771
Siglec1	374.103	209.295	474.033	494.854	140.637	397.947	542.967	649.319	484.053	897.957	725.716	879.129	0.448783	0.421014	0.130897
Cisd2	448.923	1209.73	1179.17	1426.29	663.853	693.565	2490.54	2504.26	607.802	510.982	1718.5	1082.33	0.448741	0.461284	0.156301
Slc1a5	718.482	1062.17	1024.49	920.335	504.147	1021.54	1649.2	943.884	1264.43	1756.34	1460.45	2324.69	0.448559	0.279028	0.0625558
Camk4	131.192	121.391	89.1656	10.1746	282.465	203.784	149.189	692.182	53.8772	464.37	1343.25	135.817	0.448501	0.482224	0.171951
Slc22a4	79.9452	15.6971	19.1069	42.5482	0	123.32	84.2359	16.4154	159.106	739.649	2.25378	192.671	0.448468	0.424213	0.132924
Myo10	2466	2652.82	4480.11	3597.17	2147.69	4015.33	5200.3	4187.75	3995.33	4911.94	4366.69	5483.24	0.447981	0.194191	0.0337541
Nr2f6	198.838	235.457	137.388	163.718	187.118	193.289	385.659	306.42	206.249	281.436	108.181	552.746	0.447825	0.362728	0.100869
Tfeb	278.783	892.644	1060.89	613.249	508.914	1516.57	1059.55	1051.5	493.313	1913.77	1840.21	1920.4	0.447617	0.427737	0.13564
Rab28	338.23	672.884	696.947	561.451	775.885	1004.93	799.734	963.948	725.658	764.275	819.248	785.425	0.447445	0.268565	0.0580295
Tepsin	206.013	341.151	258.398	300.612	207.379	488.032	577.473	186.953	330.84	230.426	246.789	413.77	0.447386	0.402515	0.120722
Tmem243	40.9975	780.671	756.088	548.501	404.032	579.866	1071.72	963.948	851.091	1191.71	1424.39	1457.14	0.447373	0.490189	0.17711
Usp35	24.5985	2.09295	47.3123	58.2725	8.34285	60.3481	47.6999	83.9008	73.2393	110.815	68.7402	149.505	0.44705	0.471708	0.165137
Ttc23	1.02494	7.32533	46.4025	20.3491	0	26.2383	70.0275	15.5034	152.371	89.7077	27.0453	35.7969	0.446807	0.349118	0.093388
Nat6	1302.7	926.132	1412.09	2174.58	700.799	2232.88	2355.56	1749.15	1317.47	2240.06	2288.71	3232.25	0.446769	0.345426	0.0917151
Psap	6332.07	9376.43	11938.2	9141.38	8152.16	10183.1	12118.8	15441.4	12616.5	11385.8	9792.66	9868.35	0.446763	0.126683	0.0169246
Gpx4	338.23	162.204	166.503	178.517	154.939	160.054	296.348	114.908	785.428	175.898	247.915	141.082	0.446631	0.489286	0.176586
Camsap3	2145.2	2011.33	2765.95	2139.43	1448.08	3147.72	3253.74	2430.39	2961.56	2871.53	2826.24	2544.74	0.446258	0.136007	0.018918
Chrm1	0	0	2.72956	0	4.76734	289.496	0	3.64786	68.1883	57.1667	0	0	0.446197	0.02082	0.00116966
Top1mt	89.1696	252.201	665.102	344.085	244.326	439.929	289.244	418.592	973.156	606.847	132.973	448.514	0.446124	0.483898	0.173036
Trappc9	1295.52	913.574	1250.14	1494.74	1315.79	1759.71	1862.32	1468.26	1905.06	1801.19	2005.86	1981.46	0.446123	0.100833	0.0116981
Timp1	297.232	66.9745	181.061	212.741	246.71	273.753	423.21	374.818	192.779	262.967	33.8067	156.874	0.445939	0.456715	0.153364
Ggta1	585.24	137.088	174.692	388.483	311.069	328.853	585.592	504.317	569.078	370.264	798.964	376.92	0.445813	0.448176	0.147844
Zmynd12	32.798	2.09295	33.6645	0	28.6041	104.079	37.551	29.1829	92.6014	21.1077	130.719	0	0.445575	0.404178	0.121511
Il2rg	10.2494	26.1619	13.6478	15.7243	9.53469	20.9906	11.1638	60.1897	39.5661	303.423	402.299	138.976	0.445453	0.48516	0.17375
Hacl1	13.3242	51.2773	107.363	212.741	135.869	59.4735	187.755	227.079	342.625	175.018	160.018	12.6342	0.445413	0.497157	0.182421
Ifi202b	0	10.4648	16.3773	29.5987	38.1387	13.9938	55.819	66.5735	91.7596	43.0949	154.384	70.5409	0.445259	0.427642	0.135349
Cd53	54.3217	109.88	144.667	134.119	78.6612	52.4766	187.755	231.639	222.243	195.246	247.915	267.424	0.44497	0.486334	0.174413
Crtc2	6748.19	7184.06	7062.28	8892.57	3972.39	9281.36	11836.7	9572.9	7542.8	14815	11726.4	11579.2	0.444639	0.189217	0.0324285
Ahcyl2	479.671	500.216	820.687	414.382	383.771	830.879	643.441	766.963	740.811	578.703	902.638	949.669	0.444608	0.275762	0.0609237
Ssh1	1121.28	759.742	1284.71	1567.81	1274.07	1849.8	1871.46	1550.34	1499.3	1806.47	1499.89	1522.42	0.444265	0.183243	0.0306109
Smoc2	84.0449	0	212.906	197.941	10.7265	291.245	256.767	252.614	307.268	250.654	457.517	283.216	0.444239	0.449384	0.148558
Cyp4v3	186.539	121.391	96.4444	65.6722	213.339	154.806	196.889	223.432	273.595	268.244	295.245	360.074	0.444185	0.451798	0.150318
Dnah5	552.442	673.931	949.886	1030.41	379.004	793.271	991.548	1690.78	786.27	921.703	1174.22	2622.65	0.444136	0.383859	0.110721
Tsen15	168.09	103.601	57.3207	48.0979	87.004	280.75	69.0126	389.409	18.5203	58.9257	200.586	527.477	0.444135	0.494805	0.181022
Cygb	9.22445	80.5787	42.7631	22.199	98.9224	41.1067	113.668	107.612	140.586	20.2282	34.9335	36.8497	0.443865	0.497477	0.182693
Fgd2	130.167	123.484	444.918	234.94	13.1102	382.204	468.88	326.484	249.182	646.423	557.81	806.482	0.443848	0.501782	0.185545
Tctn1	418.175	355.802	494.96	441.206	277.698	676.073	459.746	541.708	585.072	707.108	643.453	663.295	0.4438	0.239944	0.0481413
Clcn5	538.093	358.941	581.396	380.159	462.432	815.136	969.221	506.141	415.864	440.623	472.166	291.639	0.443519	0.339304	0.0885326
P2ry6	221.387	57.5562	128.289	63.8223	28.6041	88.3356	264.887	212.488	152.371	121.369	181.429	261.106	0.44349	0.501544	0.185355
F13a1	40.9975	61.7421	280.235	102.671	277.698	273.753	475.984	158.682	182.677	423.913	454.136	284.269	0.4432	0.501782	0.185519
Timm21	237.786	233.364	243.841	208.116	137.061	326.229	311.572	244.407	340.1	262.087	281.722	263.212	0.442918	0.30078	0.0722329
Lypla1	220.362	319.175	416.713	238.64	417.143	615.725	485.118	442.303	333.365	883.006	331.305	146.346	0.442748	0.340468	0.0893227
Sugp1	779.978	754.509	712.415	850.963	605.453	982.187	896.149	796.146	1511.93	745.806	1068.29	451.672	0.442675	0.216066	0.0402619
Gde1	470.447	299.292	444.008	283.038	395.689	491.531	543.982	562.683	542.981	479.321	342.574	681.193	0.442553	0.219476	0.0413579
Wfs1	947.043	489.751	773.375	937.91	208.571	1057.4	1281.81	878.223	855.3	1150.37	298.625	1547.69	0.442545	0.424987	0.133389
Scara5	26.6484	1.04648	4.54926	6.47472	7.15101	33.2352	5.07445	46.5102	34.5151	32.541	64.2326	72.6466	0.442246	0.417615	0.128864
Osbpl5	198.838	443.706	447.648	300.612	573.273	835.252	658.664	401.265	445.329	538.246	1318.46	1336.06	0.442241	0.400674	0.119832
Stambp	351.554	213.481	273.866	328.361	376.62	387.452	393.778	454.159	521.093	209.318	645.707	406.4	0.442048	0.257482	0.0543298
Fam78b	21.5237	46.045	60.0503	29.5987	38.1387	64.7211	51.7594	62.9256	79.9739	14.0718	27.0453	12.6342	0.441929	0.490442	0.17785
Aldh3a2	307.482	318.129	402.155	263.614	221.681	335.85	445.537	344.723	629.689	722.059	820.375	626.445	0.441889	0.331878	0.0854741
Ednrb	6.14963	24.069	71.8784	38.8483	125.143	132.066	53.7892	185.129	75.7648	36.059	92.4048	165.297	0.44188	0.49396	0.180215
Acot1	37.9227	41.8591	49.132	11.0995	66.7428	90.0848	60.8935	31.9188	125.433	38.6975	0	0	0.441784	0.504292	0.187418
Lrrc8e	84.0449	13.6042	298.432	231.24	17.8775	189.79	253.723	206.104	436.91	134.562	604.012	187.407	0.441747	0.494356	0.180724
Mrgbp	84.0449	58.6027	48.2222	63.8223	44.0979	67.3449	133.966	97.5803	77.4484	35.1795	80.0091	74.7523	0.441711	0.465277	0.159228
Zfp932	100.444	43.952	117.371	128.569	125.143	144.311	121.787	127.675	255.917	287.592	58.5982	47.3782	0.441598	0.467641	0.16105
Oas1a	0	167.436	112.822	18.4992	0	256.261	494.252	186.041	89.2341	417.757	669.372	502.209	0.441245	0.356685	0.0973918
Stra6l	27.6733	87.904	66.4192	117.47	83.4285	41.1067	299.393	103.964	111.964	0	54.0906	107.391	0.441023	0.504987	0.188227
[truncated: 12,306 more rows]

## Sheet: Cis_RPF_Al_vs_Cis-RPF_Rep_14654
	Normalized read counts												Cis-RPF-Al vs. Cis-RPF-Rep comparison
Gene_name	A_V-RPF_1_R3	D_V-RPF_2_R4	G_V-RPF_3_R6	J_V-RPF_4_R8	L_V-RPF_5_R11	B_Cis-RPF-Rep_1_R7	E_Cis-RPF-Rep_2_R9	H_Cis-RPF-Rep_3_R10	K_Cis-RPF-Rep_4_R12	C_Cis-RPF-Al_1_R1	F_Cis-RPF-Al_2_R2	I_Cis-RPF-Al_3_R5	log2FoldChange	padj	pvalue
Piezo2	1715.75	1349.95	1200.1	1307.89	1405.17	994.431	894.119	771.523	1180.25	4916.34	7639.18	4255.61	2.16708	3.313e-17	2.16183e-21
Cyp2f2	543.217	1528.9	2030.79	1401.31	297.959	714.556	920.506	2872.69	1301.47	6687.62	10475.6	17081.4	1.94695	3.81714e-07	1.74355e-10
Upk3b	108.643	20.9295	218.365	327.436	88.1958	49.8528	43.6403	36.4786	74.0811	532.97	614.154	241.102	1.92091	1.39676e-06	8.20282e-10
Pkhd1l1	201.913	133.949	429.45	415.307	146.596	142.561	138.025	166.89	153.213	773.07	1437.91	562.221	1.8852	1.76485e-07	6.90968e-11
Tox2	203.963	265.805	100.084	171.118	337.29	46.3543	120.772	28.2709	79.9739	401.926	1028.85	728.571	1.82713	7.49146e-06	7.33258e-09
Tnxb	1551.76	1692.15	1455.76	1964.62	692.457	1185.97	603.86	949.356	1153.31	2068.56	6718.51	8411.21	1.76417	4.39273e-06	3.15302e-09
Ccdc33	97.3691	50.2309	192.889	203.491	38.1387	46.3543	40.5956	87.5487	69.0301	372.023	280.595	641.185	1.70302	3.76395e-05	5.649e-08
Cmya5	967.542	530.563	981.731	651.172	1209.71	1053.03	896.149	1972.58	431.859	4329.72	12723.7	4115.59	1.64957	6.94275e-05	1.3138e-07
Xpnpep2	0	87.904	79.1572	334.836	44.0979	85.7118	32.4765	51.982	71.5556	686	274.961	336.912	1.62259	0.000133057	3.01267e-07
Tnni3	224.462	197.784	280.235	402.358	199.037	127.693	132.951	62.9256	57.2445	603.329	335.813	880.181	1.59478	0.000164664	3.97557e-07
Calcrl	90.1946	127.67	356.662	243.265	151.363	295.618	342.018	470.574	548.032	1619.14	1259.86	1927.77	1.56459	1.44795e-06	9.44826e-10
Prx	172.19	559.865	824.327	879.637	572.081	117.198	154.263	511.613	132.167	1082.65	1441.29	2048.84	1.56213	0.000297574	8.15538e-07
Scgb1a1	583.19	1023.45	1363.87	876.862	375.428	585.114	790.6	2279	1005.15	4059.72	6152.81	5865.42	1.51837	0.00014207	3.33737e-07
Flnc	592.414	329.64	444.008	555.901	181.159	252.762	453.656	380.29	457.956	910.27	3390.81	1298.16	1.48403	0.000400665	1.25494e-06
Myh6	4854.11	2192.37	2520.29	3495.42	3902.07	2015.98	1444.19	743.252	1448.79	4597.96	3644.36	8037.45	1.45169	0.000100374	2.03041e-07
Cbr2	150.666	189.412	144.667	124.87	119.184	134.69	186.74	351.107	306.426	646.423	1186.61	1511.89	1.45009	0.000499365	1.85734e-06
Actc1	676.459	122.438	177.421	190.542	185.926	117.198	158.323	81.1649	111.122	389.613	357.224	1007.58	1.41569	0.00124048	6.31369e-06
Slco2a1	424.325	355.802	685.119	943.459	638.824	367.336	812.928	908.318	932.749	3933.95	1786.12	2933.24	1.40908	0.000292142	7.81587e-07
Xaf1	30.7482	149.646	27.2956	118.395	63.1673	145.185	104.534	145.914	62.2955	693.916	440.613	386.395	1.40177	0.000977607	4.66018e-06
Adgrg6	59.4464	217.667	162.864	396.808	72.702	129.442	121.787	219.784	179.31	500.429	504.846	890.71	1.38166	0.000629834	2.43588e-06
Slc44a4	1.02494	217.667	406.704	230.315	21.453	706.685	359.271	783.378	612.853	1766.01	2228.99	1978.3	1.37148	3.52656e-05	5.0626e-08
Acvrl1	88.1447	395.568	927.14	396.808	151.363	259.759	326.795	527.116	363.671	1223.37	919.541	1708.77	1.36277	0.000271111	7.07631e-07
Trim29	9.22445	6.27886	75.5178	28.6738	23.8367	7.87149	10.1489	41.0384	37.0406	104.659	864.323	313.749	1.35224	0.000434366	1.39097e-06
Prrt1	102.494	236.504	292.973	177.592	92.9632	104.953	9.13402	95.7564	30.3059	456.454	1505.52	350.599	1.35055	0.000977607	4.72058e-06
Myh11	1717.8	981.595	1254.69	991.557	747.281	720.678	543.982	1191.03	1123	1691.25	3629.71	4426.18	1.34827	0.000683166	2.71929e-06
Gata3	2.04988	23.0225	43.6729	22.199	29.7959	60.3481	103.519	97.5803	101.02	255.931	871.085	301.115	1.34623	0.00358235	2.33758e-05
Hba-a2	35.8728	14.6507	8.18867	144.294	10.7265	41.9813	60.8935	77.5171	56.4027	168.862	614.154	246.367	1.34307	0.00387239	2.62145e-05
Pigz	720.532	107.787	98.2641	123.945	425.485	168.8	230.38	207.016	30.3059	885.644	634.438	1281.32	1.32206	0.00482512	3.49487e-05
Il2rg	10.2494	26.1619	13.6478	15.7243	9.53469	20.9906	11.1638	60.1897	39.5661	303.423	402.299	138.976	1.3096	0.00386649	2.57345e-05
Adgre5	1166.38	792.183	1725.99	1454.96	916.522	1651.26	1120.44	1545.78	991.677	3124.82	4476	3823.95	1.30571	5.09789e-06	4.65712e-09
Stag3	687.734	719.976	211.996	665.971	376.62	277.251	488.163	471.486	319.896	984.147	1313.95	1327.64	1.30321	0.000168296	4.17308e-07
Ntng2	4.09975	78.4857	93.7148	62.8973	15.4939	74.3418	89.3104	48.3342	184.361	424.793	670.499	361.127	1.29618	0.00575706	4.65824e-05
Egr1	1975.06	1809.36	1483.06	1408.71	1247.85	1820.06	2309.89	1352.44	1323.36	5165.23	8837.06	2905.86	1.29168	0.000807119	3.64227e-06
Smad6	110.693	59.6491	105.543	83.2464	35.7551	37.6082	80.1764	105.788	29.4641	307.821	313.275	370.603	1.28526	0.006622	5.7719e-05
Il17re	0	16.7436	221.094	101.746	10.7265	151.307	53.7892	218.872	69.0301	445.9	1042.37	483.258	1.28484	0.006622	5.84938e-05
Gstp3	0	38.7196	80.9769	0	27.4122	83.9625	14.2085	52.894	78.2903	180.295	1267.75	307.432	1.28252	0.00332416	2.12572e-05
Acacb	716.432	235.457	344.834	466.18	572.081	594.735	502.371	797.97	404.921	1065.94	1659.91	3582.84	1.28211	0.00297113	1.78789e-05
Scn7a	703.108	404.986	520.436	646.547	169.241	402.32	610.964	670.295	751.755	1408.06	1599.05	2706.87	1.28121	0.000434366	1.50221e-06
Fcgbp	390.502	156.971	223.824	95.2709	7.15101	266.756	321.72	314.628	526.986	645.544	3787.47	847.543	1.2606	0.00833953	7.89058e-05
Egfr	102.494	304.525	217.455	197.017	196.653	329.728	398.852	336.515	266.019	1189.95	951.094	753.84	1.25861	0.000133057	3.00997e-07
Nr1d1	355.654	568.237	831.605	544.802	790.187	732.923	1071.72	673.943	712.189	1858.36	2296.6	2420.5	1.25284	1.32529e-05	1.6431e-08
Epas1	1116.16	999.385	2427.49	2181.06	1752	1860.29	2501.71	3460	2176.13	5713.15	5357.23	11149.7	1.24595	0.000434366	1.45541e-06
Ehf	39.9726	11.5112	161.954	374.609	63.1673	428.559	153.249	292.741	240.764	906.752	1433.4	654.872	1.24343	0.00497301	3.66689e-05
Myom1	1114.11	441.613	546.821	466.18	233.6	479.286	371.45	499.757	467.216	950.726	2137.71	1084.43	1.23779	0.00105089	5.14302e-06
Wnk4	6637.5	1426.35	2989.78	5944.72	1631.62	10428	9464.87	6425.71	8131.24	31538.4	33145.2	11926.7	1.23168	0.000692334	2.80096e-06
Palmd	55.3467	91.0434	130.109	744.593	147.788	715.431	500.341	304.596	707.98	1569.01	1335.36	2306.79	1.2301	0.00180998	9.92094e-06
Hmgn5	643.661	2966.76	1273.79	1997.91	2021.35	1197.34	757.109	1240.27	357.778	2238.3	3196.98	3449.13	1.22967	0.00387239	2.62792e-05
Siglecg	57.3966	78.4857	15.4675	40.6982	61.9755	29.7367	8.11913	26.447	12.6275	94.1052	207.347	157.927	1.22646	0.00828588	7.78576e-05
Tmem100	24.5985	11.5112	30.935	61.9723	25.0286	6.99688	15.2234	67.4855	84.1831	280.557	477.801	571.697	1.21777	0.00553703	4.3674e-05
Obscn	740.006	862.296	708.775	957.334	1749.61	1437.86	737.826	1761.01	910.861	1277.02	11616	3722.87	1.21181	0.0127121	0.000147651
Slc26a9	1638.88	144.414	405.794	509.653	95.3469	495.029	544.996	614.665	372.089	1083.53	1221.55	2123.6	1.20438	0.00114516	5.67908e-06
Perm1	177.314	37.6731	37.304	77.6967	38.1387	48.9781	82.2062	151.386	173.417	417.757	1774.85	211.623	1.19921	0.0114328	0.000125665
Lgals4	744.105	503.355	869.819	362.584	482.693	529.139	584.577	600.985	917.596	1474.9	1583.28	2461.56	1.19473	0.000629834	2.46591e-06
Ndnf	27.6733	83.7181	149.216	110.07	100.114	66.4703	87.2806	207.016	24.4131	473.164	440.613	728.571	1.18083	0.0163559	0.000209184
Dnm3	296.207	34.5337	141.027	277.488	92.9632	299.117	255.753	310.98	59.77	751.083	1090.83	922.295	1.17224	0.0164633	0.000212706
Dgat2	146.566	133.949	133.748	13.8744	181.159	53.3512	59.8786	122.203	66.5046	182.933	276.088	565.38	1.17178	0.0180045	0.000251416
Kdr	1184.83	502.309	770.645	877.787	649.55	658.581	775.377	1117.16	720.607	2742.24	1257.61	3165.92	1.17174	0.00311702	1.96634e-05
Atp10a	868.123	2663.28	1968.92	1712.1	470.775	584.239	722.602	694.918	841.831	1014.05	3808.88	1923.55	1.16833	0.00763834	7.02777e-05
Grxcr2	57.3966	169.529	48.2222	226.615	51.2489	26.2383	185.725	56.5419	44.617	386.975	813.613	326.383	1.167	0.0160461	0.000203527
Car8	54.3217	75.3463	58.2306	221.065	44.0979	83.0879	121.787	82.0769	195.305	571.667	496.958	272.688	1.16002	0.0164633	0.000212252
Pkn3	578.065	375.685	204.717	407.907	213.339	511.647	720.573	371.17	287.064	1324.51	1857.11	1072.85	1.15901	0.00575706	4.65634e-05
Vamp1	468.397	709.511	369.4	554.051	182.351	492.405	762.183	186.041	548.874	1293.73	4754.34	795.954	1.15356	0.0214319	0.000317457
Itgal	313.631	640.443	604.142	387.558	215.722	285.997	484.103	711.333	224.769	486.357	5726.85	1141.29	1.15135	0.0196327	0.000284402
Tuba8	156.816	331.733	937.148	241.415	452.898	1042.53	979.37	1597.76	936.958	3292.8	3395.31	2196.24	1.15012	0.000395909	1.21421e-06
Lrmp	5.12469	18.8366	2.72956	40.6982	28.6041	41.9813	138.025	41.9504	95.1269	319.254	800.091	195.83	1.14634	0.0214173	0.000315844
Muc5b	5652.54	5382.03	7192.39	6122.31	650.742	2114.81	9415.14	6073.69	7099.16	14511.5	14201	31081.1	1.14519	0.0120195	0.000138038
Dok2	10.2494	40.8126	124.65	97.1208	14.302	20.116	29.4318	55.6299	42.9334	124.008	307.641	151.61	1.14299	0.0228373	0.000347217
Cyp2d22	75.8454	327.547	486.771	254.364	280.081	481.035	310.557	367.522	370.406	777.467	730.224	2189.93	1.1406	0.0130129	0.000153693
Kptn	749.23	877.994	271.136	582.725	723.444	464.418	304.467	168.714	483.211	1190.83	1222.67	845.437	1.1358	0.0104287	0.0001082
Sec14l3	151.691	162.204	210.176	281.188	356.359	288.621	190.799	359.314	284.539	520.657	678.387	1556.11	1.13096	0.0160461	0.000204176
Gabrp	22.5486	46.045	83.7064	18.4992	0	91.834	44.6552	87.5487	74.9229	214.595	218.616	364.286	1.12508	0.0218234	0.000327528
Spns2	261.359	162.204	211.996	398.658	280.081	209.906	245.604	51.982	116.173	405.444	1016.45	564.327	1.12212	0.0275256	0.000458012
Clic5	147.591	237.55	547.731	271.938	359.934	373.458	472.939	544.443	149.004	1537.34	1242.96	912.82	1.1165	0.0173781	0.000230197
Prickle1	1162.28	1257.86	867.999	687.245	1150.12	241.392	711.439	497.933	517.726	2237.42	1250.85	1040.21	1.11382	0.014224	0.000177038
Muc4	4379.56	4198.46	7102.31	6002.07	598.302	3473.95	9481.11	8382.79	5558.61	12433.3	17813.9	25452.6	1.11291	0.00579929	4.84377e-05
Dcn	409.975	87.904	327.547	274.713	257.437	186.292	358.256	166.89	458.798	717.662	847.42	1229.73	1.11128	0.0180045	0.00025123
Add3	387.427	687.535	306.62	318.186	574.465	187.166	144.115	281.797	154.055	541.764	875.592	385.343	1.10958	0.0173965	0.00023296
Mcoln3	0	61.7421	54.5912	76.7717	4.76734	18.3668	17.2531	74.7812	6.73465	427.431	391.03	112.655	1.10918	0.0110587	0.000118806
Nrap	1158.18	806.833	223.824	535.552	897.452	300.866	293.303	594.602	303.901	995.58	2512.96	542.217	1.10548	0.0276388	0.000462453
Myl7	264.434	181.04	469.484	430.106	269.355	263.258	189.785	93.9325	246.656	372.903	625.423	1116.02	1.10426	0.0272895	0.000452302
Gpa33	18.4489	29.3013	10.0084	23.124	0	22.7399	29.4318	10.9436	37.0406	145.995	246.789	77.9108	1.10234	0.0263115	0.000430942
Npr3	0	49.1844	170.142	416.232	56.0163	56.8496	162.383	122.203	131.326	304.303	746	305.326	1.10097	0.0306811	0.000544552
Gsn	983.941	686.488	1288.35	1361.54	1246.66	1010.17	839.315	1849.47	1942.95	2437.06	4561.64	4579.89	1.08629	0.00981216	9.81124e-05
Plet1	16.399	120.345	181.061	472.655	63.1673	180.17	260.827	316.452	280.33	868.934	525.13	683.299	1.0828	0.00728806	6.65794e-05
Plin4	177.314	174.762	436.729	272.863	748.473	240.518	401.897	368.434	707.138	531.211	1539.33	2505.78	1.0807	0.0341035	0.00063645
Akr1b10	17.424	253.247	338.465	437.506	648.359	184.543	228.35	187.865	309.794	747.565	766.284	404.294	1.07948	0.0136354	0.000165493
Fmo1	31.7731	76.3928	88.2557	154.468	185.926	67.3449	58.8637	98.4923	221.402	333.326	368.493	649.608	1.07937	0.0375986	0.000758105
Naip6	386.402	1495.41	1449.4	1639.95	530.367	352.468	625.173	633.816	1179.41	2060.64	2805.95	1322.38	1.07804	0.0198107	0.000288274
Actn2	498.12	441.613	539.543	322.811	682.922	416.314	276.05	386.673	439.436	738.77	1657.65	771.738	1.07777	0.0132667	0.000157556
Lum	46.1222	19.883	131.929	160.018	144.212	43.7305	43.6403	22.7991	126.275	234.823	175.795	661.189	1.07528	0.0324267	0.000583999
Ly6c1	297.232	446.845	472.214	985.083	647.167	467.916	643.441	842.656	855.3	1574.28	1279.02	2773.2	1.07499	0.00918375	8.9259e-05
Sp100	107.619	279.409	307.53	283.963	121.567	208.157	379.569	458.719	144.795	702.711	1748.93	659.083	1.07086	0.0357722	0.000695912
Lama3	79.9452	681.256	1145.5	963.808	502.955	788.898	746.96	1293.17	720.607	1593.63	2266.17	2892.18	1.07018	0.00463252	3.26468e-05
Il2rb	170.14	81.6251	117.371	41.6232	76.2775	22.7399	57.8488	104.876	34.5151	124.008	505.973	303.22	1.0687	0.0356059	0.000686945
Baiap2l2	1044.41	58.6027	100.084	917.56	269.355	115.448	20.2978	116.732	235.713	1500.41	1352.27	113.708	1.06869	0.0226674	0.000341674
Clic3	215.237	403.94	566.838	582.725	505.338	708.434	915.432	900.11	665.888	1433.57	2666.22	1770.89	1.06811	0.00196543	1.10295e-05
Cyp2e1	306.457	0	235.652	120.245	145.404	66.4703	58.8637	25.535	335.049	358.831	921.795	1268.68	1.06575	0.0282261	0.000482561
Slfn5	79.9452	111.973	201.987	143.369	162.09	149.558	259.812	173.273	106.071	575.185	343.701	652.766	1.06303	0.0278206	0.000470182
Ces1d	228.561	367.313	932.599	576.25	474.351	601.731	1333.57	1575.88	1380.6	2180.25	5083.39	2876.38	1.06169	0.0166696	0.00021646
Map1a	11801.1	8831.21	11783.5	11168	6764.86	7323.11	7713.17	5510.1	7944.36	14595.1	23096.7	12368.9	1.06154	0.00038886	1.16721e-06
Myh7	144.516	48.1379	107.363	90.6461	152.555	14.8684	31.4616	130.411	70.7138	384.336	659.23	176.879	1.05783	0.0325717	0.000595822
Dnah6	210.112	205.109	731.522	594.749	253.861	578.992	546.011	482.43	321.579	649.941	1192.25	2604.75	1.05762	0.0310773	0.000557668
Zfp366	55.3467	30.3478	41.8532	476.354	97.7305	83.0879	141.07	162.33	126.275	535.608	521.749	204.253	1.05697	0.0365441	0.000722536
Calca	194.738	232.318	232.012	623.423	268.163	280.75	772.332	261.734	418.39	1189.95	3460.67	538.006	1.05671	0.0444542	0.000983359
Mllt1	1587.63	2397.48	1497.62	2369.75	2195.36	1900.53	2003.39	1467.35	1848.66	614.762	1061.53	541.164	1.05475	0.00287891	1.7095e-05
Ly6a	250.085	611.142	540.453	543.877	327.755	367.336	1131.6	1038.73	812.367	2255.89	1887.54	2653.18	1.05314	0.0159531	0.00020091
Hgf	178.339	1046.48	557.74	609.549	50.0571	62.9719	101.489	280.885	247.498	639.388	1355.65	315.855	1.05109	0.0459739	0.00103798
Npr1	280.833	423.823	518.616	636.373	339.673	235.27	587.622	689.446	420.915	936.654	1492	1663.5	1.04847	0.0234948	0.000364879
Camkk1	118.893	223.946	102.813	77.6967	116.8	103.204	92.3551	142.267	63.9791	212.836	418.076	327.436	1.04593	0.0381195	0.000775377
Traf3ip3	2.04988	66.9745	99.1739	23.124	58.4	78.7149	86.2657	126.763	26.9386	120.49	1342.12	254.789	1.04579	0.0307813	0.000550348
Dnah1	171.165	222.899	561.379	180.367	209.763	178.42	69.0126	235.287	116.173	318.375	585.982	605.388	1.043	0.0436226	0.000956095
Dock8	588.315	947.061	712.415	888.887	379.004	934.083	1219.9	1108.95	1103.64	1344.74	5280.6	2455.24	1.04251	0.0232529	0.000359604
Tmem117	278.783	1192.98	105.543	990.632	156.13	218.652	667.798	165.978	287.906	908.511	1496.51	874.917	1.03752	0.0436226	0.000951915
Uba7	138.367	635.211	586.855	501.328	108.457	481.91	696.215	1622.39	702.087	1705.33	3405.46	2417.34	1.03714	0.0298126	0.000524965
Ackr2	443.798	239.643	317.539	592.899	195.461	409.317	728.692	657.527	216.351	1187.31	1366.92	1740.36	1.03678	0.0288885	0.00049954
Alas2	302.357	242.782	152.855	501.328	174.008	398.822	906.298	248.055	774.484	979.749	2571.56	1905.66	1.03027	0.0434509	0.000932812
Dennd2d	93.2694	30.3478	230.193	57.3475	0	306.113	190.799	212.488	276.121	590.136	579.221	613.811	1.02315	0.00628185	5.3698e-05
Zfp467	98.3941	403.94	797.941	621.573	264.588	561.499	865.702	473.31	472.267	1364.96	1282.4	1614.02	1.02139	0.00557906	4.44141e-05
Car3	17.424	3.13943	265.677	85.0963	41.7143	4.37305	29.4318	74.7812	6.73465	60.6847	576.967	1079.17	1.02069	0.00455358	3.17934e-05
Mst1r	30.7482	46.045	40.9434	62.8973	19.0694	104.953	64.953	77.5171	69.872	153.91	317.783	268.476	1.01875	0.0479151	0.00109118
Pmp22	1409.29	2013.42	1193.73	1947.97	1355.12	741.669	998.653	997.69	666.73	2064.16	1849.22	1806.69	1.01453	0.000460095	1.65124e-06
Car4	44.0724	6.27886	123.74	181.292	27.4122	82.2133	7.10424	115.82	2.52549	639.388	661.483	711.726	1.01409	0.0130129	0.000152972
Ccdc189	2.04988	61.7421	194.708	136.894	59.5918	152.182	243.574	195.161	117.014	679.844	543.16	304.273	1.01167	0.0405086	0.00085643
Myo1g	103.519	151.739	154.675	167.418	158.514	73.4672	66.9828	386.673	168.366	353.554	1266.62	753.84	1.01026	0.0592033	0.00154805
Sec14l4	4.09975	25.1154	20.9266	111.92	42.9061	28.8621	77.1317	88.4607	73.2393	169.741	324.544	235.838	1.00914	0.0612891	0.00163171
Mpp1	73.7956	429.055	590.494	740.893	227.641	397.073	338.974	390.321	330.84	619.159	1406.36	740.153	1.00901	0.0185289	0.000264785
Aldh1a7	124.018	134.995	121.92	357.96	138.253	153.057	158.323	103.052	185.203	400.167	484.562	305.326	1.008	0.0282261	0.000481792
Gata2	281.858	59.6491	100.084	226.615	84.6203	66.4703	95.3997	115.82	159.106	668.411	112.689	578.014	1.00729	0.0627755	0.00169355
Scn3b	228.561	96.2758	204.717	58.2725	97.7305	79.5895	52.7743	72.9572	60.6118	201.403	174.668	196.883	1.00664	0.0434682	0.000937061
Sfxn3	656.986	793.229	404.884	854.663	468.391	390.076	616.039	463.278	646.526	1048.35	1753.44	1033.9	1.00166	0.0116731	0.000132537
Gimap4	23.5736	64.8815	184.7	58.2725	116.8	61.2227	98.4444	154.122	65.6628	275.28	218.616	464.306	1.0015	0.0617854	0.00165299
Dnaaf3	0	108.834	89.1656	27.7488	51.2489	123.32	41.6105	81.1649	62.2955	386.975	117.196	427.457	1.00068	0.0663326	0.00183091
Frmpd4	1019.81	1855.4	1693.24	729.794	3796	228.273	459.746	175.097	800.581	1408.06	2230.11	679.087	0.993615	0.0674276	0.00188335
Det1	337.205	299.292	195.618	315.411	322.987	284.248	203.993	419.504	334.207	802.093	605.139	891.763	0.993284	0.0187664	0.000270627
Sln	144.516	95.2293	36.3941	86.9463	47.6734	28.8621	102.504	29.1829	39.5661	130.164	218.616	354.81	0.990614	0.0662511	0.00182001
Cdc14a	461.222	431.148	402.155	581.8	357.551	558.001	395.807	740.516	510.991	1186.43	1611.45	1071.8	0.990417	0.00882333	8.46349e-05
Acadm	977.791	715.79	1108.2	1005.43	1142.97	1276.06	1080.86	1351.53	1233.28	1591.87	3097.82	4051.36	0.9894	0.0110546	0.000117579
Acot11	116.843	38.7196	189.249	80.4715	29.7959	27.1129	24.3574	167.802	69.872	216.354	338.067	659.083	0.988513	0.057736	0.00147307
Tusc5	0	46.045	8.18867	92.496	59.5918	14.8684	5.07445	28.2709	0	126.646	259.184	607.494	0.988413	0.00233555	1.32589e-05
Cd200	156.816	269.991	105.543	188.692	64.3591	202.909	205.008	237.111	253.391	401.926	642.326	559.063	0.986403	0.013269	0.000159315
Hba-a1	277.758	200.923	152.855	411.607	210.955	266.756	1008.8	152.298	282.855	591.895	2080.24	2555.26	0.985057	0.0718338	0.00212806
Myl4	1260.67	421.73	331.186	711.294	473.159	516.02	356.227	41.0384	166.683	595.413	875.592	2475.25	0.983821	0.0666125	0.00184576
Clec14a	144.516	82.6716	185.61	108.22	160.898	108.452	222.261	171.45	85.0249	387.854	611.9	320.066	0.981701	0.0618719	0.00165934
Ctse	22.5486	61.7421	28.2054	30.5237	32.1796	30.6113	83.2211	25.535	59.77	162.705	832.771	74.7523	0.98056	0.0447663	0.000996106
Arhgap4	292.107	620.56	645.995	426.407	756.816	824.757	645.471	338.339	386.4	504.826	4020.74	1349.75	0.980511	0.0740575	0.00224073
Zan	352.579	246.968	381.228	103.596	139.445	302.615	132.951	131.323	112.805	534.729	241.154	1005.47	0.979435	0.0740575	0.00224226
Cxcl13	7.17457	12.5577	104.633	391.258	58.4	112.825	112.653	109.436	83.3413	221.631	582.601	195.83	0.976111	0.0709245	0.00208724
Nfkbie	261.359	116.159	387.597	221.99	32.1796	303.49	334.914	393.057	252.549	539.126	809.106	938.088	0.975217	0.0172217	0.000227
Ifitm1	192.688	343.244	351.203	215.516	112.033	232.646	960.087	720.453	573.287	4591.81	684.021	1471.88	0.9688	0.0808745	0.00255038
Gpr155	313.631	327.547	393.966	419.932	303.918	324.48	418.135	404.913	431.017	831.995	805.725	931.771	0.967582	0.0015087	7.97423e-06
Ecm1	1236.08	964.851	1483.97	1134	1375.38	1562.05	1521.32	2239.79	1350.3	2301.62	6657.66	3243.83	0.965061	0.0294412	0.000511019
Dpp4	218.312	158.018	179.241	616.023	38.1387	98.8309	160.353	356.579	47.9844	540.885	1487.49	306.379	0.964653	0.0755308	0.0023092
Fabp4	390.502	479.286	1432.11	781.591	1982.02	914.842	1269.63	663.911	1256.01	1729.07	1585.53	4812.57	0.964613	0.0502346	0.00119317
Col6a6	106.594	36.6267	103.723	56.4226	171.624	4.37305	0	2.7359	0	460.852	68.7402	86.3336	0.964188	4.57837e-05	7.46879e-08
Cnnm4	2247.69	1772.73	2659.5	1967.39	990.416	1225.33	1304.13	1104.39	1643.25	2931.33	3601.54	2103.59	0.964133	0.0026551	1.54195e-05
Pitpnm3	51.2469	32.4408	119.191	7.39968	33.3714	65.5957	33.4914	84.8128	8.41831	227.787	378.635	185.301	0.963698	0.0674276	0.00189193
Elfn1	37.9227	27.2084	85.5262	299.687	0	36.7336	78.1466	37.3906	69.872	152.151	178.048	218.993	0.956707	0.0854336	0.00275875
Rarg	28.6983	25.1154	55.501	50.8728	17.8775	34.1098	46.685	15.5034	31.9896	54.5282	334.686	150.557	0.955584	0.0686077	0.00196086
Rasa4	456.098	276.27	624.159	333.911	526.791	216.029	391.748	392.145	314.003	664.893	971.378	693.827	0.954146	0.025032	0.00040599
Irf4	15.3741	397.661	128.289	30.5237	82.2367	100.58	62.9232	118.556	149.846	36.059	857.562	1137.08	0.953433	0.0610175	0.0016205
Tle2	2929.27	2952.11	2628.56	2884.95	1849.73	1520.07	1899.88	1683.49	1814.15	3084.36	4341.9	3330.16	0.952684	0.000119278	2.49064e-07
Rasgef1a	113.768	218.714	189.249	364.434	261.012	284.248	167.457	266.294	218.876	553.198	863.197	376.92	0.952411	0.0490142	0.00115139
Pou2af1	96.3442	237.55	1016.31	221.065	177.584	119.822	312.586	273.59	98.4942	742.288	458.644	590.648	0.949468	0.0805794	0.00252386
Psd3	965.492	792.183	615.97	1395.76	1481.45	1434.36	803.794	818.033	1048.92	1948.07	2384.5	2362.59	0.947681	0.00541742	4.13597e-05
Trim16	86.0948	441.613	175.602	322.811	184.735	104.079	191.814	335.603	85.0249	427.431	647.961	605.388	0.945135	0.0888907	0.00296399
Fmnl1	255.21	752.416	1049.06	925.885	269.355	691.816	404.941	958.476	216.351	563.752	4700.25	1302.37	0.944149	0.0948221	0.00325291
Nsg2	1488.21	1750.75	1467.59	734.418	1011.87	469.665	113.668	318.276	271.07	294.628	1505.52	1230.78	0.942541	0.0954774	0.00333314
Xirp2	844.549	507.541	655.094	418.082	535.134	1251.57	796.689	706.773	370.406	1841.65	5226.51	710.673	0.941057	0.0954566	0.00331996
Sh3rf2	65.5961	88.9505	55.501	61.0474	1.19184	104.079	67.9977	72.0453	34.5151	147.754	314.402	233.732	0.939645	0.0962739	0.00337351
9930111j21rik2	475.571	395.568	246.57	164.643	98.9224	167.05	118.742	377.554	94.2851	917.306	303.133	710.673	0.938828	0.0974832	0.00344133
Cdo1	351.554	587.073	441.279	471.73	256.245	358.59	422.195	225.255	336.732	947.208	535.272	895.974	0.935677	0.0356059	0.000682811
Atp1a2	294.157	116.159	117.371	175.742	54.8244	132.066	77.1317	203.368	368.722	251.533	882.354	986.519	0.931185	0.104154	0.00375838
Rgs11	697.983	308.711	976.272	684.471	159.706	917.466	746.96	719.541	835.938	2162.66	1819.92	1193.93	0.930912	0.00583119	4.90848e-05
Clcf1	89.1696	33.4872	25.4759	10.1746	59.5918	20.9906	9.13402	20.0632	3.36732	79.1539	283.976	48.431	0.930698	0.0356059	0.000683128
Pyroxd2	178.339	189.412	239.291	147.994	163.281	251.888	334.914	301.861	341.783	1087.93	766.284	408.505	0.929867	0.0516521	0.0012437
Pcsk1	1417.49	1873.19	2266.44	2097.81	1022.6	1536.69	1370.1	1916.95	1615.47	3908.44	3025.7	2924.81	0.927316	0.000297705	8.35323e-07
Prss8	19.4738	40.8126	27.2956	122.095	0	126.818	98.4444	98.4923	114.489	346.518	236.647	228.468	0.926373	0.057221	0.00145515
Sned1	1663.48	2684.21	4319.07	4715.45	2657.79	2215.39	1475.65	788.85	1411.75	3809.06	3496.73	2721.61	0.926175	0.0270378	0.000446367
Abi3	209.087	25.1154	110.092	292.287	72.702	107.577	110.623	134.059	114.489	131.923	1268.88	195.83	0.925513	0.0960104	0.00335802
Cdhr3	33.823	56.5097	90.0754	58.2725	42.9061	72.5926	130.921	107.612	120.382	224.269	246.789	387.448	0.921888	0.0808745	0.00254657
Cryab	7854.1	4422.41	7692.8	6662.49	2115.51	6594.56	12460.8	5867.59	5354.89	13851.1	19079.3	16962.4	0.919406	0.017658	0.000240817
Gsdmd	58.4215	129.763	146.486	67.5221	75.0857	32.3606	110.623	114.908	143.953	240.1	698.671	216.887	0.918966	0.111023	0.0041439
Zfp974	605.739	221.853	121.92	136.894	36.9469	62.0973	26.3872	53.806	60.6118	117.851	207.347	171.614	0.918335	0.112136	0.00420007
Sod3	6980.86	3730.69	5638.36	6411.82	1106.02	4183.26	7944.57	6857.98	4778.23	11732.4	9070.32	18377.5	0.918231	0.0180541	0.000254896
Sema4a	12.2993	83.7181	115.551	217.366	48.8653	212.53	281.125	186.041	271.911	882.126	695.29	287.428	0.91813	0.0801867	0.00249378
Adgrf5	805.602	1279.84	1423.92	1922.07	1157.27	1192.97	3059.9	2292.68	2066.69	5014.84	3741.27	5545.35	0.913013	0.0237799	0.000373961
Shisa5	578.065	781.718	1018.13	1392.99	290.808	1566.43	1421.86	1398.96	1111.22	3016.64	3995.95	1848.8	0.909986	0.014224	0.000175463
Slc8a3	211.137	28.2549	44.5828	148.919	187.118	55.1004	49.7297	55.6299	28.6222	119.61	143.115	175.826	0.909389	0.115233	0.00442133
Ets1	547.317	991.013	767.916	1048.9	312.261	544.882	656.634	807.09	409.972	582.221	4074.83	1025.47	0.908138	0.116849	0.00455197
Hpgd	0	7.32533	0	5.54976	70.3183	22.7399	2.02978	92.1085	54.719	481.08	156.637	466.412	0.907671	0.0514421	0.00123528
Cdhr4	0	36.6267	60.0503	15.7243	4.76734	26.2383	81.1913	66.5735	11.7856	234.823	223.124	180.037	0.907393	0.106481	0.00392574
Tmem126b	91.2195	134.995	364.851	226.615	307.494	252.762	213.127	385.761	225.611	362.349	743.746	927.56	0.905779	0.0805599	0.00251799
Meis3	525.793	470.914	554.1	666.896	547.053	371.709	498.311	299.125	441.119	772.19	1197.88	719.096	0.904521	0.0325717	0.000599151
Cd36	126.067	183.133	444.008	352.41	351.592	192.414	363.331	535.324	277.804	841.67	661.483	1006.52	0.903372	0.0710389	0.00209988
Mfsd8	384.352	120.345	254.759	224.765	122.759	145.185	238.499	180.569	148.162	330.687	491.323	431.668	0.902879	0.0569098	0.00143518
Dnah12	69.6958	87.904	312.079	45.323	4.76734	83.9625	167.457	124.939	59.77	203.162	272.707	547.481	0.900649	0.123875	0.00491458
Dnah10	114.793	221.853	367.58	127.645	116.8	374.333	210.082	222.52	257.6	218.113	1152.81	1009.68	0.900404	0.119847	0.00471568
Il1rl2	55.3467	20.9295	70.0587	103.596	67.9346	24.4891	75.1019	44.6863	60.6118	159.187	139.734	213.728	0.899744	0.126542	0.00511124
Pck1	73.7956	0	50.0419	14.7994	5.95918	9.62071	37.551	0	12.6275	226.908	93.5317	731.73	0.89896	0.00691067	6.26808e-05
Pde1a	129.142	483.472	185.61	514.278	268.163	228.273	148.174	140.443	264.335	318.375	1042.37	345.334	0.8989	0.118092	0.0046235
Aifm2	30.7482	37.6731	65.5094	49.9478	50.0571	41.1067	66.9828	49.2461	72.3975	191.728	152.13	143.187	0.896277	0.11601	0.00448191
Ager	391.526	421.73	539.543	538.327	823.558	439.929	582.547	573.626	485.736	1328.03	829.39	1114.97	0.895274	0.0114328	0.000126799
Ttll6	15.3741	66.9745	262.038	22.199	25.0286	221.276	148.174	213.4	144.795	262.087	509.354	584.331	0.895121	0.0854562	0.00279187
Sh2d2a	0	12.5577	2.72956	13.8744	0	17.4922	18.268	51.982	16.8366	70.359	732.477	40.0082	0.893581	0.0383513	0.000788297
F5	4312.94	3686.74	3058.01	4848.64	3568.36	3065.51	5032.84	1555.81	3191.38	9450.98	4443.32	8562.82	0.893098	0.0615044	0.00164146
Lrrn2	910.145	780.671	973.542	472.655	446.938	190.665	633.292	242.583	434.385	601.57	886.861	1643.5	0.891052	0.118127	0.00463259
Olfm1	2487.53	2931.18	2708.63	4305.69	3471.82	913.093	680.992	1152.72	1096.91	1646.4	2324.77	1994.1	0.890197	0.00981216	9.86018e-05
Thbs3	255.21	120.345	247.48	369.984	144.212	298.242	261.842	409.473	308.952	719.421	708.813	602.229	0.890171	0.0180541	0.000255643
Fgfr3	309.531	354.755	108.272	366.284	586.383	68.2196	109.608	151.386	394.819	773.07	588.236	426.404	0.889779	0.13383	0.00563918
Ppp1r3a	29.7232	74.2998	0	156.318	184.735	242.267	149.189	38.3026	97.6524	392.252	324.544	622.234	0.889586	0.13383	0.00565846
Fxyd3	3.07482	2.09295	0	0	0	44.6051	154.263	37.3906	75.7648	384.336	341.447	147.399	0.88862	0.132326	0.00554343
Ifngr1	1217.63	438.474	648.725	727.019	449.322	514.271	703.319	1056.06	499.206	1616.5	3089.93	732.783	0.88588	0.110621	0.00411904
Prdm16	236.761	56.5097	390.327	128.569	69.1265	77.8403	338.974	398.529	93.4432	1037.8	502.592	751.734	0.884779	0.136892	0.00592232
Adamtsl5	154.766	38.7196	87.3459	148.919	41.7143	129.442	118.742	124.027	126.275	243.618	224.251	454.831	0.884309	0.0939903	0.00320763
Muc20	114.793	126.624	123.74	184.067	45.2898	115.448	391.748	288.181	133.009	1212.81	474.42	444.302	0.883023	0.136109	0.00581738
Des	239.836	221.853	189.249	226.615	261.012	152.182	116.712	256.262	135.535	178.536	1196.76	355.863	0.880446	0.139686	0.0061265
Abi3bp	434.574	544.168	873.459	397.733	179.967	231.772	435.388	406.737	511.833	458.213	615.281	2596.32	0.880169	0.139124	0.00605519
Parp3	157.841	80.5787	177.421	337.61	83.4285	233.521	230.38	309.156	202.039	479.321	981.52	352.704	0.879443	0.099577	0.00356723
Ano6	750.255	926.132	817.958	658.572	923.673	1102.88	820.032	847.216	1003.46	2005.23	3186.84	1103.39	0.87716	0.0542541	0.00133821
Lgi4	207.038	33.4872	50.9518	8.32464	26.2204	108.452	28.4169	88.4607	12.6275	475.803	181.429	220.045	0.87698	0.117349	0.00458677
Rhoh	0	38.7196	0	97.1208	81.0448	67.3449	27.4021	32.8308	42.0915	28.1436	1277.89	87.3864	0.87642	0.0401998	0.000844655
Phf1	1851.04	1599.02	1901.59	2421.55	988.032	2007.23	1509.14	1674.37	771.959	2970.03	3301.78	3274.36	0.87596	0.032796	0.00060563
Irf3	1256.57	769.16	1263.79	1017.46	562.546	1086.27	1256.43	1122.63	993.36	2706.18	2561.42	1532.95	0.875132	0.00918375	8.92907e-05
Plcb1	1515.88	1558.2	1062.71	950.859	1299.1	907.845	1092.02	886.431	613.695	2156.5	1759.07	1490.83	0.875106	0.0141536	0.000172833
2510009e07rik	174.24	163.25	135.568	160.018	240.751	163.552	235.455	201.544	218.876	759.877	534.145	248.472	0.874555	0.109319	0.00405891
Dnal1	91.2195	36.6267	329.367	304.312	137.061	117.198	202.978	188.777	87.5504	498.67	489.07	224.257	0.874488	0.129164	0.0053267
Ap5z1	1576.36	1287.17	3314.59	1872.12	760.391	2182.15	1298.05	1291.34	1109.53	2082.63	2870.18	4726.24	0.873985	0.0505386	0.00120369
Gprasp1	3034.84	2255.16	2046.26	2508.49	1753.19	1172.85	1606.57	1228.42	1612.11	2141.55	2639.17	3835.53	0.871579	0.013269	0.00015885
Cyp4f17	487.871	77.4392	93.7148	534.627	280.081	252.762	385.659	383.937	142.269	561.993	774.172	771.738	0.870772	0.0984177	0.00349359
Plekha6	4227.87	4118.93	894.385	5009.58	1805.63	2071.08	1506.1	856.336	1737.54	2255.89	5782.06	2635.28	0.870572	0.0801867	0.00249586
Trim21	84.0449	197.784	252.029	174.817	107.265	83.9625	52.7743	68.3974	5.89282	342.121	380.888	124.236	0.870387	0.112255	0.00423464
Akr1c13	39.9726	78.4857	50.0419	80.4715	78.6612	54.2258	44.6552	70.2213	204.565	828.477	118.323	326.383	0.869459	0.130556	0.00542669
Clec2d	1164.33	759.742	1558.58	1222.8	252.669	1797.32	1860.3	1898.71	1917.69	2995.54	4045.53	3694.45	0.868543	6.64657e-05	1.21438e-07
Sco1	81.9951	301.385	171.962	119.32	188.31	87.461	192.829	151.386	53.0353	407.203	209.601	491.68	0.866084	0.150725	0.00692403
Txlnb	13.3242	259.526	1.81971	217.366	73.8938	59.4735	42.6254	137.707	62.2955	29.9026	1813.16	191.618	0.865453	0.0588771	0.00152409
Kctd21	549.367	469.868	555.01	261.764	28.6041	552.753	745.945	582.746	169.208	821.442	1434.53	1748.78	0.865237	0.130509	0.00541624
B4galnt1	1144.86	701.139	1739.64	1532.66	414.759	1788.58	1970.92	1643.36	2149.19	3309.51	4327.25	3309.1	0.864607	0.000477681	1.74552e-06
Cfd	614.963	4.18591	712.415	328.361	269.355	29.7367	97.4295	0	53.0353	210.198	412.441	1451.88	0.862739	0.0232529	0.000357592
Coro1a	228.561	681.256	419.442	512.428	493.42	202.035	604.875	259.91	206.249	496.031	2517.47	382.184	0.860359	0.155154	0.00728033
Scel	51.2469	68.021	111.002	166.493	128.718	230.897	86.2657	251.702	335.049	394.011	895.876	553.798	0.859532	0.144025	0.0065132
Gpx8	743.08	35.5802	8.18867	83.2464	7.15101	29.7367	18.268	91.1966	42.0915	26.3846	460.897	455.883	0.859475	0.0866512	0.00286044
Irak2	58.4215	351.616	124.65	476.354	234.792	359.465	415.09	384.849	286.222	890.921	773.045	584.331	0.859233	0.0283174	0.000487818
Ccdc129	9.22445	0	0	0	0	3.49844	0	4.55983	9.26014	43.0949	73.2477	197.936	0.858424	0.0110723	0.000119935
Phf11d	52.2719	278.363	423.082	302.462	48.8653	238.768	300.408	648.408	295.483	595.413	1270	873.864	0.858269	0.121532	0.00480492
Shisa2	377.177	335.919	201.987	183.142	317.028	118.072	165.427	140.443	49.668	140.718	740.366	348.493	0.857981	0.158074	0.0075157
Wdfy4	273.659	470.914	500.419	741.818	271.739	149.558	484.103	760.579	196.988	555.836	2465.63	934.93	0.857197	0.159554	0.00766883
Samd5	27.6733	380.917	162.864	78.6216	278.89	36.7336	140.055	62.9256	85.8667	74.7565	327.925	662.242	0.856571	0.141579	0.00626626
Map4k1	6.14963	197.784	204.717	114.695	160.898	55.975	232.41	203.368	33.6732	112.574	1637.37	479.046	0.855191	0.11366	0.00431195
Ppargc1b	433.549	260.573	465.845	174.817	508.914	382.204	501.356	257.174	241.605	451.177	955.601	1068.64	0.854298	0.114642	0.00436125
Arpp21	418.175	1178.33	767.916	1058.15	327.755	1617.15	890.059	628.344	1290.53	1066.82	5968	1950.93	0.852819	0.152176	0.00701505
Ufsp1	8.19951	25.1154	43.6729	25.8989	48.8653	19.2414	19.2829	66.5735	20.2039	80.9129	173.541	160.033	0.847705	0.146446	0.00667966
Tef	749.23	1026.59	756.088	1228.35	1548.19	573.744	405.956	566.331	727.342	728.216	1449.18	1501.36	0.846111	0.0682363	0.00193689
Scgb3a2	230.611	329.64	280.235	154.468	17.8775	98.8309	185.725	582.746	55.5608	695.675	576.967	1396.08	0.843562	0.161912	0.00792993
Mylk3	13.3242	2.09295	55.501	28.6738	67.9346	22.7399	37.551	25.535	69.872	53.6488	175.795	299.009	0.841946	0.147577	0.00674088
Fcmr	0	63.8351	33.6646	62.8973	89.3877	7.87149	0	29.1829	2.52549	81.7924	351.589	293.745	0.84108	0.0101772	0.000104461
Chpt1	456.098	144.414	339.375	92.496	245.518	312.236	310.557	341.075	375.457	591.016	531.891	999.153	0.840978	0.0588771	0.00152523
Ptpn13	909.12	1662.85	1302.91	2288.35	1255	1023.29	725.647	902.846	1058.18	1510.08	2866.8	1396.08	0.839044	0.0486207	0.00112312
Cdc42ep1	2330.71	1480.76	2375.63	2653.71	1934.35	3641.87	3335.95	2471.43	2710.7	5315.62	6224.93	5688.54	0.836358	0.000754724	3.22289e-06
Heg1	6937.81	9362.82	7321.58	10863.7	4832.89	6924.28	12431.4	8387.35	7990.66	17019.8	16138.2	18450.1	0.835879	0.00468148	3.32973e-05
Adamts17	153.741	100.462	176.511	141.519	21.453	70.8434	224.291	101.228	74.0811	399.287	649.088	141.082	0.834823	0.17669	0.00930433
Zfp36l1	947.043	610.096	946.247	930.51	432.636	1025.92	1842.03	1250.3	1134.79	2075.59	3546.32	2388.91	0.834289	0.0374423	0.000752511
Mr1	18.4489	136.042	468.574	288.588	137.061	206.408	462.79	383.937	141.428	532.09	2366.47	275.846	0.833403	0.175625	0.00917652
Traf2	526.818	279.409	367.58	417.157	232.408	202.909	221.246	275.414	141.428	352.675	651.341	429.562	0.833147	0.115865	0.00446829
Mmrn2	43.0474	262.666	77.3375	227.54	106.073	221.276	77.1317	182.393	88.3922	604.208	197.205	436.932	0.833016	0.177459	0.00938445
Jhy	57.3966	568.237	487.681	1401.31	475.542	202.909	206.023	182.393	364.513	361.469	748.254	555.904	0.83292	0.128433	0.00525576
Cyb5a	95.3193	130.81	83.7064	189.617	76.2775	188.916	191.814	133.147	182.677	232.185	508.227	469.571	0.832568	0.127548	0.00518516
Sh3kbp1	1299.62	732.533	635.077	1006.36	550.628	431.183	576.458	861.807	352.727	671.929	3248.82	763.315	0.832189	0.175625	0.00922533
Ripor2	800.477	1240.07	282.054	801.015	507.722	166.176	331.869	476.958	596.016	572.547	1254.23	1100.23	0.830476	0.156346	0.00738628
Sergef	319.781	413.358	152.855	588.275	1125.09	135.565	149.189	123.115	254.233	347.398	597.251	275.846	0.82971	0.154218	0.00717828
Mmd	326.955	313.943	524.075	382.934	386.155	285.123	485.118	249.879	326.63	667.531	635.565	827.539	0.828457	0.0710389	0.00209571
Ntn4	1485.14	1738.2	1493.98	1556.71	1879.52	680.446	801.764	1074.3	1105.32	1499.53	2130.95	1793	0.827269	0.0232529	0.000356554
Bnc2	160.915	23.0225	80.067	186.842	114.416	13.9938	57.8488	161.418	58.0863	383.457	205.094	316.907	0.826428	0.166673	0.00847313
Cyp2s1	31.7731	106.741	51.8616	86.9463	53.6326	81.3387	94.3849	232.551	80.8158	136.321	822.629	329.542	0.823857	0.18265	0.0099775
Atg12	156.816	79.5322	143.757	127.645	148.979	52.4766	56.8339	72.0453	72.3975	184.692	132.973	154.769	0.823834	0.161912	0.00799389
Ly75	923.47	523.238	579.576	677.071	334.906	395.324	490.192	681.238	473.109	676.326	1581.02	1036	0.82318	0.0947366	0.00323928
Fmod	478.646	1062.17	1261.06	1341.19	553.012	364.712	1023.01	959.388	339.258	1178.51	1664.41	1954.09	0.821801	0.152176	0.0070289
Ttc21a	74.8205	153.832	358.482	110.07	75.0857	285.997	125.846	414.944	357.778	382.577	875.592	991.783	0.820185	0.17284	0.00892113
Sema3b	377.177	182.087	70.0587	258.064	65.551	23.6145	124.832	164.154	81.6576	140.718	673.879	337.964	0.817387	0.179332	0.00964425
Sema3c	265.459	114.066	370.31	290.437	271.739	489.781	274.021	583.658	289.59	1034.28	529.638	1234.99	0.816108	0.139686	0.00613434
Ptchd4	100.444	72.2069	106.453	141.519	7.15101	19.2414	56.8339	19.1513	26.0968	205.8	49.5831	148.452	0.815909	0.166673	0.00846512
Arhgef5	2655.62	1179.38	3189.03	3010.75	544.669	4290.84	6588.67	4906.37	2986.82	11275.9	8133.88	8269.07	0.814381	0.0298126	0.000525247
Abca8a	243.935	378.824	560.469	481.904	276.506	310.486	653.59	518.908	574.97	823.201	839.532	1735.09	0.812842	0.125256	0.00502462
Rnf31	2031.43	2517.82	2769.59	3533.35	2069.03	1843.68	2690.48	2517.02	1889.07	3700.88	4794.91	4140.85	0.812164	0.00553703	4.37181e-05
Stc1	66.621	79.5322	89.1656	52.7227	150.171	68.2196	54.8041	45.5983	42.9334	184.692	262.565	64.2238	0.81013	0.199124	0.0116805
Treml2	0	83.7181	0	67.5221	11.9184	100.58	53.7892	40.1265	37.0406	40.4564	321.163	407.452	0.809957	0.170766	0.00876949
Lrrk1	537.068	352.663	437.639	675.221	166.857	356.841	1140.74	896.462	527.828	979.749	3003.16	1389.76	0.809926	0.175625	0.00921583
Aqp1	111.718	187.319	232.922	310.787	159.706	447.8	233.425	231.639	157.422	642.026	440.613	782.267	0.809634	0.159055	0.00757926
Cebpa	221.387	103.601	159.224	86.9463	53.6326	89.2102	175.576	230.727	208.774	323.651	503.719	412.717	0.808982	0.161912	0.00795512
Scgb3a1	463.272	137.088	355.752	193.317	28.6041	243.141	581.532	570.89	391.451	907.631	245.662	3296.47	0.808654	0.199124	0.0116797
Cd55	580.115	455.217	810.679	732.568	283.657	1242.82	1064.62	1004.07	432.701	2111.65	2049.81	1720.35	0.80849	0.0935018	0.00317266
Tgfb1i1	943.968	1119.73	984.461	1480.86	407.608	957.698	1527.41	1537.57	830.887	2334.16	1919.09	3048	0.806605	0.0569848	0.00144275
Galnt16	2399.38	603.817	635.987	2675.91	2090.48	422.436	29.4318	274.502	183.519	978.87	735.858	571.697	0.805724	0.202184	0.0119108
Cpa2	441.748	787.997	806.129	1045.2	96.5387	606.979	627.203	136.795	713.031	885.644	1875.14	1222.36	0.805451	0.189981	0.0107356
Pik3r5	155.791	305.571	302.981	456.005	145.404	129.442	454.671	663.911	216.351	637.629	1933.74	648.555	0.803716	0.207556	0.0124329
Ptprn	1585.58	1012.99	1303.82	3596.25	560.163	1046.91	2019.63	348.371	818.26	1963.9	3897.91	2041.47	0.803662	0.187114	0.0103783
Dcxr	1.02494	50.2309	70.0587	24.049	53.6326	85.7118	129.906	120.379	138.902	292.869	363.985	177.931	0.803408	0.167154	0.00852948
Prelp	1291.42	1908.77	2582.16	3056.07	1220.44	2004.61	2706.71	3131.69	1555.7	5577.71	3730	4485.14	0.803271	0.0374279	0.000749779
Otud1	390.502	557.772	266.587	451.381	359.934	233.521	162.383	227.079	348.518	454.695	548.795	536.953	0.801861	0.112171	0.00420871
Unc45b	184.489	49.1844	146.486	11.0995	58.4	50.7274	79.1615	64.7496	10.9438	230.426	442.867	65.2766	0.800439	0.166673	0.00849029
Fam117a	414.075	295.106	1053.61	1765.75	409.991	744.293	1052.44	881.871	766.066	1131.9	3642.1	1089.7	0.799853	0.160895	0.00777966
Dhrs3	133.242	144.414	155.585	162.793	48.8653	125.069	280.11	246.231	190.254	190.849	863.197	640.132	0.799471	0.206412	0.0122971
Laptm5	823.026	970.084	1328.38	1154.35	958.236	694.44	1162.05	1739.12	1037.14	1320.99	5025.92	1842.49	0.799245	0.17672	0.00931746
Ifi27	210.112	246.968	252.029	249.739	17.8775	161.803	226.321	305.508	138.902	217.233	778.68	607.494	0.799144	0.1991	0.0116407
Neurog3	0	0	3.63941	42.5482	0	68.2196	14.2085	0	77.4484	283.195	735.858	366.391	0.799129	0.0561773	0.00140031
Dmpk	5843.17	3506.74	4008.81	6523.74	1389.68	4179.76	7680.69	5467.23	3800.87	7571.51	11851.5	11561.3	0.79882	0.0434682	0.000938856
Gstm1	470.447	598.584	789.752	1070.18	926.056	839.625	1291.96	1581.35	565.71	1567.25	1510.03	4487.24	0.798338	0.177459	0.00942062
Cox6a2	158.865	207.202	301.161	520.753	91.7714	94.4578	65.9679	29.1829	74.0811	94.9847	327.925	211.623	0.797397	0.212894	0.0129937
Igsf23	8.19951	59.6491	87.3459	0	60.7836	24.4891	3.04467	10.9436	17.6784	128.405	135.227	32.6383	0.797142	0.118215	0.00464376
Nek5	0	3.13943	100.084	66.5971	54.8244	165.301	106.564	174.185	63.9791	371.144	229.885	348.493	0.796909	0.192961	0.0111559
Tnfrsf8	#N/A	#N/A	#N/A	#N/A	#N/A	#N/A	#N/A	#N/A	#N/A	#N/A	#N/A	#N/A	0.796829	0.00311702	1.97292e-05
Map3k19	13.3242	56.5097	69.1488	0	36.9469	35.859	147.159	73.8692	125.433	228.667	122.831	705.409	0.796597	0.20222	0.0119419
Ldb3	398.701	156.971	259.308	125.795	116.8	160.928	270.976	383.026	178.468	380.818	814.74	542.217	0.795059	0.177459	0.00942496
Trim56	431.499	556.725	504.968	799.166	443.363	787.149	471.924	572.714	410.813	1245.35	1375.93	797.006	0.794951	0.0860224	0.00282906
Slc16a9	87.1198	287.781	143.757	511.503	100.114	340.223	304.467	374.818	207.932	620.039	457.517	854.913	0.794094	0.117349	0.00458555
Slc25a38	124.018	128.717	128.289	682.621	40.5224	127.693	83.2211	76.6051	37.0406	263.846	242.281	160.033	0.792699	0.216764	0.0133665
Ppip5k1	3652.88	3261.87	3663.07	3942.18	1628.05	2981.54	2791.96	3136.25	2356.28	5834.52	4433.18	5078.94	0.79142	0.000754724	3.25036e-06
Siae	217.287	168.483	293.882	161.868	32.1796	221.276	180.651	239.847	175.943	372.023	1152.81	189.513	0.79064	0.221183	0.0138058
Naga	319.781	234.411	344.834	306.162	271.739	204.659	274.021	340.163	251.707	647.303	564.571	422.192	0.790351	0.0939149	0.00319893
Shank3	498.12	757.649	2232.78	1378.19	676.963	1290.92	929.64	1377.07	1015.25	1788	2325.9	2357.33	0.790235	0.0141536	0.00017363
Dock10	3095.31	3409.42	2578.52	3129.14	4337.09	1172.85	991.548	1100.74	1142.36	1822.3	3070.77	1504.52	0.78974	0.0448983	0.00100783
Serpinb6b	147.591	63.8351	90.9853	177.592	13.1102	90.9594	152.234	124.027	116.173	218.992	387.65	224.257	0.789616	0.177459	0.00941974
Pgam2	45.0973	15.6971	36.3941	49.0229	0	46.3543	4.05956	72.9572	39.5661	86.1898	640.073	116.866	0.789274	0.123875	0.00490857
Chrm2	239.836	555.679	377.589	500.403	40.5224	287.747	177.606	171.45	286.222	501.308	309.894	745.417	0.788831	0.170766	0.00876575
Il7r	201.913	80.5787	208.356	174.817	92.9632	17.4922	130.921	141.355	159.106	107.298	841.786	495.892	0.788817	0.189294	0.0106845
Zfp35	91.2195	277.316	200.168	131.344	203.804	204.659	103.519	101.228	102.703	439.744	241.154	246.367	0.788791	0.196757	0.011478
Sp110	0	74.2998	87.3459	4.6248	95.3469	96.2071	165.427	477.87	37.8824	281.436	2102.77	377.973	0.786796	0.177556	0.00947115
Egr3	511.444	173.715	213.815	171.118	73.8938	314.859	281.125	217.96	64.821	402.805	687.402	622.234	0.786282	0.218706	0.0135719
Ahnak	3882.47	2982.46	4346.37	4022.65	4259.62	4597.82	5447.93	7516.42	6277.53	8823.9	14152.6	10375.8	0.783958	0.0168634	0.000221178
Myo5c	117.868	153.832	322.998	271.938	352.783	179.295	576.458	359.314	921.805	895.319	1522.43	1317.11	0.783812	0.208285	0.0125582
Syk	258.284	609.049	280.235	634.523	264.588	111.95	298.378	484.254	127.958	966.557	777.553	379.026	0.78352	0.231059	0.014655
Robo1	6282.87	8875.17	4973.25	5694.05	6718.38	1533.19	2916.8	1025.05	2427.84	4688.55	3953.12	3417.55	0.78304	0.105478	0.00384746
Gimap8	56.3716	213.481	54.5912	71.2219	63.1673	103.204	23.3425	125.851	20.2039	53.6488	636.692	419.034	0.782408	0.161857	0.00790011
Anxa1	721.557	511.727	717.874	853.738	655.51	658.581	661.709	685.798	494.155	721.18	1584.41	1460.3	0.782201	0.0954566	0.00331996
Btd	181.414	196.738	426.721	405.133	206.188	188.916	501.356	374.818	356.094	903.234	824.882	562.221	0.780973	0.155154	0.00728948
Resp18	200.888	267.898	211.996	701.12	159.706	90.9594	224.291	99.4042	298.008	536.488	856.435	189.513	0.780304	0.235581	0.0152938
S1pr1	199.863	288.827	292.063	478.204	272.93	354.217	443.507	528.028	389.768	788.901	545.414	1355.02	0.780095	0.136892	0.00587515
Baiap2	1158.18	1789.47	1524	1907.27	771.118	1089.76	1005.76	690.358	1210.55	1740.51	1934.87	1922.5	0.778061	0.0235094	0.000367167
Unc93b1	1740.35	1099.85	1506.72	796.391	1067.88	1394.13	2701.64	2068.34	1288	3002.57	3769.44	4086.11	0.777285	0.0657036	0.00180069
Col6a5	69.6958	134.995	90.0754	141.519	166.857	87.461	113.668	14.5914	262.651	292.869	451.882	652.766	0.776589	0.213876	0.0130987
Gal3st3	330.03	82.6716	40.9434	19.4242	64.3591	27.9875	119.757	92.1085	77.4484	204.921	194.952	273.741	0.776539	0.237671	0.0157258
Il17rc	194.738	378.824	403.975	237.715	274.122	216.029	367.391	171.45	399.028	206.68	1131.4	1006.52	0.776502	0.236677	0.0155046
Stk10	228.561	532.656	682.39	503.178	148.979	354.217	699.26	466.926	277.804	771.311	1917.96	549.587	0.775846	0.214738	0.0131856
Nyap2	74.8205	287.781	999.018	1280.14	426.677	504.65	961.102	190.601	633.057	1380.8	2354.07	668.559	0.774912	0.23349	0.0149769
Acsl1	423.3	888.458	1017.22	894.436	1561.3	676.948	619.083	705.861	1085.96	984.147	1709.49	1900.39	0.773491	0.0967208	0.00340811
Klf4	271.609	219.76	504.968	258.989	344.441	570.246	684.036	710.421	436.91	1014.05	1142.66	1246.57	0.773113	0.0402494	0.000848323
Atxn7l1	765.629	2674.79	2422.94	3016.3	1351.54	2604.59	5356.59	3144.46	1582.64	5630.48	12343.9	3541.78	0.772949	0.193143	0.0112222
Slc17a9	13.3242	132.902	236.562	151.693	245.518	42.8559	278.08	156.858	91.7596	365.867	538.653	350.599	0.772851	0.243417	0.0162808
Crybg1	541.167	1000.43	938.058	683.546	551.82	804.641	1120.44	732.308	676.832	1550.54	1626.1	1489.78	0.772684	0.0276699	0.00046583
Myct1	15.3741	359.988	497.689	488.379	69.1265	199.411	345.063	152.298	155.739	976.231	227.631	470.623	0.772266	0.237274	0.0156841
Mapkapk3	121.968	101.508	245.66	146.144	127.526	132.941	155.278	262.646	357.778	448.539	487.943	592.754	0.77156	0.192418	0.0110993
Zfp458	209.087	235.457	248.39	56.4226	141.828	312.236	161.368	416.768	60.6118	385.216	636.692	1062.32	0.771516	0.244142	0.0164863
Nynrin	344.379	1329.02	2669.51	574.4	232.408	551.879	2001.36	597.337	1106.17	1903.21	2574.94	2603.69	0.770351	0.189272	0.0106438
Pdlim3	99.419	27.2084	48.2222	73.0719	38.1387	69.9688	25.3723	80.253	88.3922	142.477	380.888	118.972	0.770223	0.241769	0.0160916
Pstpip2	55.3467	89.997	61.87	48.0979	127.526	81.3387	191.814	202.456	229.82	703.59	425.964	221.098	0.770165	0.236677	0.0155828
Pigg	467.372	448.938	648.725	414.382	508.914	578.117	567.324	357.49	300.534	1037.8	1170.84	599.071	0.769483	0.148132	0.00677588
Hs6st3	48.1721	214.528	118.281	117.47	38.1387	97.9563	100.474	120.379	170.892	362.349	238.9	220.045	0.769469	0.193143	0.011201
Ccnd1	122.993	89.997	137.388	348.71	112.033	137.314	299.393	325.572	258.442	790.659	553.302	364.286	0.769003	0.192418	0.0110945
H2-ab1	954.218	1143.8	1377.52	1293.09	375.428	517.769	1526.4	2229.76	951.269	2677.16	4056.8	2054.11	0.767463	0.1991	0.0116405
Slc7a10	361.803	26.1619	265.677	334.836	158.514	56.8496	44.6552	173.273	14.3111	300.785	63.1058	894.921	0.767418	0.161691	0.00788146
Thbd	157.841	188.366	413.073	454.155	151.363	115.448	260.827	502.493	437.752	467.008	726.843	1337.12	0.765199	0.244142	0.0165117
Hmcn1	619.063	676.024	1471.23	1302.34	638.824	1259.44	1201.63	1649.75	617.904	2861.85	1334.24	3235.4	0.764828	0.161912	0.00803069
Npas4	1272.97	1341.58	615.06	1189.5	530.367	431.183	177.606	805.266	656.628	938.413	2008.12	831.75	0.764786	0.236227	0.0154145
Ret	2169.79	974.269	1170.07	2422.47	948.701	1474.59	2940.14	1537.57	745.02	3250.59	3966.65	3304.89	0.764611	0.161912	0.00801718
S100a14	0	0	383.958	160.018	20.2612	221.276	173.546	316.452	5.89282	670.17	917.287	733.836	0.76427	0.208721	0.012649
Dnajb2	7295.51	5051.34	4720.32	7678.09	1662.61	6609.43	6166.48	4564.39	4779.07	9903.91	11717.4	8263.81	0.763163	0.00683654	6.12736e-05
Spag17	12.2993	50.2309	68.239	5.54976	0	88.3356	108.593	104.876	53.8772	199.644	445.121	110.549	0.761536	0.255034	0.0179174
Ikbke	428.424	313.943	755.178	690.945	191.886	383.079	911.372	613.753	128.8	1413.34	1808.66	770.685	0.761402	0.252085	0.0173869
Icam1	366.928	687.535	710.595	572.55	351.592	683.945	1011.85	903.758	772.801	1600.67	1353.39	1670.87	0.761394	0.0187664	0.000270218
Ushbp1	23.5736	27.2084	135.568	132.269	84.6203	36.7336	48.7148	93.0205	70.7138	45.7334	277.215	372.708	0.761338	0.235668	0.0153473
Aldh2	566.791	425.916	910.763	874.087	676.963	669.076	704.334	1078.86	782.903	1072.1	1510.03	2127.81	0.760851	0.0937101	0.00318584
Myl9	251.11	129.763	191.069	110.995	46.4816	131.191	228.35	111.26	37.0406	201.403	256.931	802.271	0.760154	0.249747	0.0171279
Ypel3	2076.53	797.415	2350.15	2082.09	1250.24	997.055	794.66	1095.27	1228.23	2415.07	1382.69	1970.93	0.757643	0.0488238	0.00113418
Slc9a9	1098.73	449.985	1366.6	1833.27	604.261	2410.42	1161.04	1443.64	1691.24	3339.41	4068.07	2245.73	0.757462	0.0854336	0.00277442
Ilk	2078.58	1954.82	2044.44	2264.3	2033.27	1252.44	1868.41	1702.64	1479.94	2873.29	2756.37	2814.26	0.754528	0.00611888	5.19056e-05
Rai2	2439.35	1209.73	853.442	3408.48	504.147	1449.23	1644.12	729.572	894.024	2298.1	2959.21	1728.78	0.754222	0.127317	0.00516743
Pi16	185.514	0	30.935	129.494	73.8938	51.602	74.087	40.1265	73.2393	266.485	42.8218	323.225	0.754176	0.249254	0.0170778
Idua	685.684	678.117	790.662	294.137	258.628	421.562	521.654	513.437	476.476	722.939	1112.24	858.072	0.75344	0.0482725	0.00111192
Rad1	423.3	602.77	533.174	858.363	302.726	537.01	245.604	421.328	271.07	696.554	916.16	639.079	0.753218	0.161006	0.0078062
Ldhb	147.591	75.3463	153.765	212.741	116.8	127.693	12.1787	326.484	180.152	398.408	1227.18	386.395	0.752765	0.228374	0.0143954
Fetub	0	0	0	23.124	0	107.577	78.1466	93.9325	4.20915	205.8	856.435	135.817	0.752294	0.175625	0.00920445
Col20a1	768.704	325.454	549.551	375.534	175.2	364.712	460.76	350.195	196.147	666.652	699.798	690.669	0.752175	0.143201	0.0064195
Adssl1	714.382	201.97	198.348	119.32	268.163	218.652	173.546	262.646	221.402	262.967	1079.56	305.326	0.751928	0.25819	0.018379
Ssc5d	1760.84	1389.72	1483.06	1532.66	562.546	1408.12	3221.26	1920.6	1177.72	3745.74	3377.28	4312.47	0.751827	0.128433	0.00528666
Ube2l6	5.12469	147.553	191.069	151.693	53.6326	225.649	225.306	284.533	235.713	297.267	750.508	476.94	0.74922	0.189263	0.0105962
Hbb-b1	#N/A	#N/A	#N/A	#N/A	#N/A	#N/A	#N/A	#N/A	#N/A	#N/A	#N/A	#N/A	0.748215	0.265619	0.0195683
Cfap77	0	0	3.63941	31.4486	0	86.5864	21.3127	233.463	61.4537	449.418	431.598	200.041	0.747271	0.254046	0.0177074
Cldn5	30.7482	193.598	200.168	245.114	152.555	144.311	401.897	396.705	95.1269	633.231	455.263	913.873	0.746594	0.266649	0.0197312
Stat6	1956.61	1578.09	3677.62	2420.62	818.791	2636.95	3962.13	3296.76	3748.67	4415.03	12174.9	4023.99	0.746236	0.161912	0.00804013
Glb1l2	447.898	52.3238	554.1	209.966	209.763	488.032	710.424	675.766	463.849	1335.94	640.073	1540.32	0.746087	0.158074	0.0075195
Gstm2	191.663	188.366	232.922	238.64	121.567	209.032	354.197	334.691	125.433	1053.63	339.193	476.94	0.745691	0.259344	0.0187393
Erf	619.063	909.388	2759.58	889.812	1625.66	369.96	981.4	945.708	524.461	1237.44	1852.6	1267.63	0.745218	0.182318	0.00988068
Sox7	467.372	144.414	575.937	340.385	69.1265	334.101	973.28	440.479	358.62	1606.82	782.061	1086.54	0.743819	0.231059	0.0147154
Fam3a	172.19	214.528	205.627	197.941	140.637	183.668	252.708	174.185	216.351	436.226	565.698	273.741	0.74367	0.184035	0.0101114
Psd4	73.7956	50.2309	113.732	64.7472	58.4	383.079	370.435	290.917	307.268	570.788	1440.16	327.436	0.74364	0.252085	0.01738
Hivep3	3811.75	5359	7104.13	12787.6	1113.17	4990.52	9043.69	4545.24	4810.22	8113.27	18305.2	8162.74	0.743608	0.144025	0.00652225
Sh3bp1	832.25	719.976	1227.39	1284.77	635.248	1021.54	677.947	853.6	772.801	1380.8	2534.37	990.731	0.742407	0.145188	0.00658439
Myom2	385.377	351.616	313.899	415.307	840.244	299.991	255.753	315.54	282.855	222.51	946.586	812.799	0.741821	0.252717	0.0174778
Flt4	600.614	473.007	345.744	801.94	342.057	361.214	365.361	518.908	373.773	882.126	471.039	1061.27	0.740697	0.159554	0.00769341
Snph	23.5736	111.973	130.109	463.405	11.9184	120.696	178.621	146.826	177.626	198.764	246.789	700.144	0.740146	0.268767	0.0200582
Tek	175.264	167.436	201.987	305.237	150.171	420.687	278.08	673.031	281.172	765.154	543.16	1435.03	0.740145	0.24135	0.0160165
Ai661453	462.247	309.757	434	320.036	178.775	844.873	880.925	621.961	683.567	1102.88	1925.85	1216.04	0.739762	0.0799815	0.00247904
Plekhg4	842.499	409.172	353.933	471.73	296.767	113.699	97.4295	33.7427	119.54	398.408	221.997	142.135	0.738949	0.280614	0.0216801
Oas2	26.6484	147.553	167.413	85.0963	7.15101	308.737	254.738	272.678	352.727	419.516	652.468	628.551	0.738865	0.11366	0.00430536
Rgs7	880.422	724.162	379.409	818.59	887.918	217.778	350.137	426.8	350.202	483.718	1008.57	580.12	0.738741	0.191765	0.0109715
Egfl6	54.3217	191.505	303.891	463.405	36.9469	265.881	151.219	230.727	15.9948	412.48	604.012	641.185	0.737799	0.269179	0.0201115
Slc6a2	0	196.738	0	49.9478	81.0448	2.62383	45.6701	174.185	51.3517	2011.39	512.734	22.1098	0.737642	0.0687023	0.00196964
Aldh1a1	68.6709	185.226	242.931	239.565	277.698	166.176	353.182	288.181	526.986	437.985	974.758	810.693	0.737211	0.246618	0.0168328
Sh3tc1	16.399	32.4408	225.643	149.844	169.241	168.8	57.8488	240.759	21.8876	531.211	409.06	305.326	0.736822	0.26838	0.0199851
Plxdc2	132.217	108.834	294.792	193.317	169.241	244.016	390.733	636.552	343.467	535.608	1128.02	892.816	0.736654	0.218706	0.0135641
Dpep2	3.07482	73.2533	96.4444	18.4992	16.6857	61.2227	167.457	52.894	36.1987	365.867	92.4048	347.44	0.735393	0.270833	0.0202705
Tor4a	219.337	238.597	1136.41	277.488	252.669	1083.64	593.711	432.272	466.374	1010.53	3700.7	450.619	0.734828	0.285489	0.022343
Rac2	50.222	44.9985	36.3941	95.2709	39.3306	14.8684	11.1638	116.732	37.8824	114.333	529.638	118.972	0.734585	0.187968	0.0104536
Stk32c	48.1721	392.429	236.562	138.744	544.669	124.195	22.3276	100.316	91.7596	57.1667	522.876	401.135	0.73355	0.255034	0.0178654
Rtp3	15.3741	179.994	260.218	110.995	4.76734	53.3512	228.35	100.316	21.8876	634.99	170.16	332.7	0.733445	0.258369	0.0186127
Rbp4	1279.12	806.833	957.165	1127.53	839.052	547.506	371.45	495.197	575.812	1152.13	1123.51	594.859	0.732875	0.136429	0.00583996
Pecam1	735.906	1253.68	917.132	1138.63	955.852	852.744	1446.22	1439.99	838.464	2101.1	1952.9	2292.05	0.732283	0.0755308	0.00231631
Tmc6	454.048	412.312	941.698	466.18	659.085	843.998	909.342	653.879	730.709	2374.62	1068.29	1111.81	0.732195	0.143201	0.0063987
Cacna1h	2181.07	1053.8	3683.99	3287.31	1013.06	4927.55	5568.71	4288.06	5987.1	9545.08	12799.2	6003.34	0.732035	0.054168	0.00133255
Serpini1	473.522	467.775	151.945	313.561	483.885	254.511	173.546	281.797	93.4432	329.808	447.375	573.803	0.731482	0.258369	0.0185766
Pik3cg	61.4963	179.994	233.832	341.31	169.241	114.574	192.829	533.5	148.162	374.662	1342.12	414.822	0.730521	0.29033	0.0230559
Acsf2	407.925	484.519	897.115	599.374	392.114	718.055	1503.05	676.678	914.228	1807.35	1481.86	2218.35	0.730276	0.142737	0.00634281
Lrrc4b	1182.78	557.772	405.794	776.042	1499.33	104.079	125.846	38.3026	347.676	496.031	646.834	277.952	0.730073	0.286643	0.0225013
H2-t10	101.469	217.667	371.22	683.546	96.5387	138.188	430.314	366.61	129.642	701.831	7419.43	276.899	0.729376	0.0904599	0.00305173
Trim13	56.3716	81.6251	20.9266	180.367	66.7428	54.2258	31.4616	83.9008	70.7138	239.221	155.511	96.8621	0.726618	0.296748	0.0239883
Prss41	55.3467	31.3943	66.4192	57.3475	82.2367	62.9719	82.2062	62.0137	236.554	280.557	232.139	393.765	0.726519	0.296748	0.0239916
Tlr5	1.02494	21.976	20.9266	125.795	71.5101	58.5988	334.914	307.332	29.4641	462.611	574.713	867.547	0.726449	0.277052	0.0210433
Cyb561a3	136.317	819.391	753.358	1098.85	362.318	659.456	444.522	559.035	289.59	507.464	1503.27	1086.54	0.726418	0.241723	0.0160593
Tyk2	1045.44	395.568	609.601	626.198	423.102	744.293	687.081	828.065	619.588	1157.41	1479.6	1184.45	0.725786	0.0244075	0.00038811
Gsta4	53.2968	29.3013	37.304	4.6248	0	7.87149	20.2978	31.0068	10.9438	38.6975	116.07	88.4393	0.725506	0.234744	0.0151587
Pycr2	297.232	182.087	241.111	283.038	194.269	177.546	230.38	252.614	383.875	237.462	920.668	655.925	0.725486	0.278423	0.0214061
Rims4	595.489	107.787	199.258	117.47	263.396	140.812	40.5956	75.6931	32.8314	80.0334	188.19	541.164	0.72517	0.266649	0.0197236
Upk1a	129.142	53.3703	0	3.69984	120.375	10.4953	37.551	2.7359	9.26014	165.344	14.6495	283.216	0.723696	0.0987936	0.00351983
Mocos	134.267	95.2293	277.505	83.2464	75.0857	193.289	160.353	167.802	97.6524	226.028	527.384	277.952	0.723667	0.267119	0.0198008
Marveld1	884.522	553.586	698.767	600.299	523.216	518.644	709.409	637.464	541.297	928.739	969.124	1381.34	0.723577	0.0674276	0.00189107
Coro7	1483.09	915.667	1092.73	1076.65	1692.41	1007.55	1185.39	1478.3	1283.79	1753.7	3029.08	1949.88	0.721966	0.0666125	0.00184733
Adamtsl2	1368.29	2266.67	1378.43	1440.16	435.02	429.433	842.359	621.049	573.287	742.288	1721.89	1178.14	0.721361	0.187371	0.0104048
Ctdsp2	431.499	658.234	528.624	631.748	508.914	543.133	327.81	391.233	548.874	709.747	795.583	1036	0.721354	0.124481	0.00495489
Slc4a3	3103.51	2467.59	3320.05	2671.28	1458.81	2434.91	3150.22	2341.02	3306.71	4280.47	4874.92	5497.98	0.719487	0.0116504	0.000131445
Stard8	197.813	178.947	231.103	450.456	247.902	335.85	346.078	312.804	356.936	602.449	611.9	581.172	0.71902	0.0354786	0.000671373
Mybphl	66.621	1.04648	115.551	17.5742	34.5632	55.975	36.5361	40.1265	26.9386	81.7924	89.0242	163.192	0.718666	0.30697	0.0254389
Kcnj3	288.008	201.97	203.807	297.837	587.575	338.474	214.142	53.806	244.131	396.649	616.408	578.014	0.718548	0.304521	0.0249976
Slc25a53	78.9203	51.2773	51.8616	57.3475	147.788	28.8621	77.1317	43.7743	17.6784	122.249	102.547	174.773	0.718081	0.296748	0.0239794
St18	3983.94	6807.33	4293.59	6693.01	3767.39	3220.31	4375.19	2401.21	2595.36	4951.52	5542.04	6322.36	0.717734	0.0449883	0.00101279
Parvg	785.103	526.378	283.874	216.441	1173.96	145.185	186.74	528.94	104.387	263.846	895.876	845.437	0.717583	0.307645	0.0257027
Cep128	1474.89	1558.2	1864.29	2403.97	2007.05	1270.81	883.97	735.044	1171.83	1574.28	1716.25	2205.72	0.71579	0.0729641	0.00218535
Gcat	354.629	478.24	390.327	389.408	190.694	506.399	460.76	375.73	317.37	1131.02	1176.47	340.07	0.714555	0.261712	0.0190243
Traf1	0	39.7661	10.0084	81.3965	0	69.9688	20.2978	51.982	20.2039	66.8411	197.205	156.874	0.714255	0.289995	0.0229914
Lsp1	80.9701	69.0674	269.316	107.295	116.8	69.0942	185.725	190.601	261.809	75.6359	1275.64	500.103	0.714207	0.288551	0.0227346
Elovl1	296.207	663.466	966.264	798.241	718.677	551.879	937.759	787.026	430.176	1104.64	1663.29	1114.97	0.713876	0.167268	0.0085462
Pam	6148.61	5484.58	3083.49	5027.16	7342.9	3836.04	3682.02	3383.39	6285.11	7713.11	7578.32	7473.12	0.713525	0.0399517	0.000829013
Ifngr2	398.701	441.613	178.331	170.193	327.755	461.794	445.537	415.856	574.97	1242.72	724.589	686.457	0.712388	0.134601	0.00572656
Ddx60	6.14963	59.6491	218.365	36.0734	87.004	90.9594	149.189	230.727	149.004	182.054	613.027	324.277	0.71192	0.307645	0.0257417
Cdk14	723.607	354.755	894.385	942.534	380.196	667.327	551.086	387.585	926.014	966.557	1337.62	1302.37	0.711643	0.166334	0.00836828
Rasgrp4	711.307	18.8366	91.8951	126.72	16.6857	6.99688	137.01	315.54	118.698	252.413	1049.13	609.599	0.711642	0.25373	0.0175984
Fgr	24.5985	94.1829	146.486	121.17	40.5224	97.0817	97.4295	163.242	50.5099	183.813	163.399	462.201	0.711469	0.316626	0.0270298
Abhd1	187.564	79.5322	188.34	119.32	98.9224	205.533	119.757	133.147	162.473	197.005	430.471	356.916	0.711468	0.265173	0.0195152
Rfx5	326.955	227.085	293.882	429.182	342.057	289.496	379.569	381.202	393.977	693.036	786.568	507.473	0.710618	0.112255	0.00424114
Itpr2	1420.56	1550.88	956.255	1266.27	884.342	1157.98	1864.35	2348.31	1969.04	1810.87	8196.99	2075.16	0.710607	0.285489	0.022325
Parp4	2798.08	2200.74	2547.59	3399.23	1214.48	1330.28	1995.28	2277.18	2007.77	4364.02	3260.09	2610.01	0.710253	0.0685141	0.00195371
Gpr165	0	0	213.815	0	0	26.2383	23.3425	19.1513	351.885	654.339	1511.16	100.021	0.709858	0.161912	0.00795693
C3	1898.19	2173.53	4089.79	2746.21	2402.74	1587.42	4055.5	5226.47	4496.22	6285.7	7269.56	8488.07	0.709537	0.177459	0.0094259
Ramp2	87.1198	94.1829	121.01	234.94	73.8938	219.527	245.604	170.538	243.289	541.764	252.423	533.794	0.709057	0.236677	0.0155552
Bc028528	25.6235	228.132	208.356	68.4471	104.882	48.9781	140.055	135.883	10.102	427.431	57.4713	785.425	0.708046	0.232051	0.014824
Dennd1c	204.988	230.225	190.159	89.7211	50.0571	123.32	116.712	190.601	330.84	181.174	997.296	371.656	0.707092	0.320142	0.027974
Amotl2	103.519	377.778	302.981	247.889	127.526	292.12	286.199	287.269	154.897	414.239	388.777	751.734	0.706083	0.251162	0.0172741
Taok3	751.28	404.986	333.006	627.123	407.608	554.503	875.851	472.398	329.156	1113.43	1288.03	862.283	0.70593	0.20838	0.0125776
Lrrn4cl	20.4988	32.4408	56.4109	0	52.4408	31.4859	20.2978	39.2145	0	150.392	250.169	164.244	0.705779	0.142287	0.00631356
Fgd2	130.167	123.484	444.918	234.94	13.1102	382.204	468.88	326.484	249.182	646.423	557.81	806.482	0.704953	0.164467	0.00824211
Stambpl1	18.4489	46.045	216.545	0	0	259.759	418.135	163.242	312.319	864.536	1373.68	136.87	0.704761	0.322253	0.0284435
Notch1	1903.31	1584.37	1679.59	2314.25	1260.96	1944.26	3168.49	2257.11	1627.26	2829.31	6210.28	3559.68	0.703772	0.159554	0.00768521
Mob3c	141.442	194.645	477.673	525.377	232.408	505.524	638.366	389.409	235.713	1061.54	540.906	1109.7	0.703524	0.25819	0.0184244
Afg1l	150.666	264.758	330.277	132.269	238.367	213.405	145.129	349.283	175.943	537.367	185.937	889.657	0.703222	0.321181	0.0281256
Htra3	111.718	125.577	51.8616	135.044	240.751	100.58	412.046	164.154	69.0301	186.451	526.257	1019.16	0.702783	0.318031	0.0272415
Eng	479.671	783.811	1139.14	1119.2	737.746	870.237	1373.15	1287.7	626.322	1693.89	1213.66	3325.95	0.702636	0.243976	0.0163858
Pon1	1.02494	5.23238	48.2222	27.7488	3.57551	37.6082	14.2085	62.0137	93.4432	394.011	147.622	68.4352	0.700422	0.285073	0.0221595
Snora7a	43.0474	86.8575	16.3773	74.9218	13.1102	32.3606	30.4467	52.894	53.8772	66.8411	164.526	118.972	0.700317	0.32754	0.0293664
Masp2	87.1198	3.13943	34.5744	149.844	122.759	42.8559	165.427	120.379	2.52549	328.928	662.61	282.163	0.700209	0.235581	0.0152583
Cyp4b1	0	71.1604	75.5178	141.519	138.253	76.9657	105.549	114.908	134.693	233.944	120.577	420.087	0.699949	0.322445	0.0285348
Arap3	860.948	755.556	1050.88	1688.05	574.465	1240.2	1140.74	1213.83	813.209	2249.73	1311.7	2395.23	0.699418	0.106208	0.0038991
Togaram2	0	16.7436	144.667	234.015	58.4	341.098	133.966	333.779	163.315	412.48	798.964	389.554	0.698998	0.30697	0.0254204
Slc30a1	507.345	577.655	472.214	283.963	512.489	189.79	76.1168	310.068	166.683	228.667	626.55	489.575	0.698929	0.325294	0.0290685
Ggct	0	31.3943	100.994	110.07	16.6857	30.6113	44.6552	51.0701	8.41831	38.6975	316.656	117.919	0.698416	0.25373	0.017643
Fam241b	1.02494	46.045	71.8784	211.816	42.9061	155.681	135.995	120.379	54.719	151.272	451.882	257.948	0.698251	0.328221	0.0295367
Ankrd33b	43.0474	51.2773	60.0503	118.395	13.1102	12.2445	83.2211	56.5419	40.4079	163.585	158.891	134.765	0.697093	0.320016	0.0279073
Coq8a	26.6484	58.6027	81.8867	115.62	129.91	70.8434	107.578	169.626	193.621	136.321	376.381	508.526	0.696877	0.329898	0.0301686
Rgs17	233.686	219.76	210.176	208.116	189.502	174.922	131.936	93.0205	136.377	200.523	300.879	320.066	0.696842	0.271525	0.02034
Ikzf2	9.22445	74.2998	353.023	18.4992	21.453	134.69	183.695	33.7427	5.05099	196.126	855.308	309.538	0.695449	0.239443	0.0158743
Hydin	603.689	435.334	736.071	280.263	107.265	1214.83	479.029	815.297	431.859	1061.54	1164.08	2289.95	0.695062	0.278054	0.0212395
Klhl32	223.437	509.634	272.046	1267.2	261.012	279.875	281.125	243.495	379.666	738.77	1028.85	214.781	0.694342	0.318031	0.027515
Ntrk2	9.22445	288.827	413.073	1562.26	9.53469	319.233	239.514	148.65	245.815	146.874	1604.69	341.123	0.693213	0.329898	0.0301363
Ephx1	322.856	403.94	345.744	240.49	592.342	373.458	426.254	970.331	437.752	1612.98	661.483	1142.34	0.692235	0.285489	0.0223489
Tbc1d13	1564.06	1486	1986.21	778.816	564.93	1423.86	667.798	848.128	637.266	2491.59	1510.03	1169.71	0.692202	0.231059	0.0146901
Gch1	127.092	163.25	229.283	227.54	65.551	56.8496	244.589	226.167	78.2903	432.708	353.843	353.757	0.691372	0.334744	0.031505
Sigirr	571.916	27.2084	231.103	124.87	30.9877	515.145	1060.56	273.59	271.911	1877.71	1723.01	397.977	0.690965	0.334951	0.0316482
Kif3c	1328.32	1202.4	803.4	865.763	1094.11	676.073	757.109	933.853	696.194	1332.42	1176.47	1447.67	0.690296	0.0371599	0.000741985
Smim1	93.2694	150.693	97.3542	73.9968	175.2	116.323	97.4295	196.985	40.4079	441.503	500.338	88.4393	0.689296	0.330679	0.0303289
Rbm4b	147.591	211.388	229.283	201.641	101.306	163.552	99.4593	92.1085	147.32	258.569	178.048	362.18	0.688952	0.309094	0.0258973
H2-q2	139.392	87.904	211.996	125.795	46.4816	182.793	96.4146	330.132	130.484	448.539	828.263	168.456	0.688816	0.337861	0.0323422
Hspb7	139.392	124.531	167.413	99.8957	79.853	116.323	50.7445	100.316	133.851	196.126	154.384	361.127	0.688396	0.334673	0.0314009
Entpd1	81.9951	93.1364	245.66	214.591	92.9632	116.323	345.063	110.348	149.846	284.954	401.172	562.221	0.688185	0.331728	0.0306294
Rmdn2	22.5486	4.18591	84.6163	84.1714	30.9877	49.8528	79.1615	110.348	10.9438	285.834	132.973	215.834	0.687672	0.321243	0.028152
Slc6a20a	6.14963	0	64.5995	554.976	23.8367	565.872	421.18	67.4855	484.053	1212.81	1004.06	631.709	0.687433	0.338135	0.0324345
Dhdh	11.2743	26.1619	94.6247	27.7488	9.53469	27.9875	28.4169	35.5667	77.4484	133.682	295.245	41.0611	0.68706	0.307645	0.0257559
Pm20d1	129.142	101.508	13.6478	10.1746	0	3.49844	104.534	33.7427	13.4693	309.58	40.568	510.632	0.686752	0.173317	0.00896836
Ccnd3	62.5212	57.5562	54.5912	93.421	48.8653	57.7242	114.683	56.5419	92.6014	93.2257	525.13	121.078	0.686341	0.332226	0.0307091
Capn1	96.3442	178.947	528.624	329.286	181.159	569.371	427.269	437.743	489.104	921.703	688.529	906.503	0.685921	0.0729641	0.00218389
Pltp	405.876	313.943	374.859	326.511	349.208	181.919	374.495	911.054	352.727	771.311	944.332	1310.8	0.685627	0.328572	0.0296675
Oma1	425.349	707.418	625.979	352.41	219.298	577.242	903.253	989.483	421.757	1274.38	2553.53	706.461	0.684627	0.309218	0.0259683
Tgfbr2	264.434	563.004	636.897	733.493	425.485	469.665	792.63	1485.59	884.764	1105.52	1735.41	2598.43	0.683051	0.282749	0.0219004
Lad1	149.641	11.5112	451.287	97.1208	17.8775	1176.35	367.391	891.902	1301.47	1162.68	2920.89	1655.08	0.681383	0.30697	0.025408
Ddr2	1010.59	2744.91	598.683	1830.5	978.497	608.728	517.594	614.665	414.181	633.231	1066.04	1251.84	0.68111	0.179332	0.00965411
Mon1a	488.896	442.659	450.377	825.064	258.628	493.28	729.707	380.29	324.947	700.072	893.623	1147.61	0.680645	0.236721	0.0156166
Ace	1439.01	1385.53	2759.58	2321.65	1541.04	2743.65	3022.35	3107.07	5355.73	7319.1	3615.06	8679.68	0.679392	0.191765	0.0109372
Zfp110	1648.1	3353.96	1314.74	1528.03	1823.51	1115.13	889.044	956.652	1074.18	2025.46	2222.22	1103.39	0.678079	0.125256	0.00502657
Spef2	14.3491	13.6042	54.5912	55.4976	0	84.8371	50.7445	146.826	62.2955	130.164	255.804	240.049	0.677962	0.350244	0.0347616
Fam129b	1134.61	928.224	1496.71	2124.63	1020.21	1362.64	1858.27	1219.3	1905.91	2919.02	4045.53	1685.61	0.677853	0.177482	0.00945029
Fos	236.761	134.995	262.947	252.514	339.673	461.794	535.862	319.188	230.662	1018.45	1728.65	184.249	0.677677	0.352616	0.0352291
Armc7	361.803	233.364	128.289	174.817	57.2081	113.699	151.219	105.788	41.2497	540.005	322.29	71.5937	0.677181	0.341008	0.0331509
Mei4	63.5462	325.454	269.316	136.894	83.4285	64.7211	90.3253	75.6931	74.9229	221.631	103.674	176.879	0.676391	0.335307	0.031835
Nckap1l	371.028	713.697	436.729	407.907	444.555	439.054	523.684	1444.55	574.97	934.016	2862.3	1108.65	0.675977	0.337148	0.0321199
Gzf1	210.112	311.85	272.956	334.836	342.057	279	362.316	380.29	303.059	672.808	517.242	561.168	0.674817	0.126426	0.00509828
Etl4	245.985	206.156	784.293	528.152	182.351	1602.28	2411.38	1319.61	1529.61	2977.95	3124.86	2758.46	0.6736	0.072171	0.00214747
Tmem37	34.8479	20.9295	9.09853	75.8467	157.322	74.3418	81.1913	74.7812	43.7752	171.5	96.9124	206.358	0.673581	0.352139	0.0350001
Gli2	252.135	206.156	129.199	267.313	413.567	73.4672	234.44	108.524	90.0759	301.664	370.746	206.358	0.67304	0.352616	0.0351543
Lats2	403.826	373.592	266.587	623.423	306.302	406.694	894.119	477.87	439.436	933.136	1179.85	974.938	0.672856	0.227988	0.0143519
Tnfaip8	53.2968	57.5562	67.3291	55.4976	33.3714	17.4922	24.3574	47.4222	72.3975	111.695	280.595	53.6953	0.67239	0.322253	0.0284739
Ltk	1302.7	363.127	1090	836.164	553.012	686.569	753.049	855.424	461.323	1028.12	1007.44	1714.04	0.672389	0.189272	0.0106513
Stx11	0	7.32533	147.396	1.84992	23.8367	16.6176	8.11913	33.7427	5.89282	6.15641	493.577	68.4352	0.672081	0.105146	0.00382161
Arntl2	156.816	114.066	96.4444	67.5221	172.816	214.279	469.894	368.434	95.9687	591.895	576.967	739.1	0.671964	0.345377	0.0338149
Adhfe1	33.823	66.9745	100.084	73.0719	123.951	97.9563	62.9232	92.1085	24.4131	45.7334	221.997	473.782	0.671638	0.327963	0.0294257
Glis3	635.462	837.181	682.39	2098.73	942.742	1345.15	1349.8	1216.56	1300.63	1429.17	3674.78	1948.82	0.671119	0.18585	0.0102475
Ckmt1	407.925	526.378	670.561	804.715	252.669	608.728	975.31	961.212	592.649	1554.05	1178.73	1415.03	0.669676	0.138946	0.00603818
Plcd1	249.06	62.7886	94.6247	6.47472	95.3469	82.2133	57.8488	101.228	73.2393	126.646	156.637	226.362	0.669329	0.342208	0.0333611
Tor3a	115.818	186.273	100.084	163.718	38.1387	109.326	141.07	136.795	118.698	191.728	201.713	371.656	0.669046	0.318365	0.027609
Gadd45b	186.539	239.643	736.981	391.258	101.306	373.458	314.616	468.75	211.3	805.611	575.84	543.27	0.668783	0.252432	0.0174273
Ptgir	455.073	8.37181	25.4759	325.586	95.3469	12.2445	25.3723	15.5034	288.748	143.357	411.314	1097.07	0.668719	0.210456	0.012799
Rgl1	999.315	290.92	815.228	787.141	302.726	373.458	321.72	699.478	721.449	638.508	1069.42	1397.13	0.668554	0.299449	0.0242295
Npy1r	1153.06	2722.93	1099.1	2482.59	765.159	343.722	398.852	113.996	867.928	594.534	1302.68	1170.77	0.66837	0.365428	0.0373416
Cib1	163.99	145.46	189.249	83.2464	77.4693	161.803	73.0721	186.041	126.275	113.454	642.326	300.062	0.667338	0.368542	0.0380688
Sfta2	191.663	212.435	393.966	345.01	172.816	200.286	626.188	341.075	285.381	861.898	535.272	793.848	0.666676	0.320016	0.0278514
Pygl	333.105	306.618	634.167	328.361	495.804	304.364	428.284	609.193	328.314	544.403	741.493	1097.07	0.666598	0.273366	0.0206385
Cdh4	1706.52	1674.36	1557.67	1267.2	868.848	692.691	622.128	590.954	736.602	909.39	1578.77	973.885	0.666095	0.13383	0.00565387
Nthl1	23.5736	120.345	123.74	88.7962	57.2081	154.806	27.4021	69.3094	159.106	164.464	221.997	503.262	0.666063	0.361842	0.0366919
Tfeb	278.783	892.644	1060.89	613.249	508.914	1516.57	1059.55	1051.5	493.313	1913.77	1840.21	1920.4	0.66513	0.234172	0.0150664
Ltf	372.053	101.508	245.66	278.413	4.76734	91.834	245.604	161.418	184.361	176.777	92.4048	1546.63	0.664723	0.33331	0.0309792
Arg2	110.693	139.181	250.209	241.415	87.004	105.828	119.757	44.6863	361.987	251.533	732.477	366.391	0.664662	0.365516	0.0373773
Lpcat4	2426.03	1735.06	2230.96	2182.91	2157.22	2005.48	3006.11	1761.01	1659.25	3448.47	4135.68	3274.36	0.664607	0.0908891	0.00307214
Ccr2	26.6484	0	131.019	199.791	0	64.7211	99.4593	92.1085	138.902	156.549	240.027	226.362	0.664158	0.341008	0.0331551
Epor	103.519	29.3013	108.272	5.54976	152.555	156.555	90.3253	98.4923	56.4027	196.126	407.934	129.5	0.663956	0.37264	0.0389783
Als2cl	485.821	532.656	894.385	662.271	368.277	745.167	793.645	860.895	255.917	1588.35	1839.08	681.193	0.663944	0.334951	0.0315993
Ocel1	141.442	87.904	108.272	36.9984	32.1796	119.822	45.6701	93.9325	90.0759	219.872	331.305	96.8621	0.663867	0.37367	0.0391279
Trim11	607.788	503.355	639.626	735.343	520.832	688.318	770.302	618.313	628.006	1109.91	1473.97	902.291	0.663314	0.0976755	0.00345449
R3hdml	682.609	116.159	947.157	189.617	83.4285	1151.86	1566.99	952.092	1511.09	1964.78	1990.08	2723.72	0.662689	0.100138	0.00359388
Prkaa1	1272.97	859.157	770.645	798.241	738.938	622.722	863.672	859.984	904.968	1678.06	963.49	1620.33	0.662272	0.141579	0.00627291
Nckap5	18.4489	482.426	486.771	654.872	570.889	596.484	1223.96	1034.17	609.486	981.508	1140.41	3133.28	0.662186	0.330827	0.0304105
Pcx	312.606	588.12	500.419	423.632	575.657	642.838	677.947	664.823	352.727	747.565	928.556	1603.49	0.662181	0.264839	0.0194247
Bmpr1b	4.09975	0	113.732	74.9218	0	61.2227	302.437	60.1897	6.73465	424.793	354.97	594.859	0.661898	0.30697	0.0254179
Slc12a5	1429.79	931.364	1170.98	1271.82	530.367	863.24	809.883	979.451	500.889	1130.14	1604.69	1422.4	0.660732	0.161912	0.00797494
Slc9a2	463.272	627.886	1276.52	432.881	46.4816	561.499	306.497	472.398	1219.81	2330.64	1156.19	696.986	0.660306	0.36278	0.0369054
Cdk5r2	28783.3	13777.9	17629.3	24304.3	4364.5	19349	36064.1	21603.6	14014.8	42985	38351.4	37884.7	0.660014	0.144025	0.00651996
Cav2	157.841	74.2998	205.627	306.162	103.69	188.041	342.018	366.61	86.7086	451.177	478.928	689.616	0.659898	0.365516	0.0374615
Scube1	102.494	37.6731	207.446	144.294	75.0857	105.828	199.934	289.093	82.4994	240.1	254.677	781.214	0.65898	0.380727	0.0406002
Pik3cd	103.519	153.832	191.979	523.527	202.612	287.747	341.003	423.152	352.727	265.605	1659.91	489.575	0.658489	0.376639	0.0397161
1600029i14rik	#N/A	#N/A	#N/A	#N/A	#N/A	#N/A	#N/A	#N/A	#N/A	#N/A	#N/A	#N/A	0.658387	0.186613	0.010314
Mapk12	797.402	674.977	771.555	901.836	1294.33	890.353	654.605	915.613	878.871	1562.85	1177.6	1473.99	0.658069	0.0588805	0.00152916
Slc8b1	537.068	361.034	441.279	698.345	276.506	611.352	691.141	1075.21	596.858	951.606	1739.92	1317.11	0.657944	0.214133	0.0131344
C7	31.7731	40.8126	158.314	66.5971	101.306	74.3418	145.129	160.506	117.014	269.123	216.363	262.159	0.657866	0.332888	0.0308885
Tnnt2	168.09	272.084	161.044	125.795	398.073	238.768	210.082	74.7812	101.862	292.869	295.245	443.249	0.657713	0.369683	0.0383794
Ephb6	2803.21	1626.22	2331.04	1614.06	1258.58	2112.18	1030.11	2431.3	1716.49	1819.66	6177.6	2619.49	0.657361	0.318031	0.0274215
Fes	178.339	493.937	315.719	721.469	352.783	446.051	552.101	501.581	137.218	1275.26	848.547	504.315	0.65631	0.364395	0.0371885
Slc36a2	144.516	3.13943	208.356	94.3459	117.992	27.1129	62.9232	165.978	179.31	87.9488	148.749	1123.39	0.656088	0.316267	0.0269619
Plcb2	137.342	196.738	262.947	226.615	40.5224	34.9844	321.72	279.061	425.125	371.144	2456.62	172.667	0.65556	0.331728	0.030611
Tns1	3122.99	4716.47	6492.71	7281.29	6670.7	4373.92	7960.8	6881.69	8160.71	10721.8	10410.2	13622.8	0.655398	0.0802533	0.00250317
Slc15a3	1082.33	1004.62	798.851	1141.4	697.224	860.616	1651.23	1929.72	972.315	1847.8	4691.24	1479.25	0.655294	0.329898	0.030094
Scn9a	3133.24	2018.65	1910.69	3078.27	2064.26	2616.83	2325.12	2033.68	2134.88	2694.75	3928.33	4891.53	0.654893	0.0741015	0.00224843
Klhdc1	104.544	80.5787	108.272	81.3965	87.004	105.828	81.1913	228.903	89.2341	173.259	227.631	511.684	0.654825	0.382429	0.041774
Ell2	851.724	1372.98	1716.89	1254.25	390.922	781.026	935.729	1403.51	835.096	1673.67	1567.5	1856.17	0.654051	0.126713	0.00512638
Mogs	768.704	1164.73	1205.55	1284.77	500.571	806.39	937.759	803.442	928.539	1351.77	1381.57	1556.11	0.653994	0.0180541	0.000254611
Spag8	46.1222	107.787	109.182	44.3981	20.2612	185.417	79.1615	133.147	17.6784	330.687	216.363	347.44	0.653	0.379235	0.0402458
Tmem87b	2015.03	1292.4	2355.61	1591.86	1561.3	2112.18	1928.29	2571.74	2407.64	3799.39	2379.99	5562.2	0.652947	0.157294	0.0074593
Shroom4	108.643	48.1379	341.195	320.961	65.551	143.436	405.956	227.991	65.6628	417.757	313.275	853.86	0.652728	0.386356	0.0425307
Mndal	28.6983	288.827	161.954	289.513	159.706	42.8559	187.755	431.36	42.9334	253.292	1426.64	304.273	0.651006	0.335007	0.0316973
Sprr1a	0	0	25.4759	0	0	20.116	22.3276	36.4786	0	86.1898	437.233	73.6994	0.650972	0.141558	0.00625348
Ttc41	95.3193	297.199	355.752	187.767	253.861	374.333	190.799	166.89	170.892	408.082	564.571	354.81	0.650658	0.33372	0.0311564
H2-eb1	672.36	775.439	968.083	977.683	715.101	482.785	1466.52	1505.66	816.576	1743.14	3163.18	1388.71	0.650657	0.33372	0.0311101
Gpsm3	228.561	333.826	423.082	865.763	174.008	316.609	1179.3	798.882	392.293	596.293	3292.77	942.3	0.650498	0.388086	0.04316
Rhob	3262.38	1274.61	633.257	1748.17	711.526	1082.77	964.146	769.699	1063.23	2785.34	967.997	1550.85	0.649711	0.258369	0.0185436
Dusp7	1355.99	1164.73	1274.7	1805.52	1251.43	756.537	1618.75	1300.46	757.648	2090.54	2279.7	1580.33	0.647637	0.23565	0.0153307
C1s2	0	0	14.5576	33.2986	3.57551	7.87149	23.3425	12.7675	6.73465	41.3359	85.6435	41.0611	0.647386	0.314275	0.0266185
Nectin4	0	70.1139	18.1971	44.3981	10.7265	251.888	223.276	92.1085	176.784	358.831	419.202	324.277	0.646599	0.344876	0.0336662
Mob3a	234.711	139.181	80.067	73.0719	91.7714	90.9594	116.712	108.524	136.377	272.641	221.997	164.244	0.646344	0.33372	0.0311833
Cenpo	612.913	1228.56	789.752	929.585	792.571	534.387	546.011	633.816	417.548	723.818	971.378	1040.21	0.645789	0.143201	0.00641134
Chia1	0	65.928	14.5576	130.419	13.1102	67.3449	41.6105	87.5487	254.233	121.369	591.616	303.22	0.645225	0.381505	0.0409013
Slc16a11	207.038	170.576	98.2641	246.039	42.9061	300.866	132.951	183.305	437.752	415.118	491.323	711.726	0.645091	0.368708	0.0382301
Alkbh7	80.9701	43.952	76.4276	22.199	84.6203	145.185	60.8935	78.429	87.5504	358.831	77.7553	267.424	0.644981	0.395595	0.0450191
Cavin2	11.2743	51.2773	106.453	118.395	96.5387	17.4922	86.2657	50.1581	157.422	374.662	157.764	184.249	0.644514	0.380727	0.0406088
Unc5a	1868.46	2177.72	1597.7	2257.83	1973.68	952.45	927.61	574.538	378.824	1182.03	1842.46	953.881	0.643893	0.313592	0.0264993
Zfp57	143.491	187.319	920.771	515.203	153.747	118.947	201.963	115.82	124.591	155.669	209.601	607.494	0.643194	0.395938	0.0451614
Synpo2	545.267	352.663	250.209	480.979	388.538	372.584	153.249	439.567	987.468	598.052	1298.18	1382.39	0.643171	0.393081	0.0444508
Hadhb	2344.03	2260.39	2309.21	1461.44	2252.57	1841.05	2042.98	1349.71	2077.64	2480.16	2947.94	3731.3	0.643123	0.0841645	0.00268008
Cd3d	9.22445	24.069	0	7.39968	9.53469	0.87461	12.1787	0	0	86.1898	1081.81	41.0611	0.642955	0.000694321	2.8543e-06
Foxj2	954.218	915.667	1087.27	887.962	825.942	819.509	1175.24	1359.74	884.764	1935.75	1872.89	1560.32	0.642937	0.112255	0.00423322
Lipg	32.798	59.6491	62.7798	124.87	156.13	50.7274	25.3723	160.506	191.096	288.472	604.012	129.5	0.642762	0.376109	0.0396111
Tdrd5	68.6709	4.18591	50.9518	73.0719	0	244.891	76.1168	139.531	212.141	378.18	721.209	140.029	0.642364	0.400157	0.0459685
Rnf186	0	38.7196	79.1572	112.845	7.15101	6.12227	203.993	94.8444	100.178	666.652	261.438	226.362	0.642285	0.341009	0.0331775
Ptgis	111.718	111.973	179.241	124.87	141.828	160.928	106.564	107.612	120.382	177.657	165.653	457.989	0.642193	0.388086	0.0431529
Lama2	765.629	371.499	737.891	642.847	988.032	646.337	748.989	953.004	834.254	787.142	1708.36	1744.57	0.641957	0.243861	0.0163423
Zfr2	207.038	266.851	532.264	233.09	390.922	505.524	316.646	330.132	313.161	1491.61	446.248	377.973	0.64164	0.382407	0.0417169
Jph2	135.292	363.127	551.371	97.1208	176.392	130.317	44.6552	334.691	513.517	193.487	1137.03	1022.32	0.641537	0.381935	0.0411582
Rtfdc1	#N/A	#N/A	#N/A	#N/A	#N/A	#N/A	#N/A	#N/A	#N/A	#N/A	#N/A	#N/A	0.641405	0.323168	0.0286792
Mllt11	200.888	348.477	249.3	207.191	923.673	477.537	242.559	312.804	314.845	125.767	141.988	248.472	0.641101	0.337861	0.0323387
Zfp36	247.01	140.228	387.597	505.953	233.6	488.032	864.687	628.344	551.399	964.798	1346.63	979.149	0.641036	0.18692	0.0103553
Ift52	259.309	353.709	262.947	396.808	320.604	210.781	335.929	349.283	260.968	510.982	565.698	454.831	0.640144	0.234172	0.0150471
Cln3	555.517	377.778	610.511	390.333	213.339	1011.92	951.968	646.584	910.861	1861	1274.51	1322.38	0.639299	0.125978	0.00507198
Itgb4	268.534	189.412	474.033	299.687	238.367	586.863	401.897	478.782	351.885	605.967	1544.96	503.262	0.638812	0.352139	0.0349881
Retnlg	19.4738	5.23238	0.909853	117.47	3.57551	0	10.1489	41.0384	26.9386	403.685	31.5529	238.997	0.638796	0.128433	0.00525239
Sstr5	0	20.9295	29.1153	55.4976	17.8775	23.6145	23.3425	20.9752	12.6275	36.059	77.7553	76.858	0.638669	0.3816	0.0409508
Rb1	2186.19	2153.65	1893.4	1990.51	1381.34	930.585	1051.43	1146.34	1262.75	1680.7	2068.97	1649.81	0.638251	0.043121	0.000922916
Card11	25.6235	193.598	143.757	130.419	76.2775	17.4922	227.336	290.005	27.7804	167.982	1662.16	229.521	0.63791	0.299912	0.0243178
Fcgrt	58.4215	110.926	158.314	137.819	150.171	77.8403	226.321	213.4	58.0863	243.618	256.931	560.115	0.637686	0.407482	0.0475148
Gdpd2	8.19951	84.7646	357.572	742.743	23.8367	508.148	687.081	381.202	288.748	577.823	673.879	1479.25	0.637176	0.358438	0.0361224
Ccdc80	233.686	93.1364	474.943	331.136	159.706	98.8309	455.686	155.034	108.596	483.718	536.399	405.347	0.637083	0.407326	0.0474163
Hdc	92.2445	291.967	546.821	467.105	133.486	232.646	334.914	466.014	47.9844	428.311	883.481	691.722	0.636905	0.408647	0.0477805
Arhgap26	1387.77	1496.46	1746.01	1300.49	884.342	2179.53	2425.59	2128.53	2384.07	3946.26	3874.24	3161.7	0.636891	0.00536683	4.06233e-05
Cwf19l2	413.05	355.802	401.245	417.157	464.816	396.198	284.169	337.427	532.037	886.524	564.571	615.916	0.635911	0.258369	0.0185891
Tbx2	136.317	108.834	107.363	227.54	201.42	138.188	199.934	146.826	326.63	525.054	340.32	331.647	0.635724	0.365516	0.037454
Snai1	316.706	285.688	162.864	486.529	134.677	207.282	349.122	219.784	102.703	492.513	658.103	251.631	0.635611	0.394979	0.0448201
Abat	109.668	176.854	267.497	214.591	157.322	57.7242	299.393	132.235	103.545	296.387	395.538	342.176	0.635319	0.41	0.0480764
Nav2	5634.09	6503.85	7484.45	8801	4881.76	5022.88	6258.83	6731.22	9192.79	10826.5	13164.3	9755.7	0.635244	0.0755308	0.00231407
Galnt3	221.387	195.691	681.48	294.137	337.29	478.412	697.23	851.776	814.05	1935.75	651.341	1371.86	0.635171	0.321755	0.0282179
Il16	61.4963	536.842	297.522	969.358	514.873	190.665	801.764	979.451	431.859	313.977	7059.96	1959.35	0.63497	0.287847	0.0226253
Trpc1	220.362	251.154	217.455	331.136	419.526	306.988	306.497	223.432	58.0863	398.408	575.84	512.737	0.634215	0.407326	0.0474125
H2-t24	0	197.784	66.4192	22.199	0	10.4953	208.053	166.89	53.0353	440.623	290.737	364.286	0.633927	0.379235	0.0401898
Ccdc88b	116.843	73.2533	140.117	194.242	239.559	162.677	115.698	356.579	279.488	102.9	1886.41	251.631	0.632179	0.381935	0.0411333
Cytip	157.841	6.27886	179.241	98.0458	123.951	27.9875	214.142	209.752	58.9282	113.454	730.224	402.188	0.631642	0.382407	0.0415699
Alox12	19.4738	55.4632	57.3207	111.92	26.2204	6.12227	30.4467	77.5171	9.26014	150.392	414.695	25.2684	0.631571	0.246618	0.0168253
Gdf1	#N/A	#N/A	#N/A	#N/A	#N/A	#N/A	#N/A	#N/A	#N/A	#N/A	#N/A	#N/A	0.631438	0.407482	0.0475152
Vsig10l	309.531	108.834	166.503	123.945	250.286	509.897	716.513	389.409	318.212	823.201	2778.91	174.773	0.631139	0.415351	0.0490291
Pcnp	545.267	1041.24	1361.14	1270.9	1302.68	842.249	668.813	677.59	308.11	724.698	1724.14	1086.54	0.630471	0.346973	0.034052
Dnah3	174.24	20.9295	209.266	70.297	26.2204	98.8309	84.2359	200.632	18.5203	173.259	311.021	377.973	0.630123	0.404453	0.0467928
Zfp715	252.135	193.598	295.702	172.968	140.637	336.725	130.921	118.556	117.014	264.726	261.438	666.453	0.629861	0.419278	0.0497936
Gpm6a	6.14963	13.6042	94.6247	56.4226	19.0694	37.6082	67.9977	25.535	51.3517	310.459	58.5982	71.5937	0.6292	0.388086	0.0428603
Jtb	218.312	287.781	356.662	453.23	294.383	580.741	606.905	616.489	385.559	1276.14	464.278	1320.27	0.628994	0.335618	0.0318864
Gprc5a	196.788	146.507	262.947	325.586	176.392	175.797	306.497	364.786	297.166	524.175	522.876	482.205	0.627639	0.286312	0.0224566
Rnf39	72.7706	4.18591	0	22.199	5.95918	9.62071	0	38.3026	20.2039	49.2513	207.347	200.041	0.627597	0.177556	0.00951366
Lmo7	7038.25	7976.24	3201.77	5367.54	6197.55	1848.05	3934.73	2683	4214.21	5635.76	6054.77	4551.46	0.627448	0.193143	0.0112119
Ccs	868.123	449.985	178.331	266.389	1172.77	560.625	988.504	404.001	432.701	1633.21	482.308	1460.3	0.627299	0.388086	0.0430408
Tpra1	1249.4	1613.67	1920.7	1732.45	1282.42	1442.23	2095.75	1472.82	965.58	1693.89	5055.22	1710.88	0.627216	0.353367	0.0353482
Mylk	589.34	664.512	1152.78	917.56	586.383	780.152	920.506	1166.4	1032.93	1281.41	997.296	3101.69	0.626916	0.331598	0.0305524
Myom3	0	387.196	80.9769	337.61	7.15101	93.5832	42.6254	156.858	202.039	263.846	604.012	124.236	0.626698	0.419751	0.0499046
Mrpl49	134.267	115.112	70.0587	112.845	82.2367	95.3325	54.8041	79.341	34.5151	194.367	87.8973	189.513	0.626513	0.427427	0.0516059
Dgka	338.23	560.911	543.182	678.921	125.143	340.223	765.228	484.254	1112.06	850.465	3592.52	436.932	0.626105	0.427515	0.0517482
Wdr78	232.661	510.68	955.345	518.903	159.706	815.136	281.125	735.956	307.268	516.259	2653.82	583.278	0.626047	0.427515	0.051733
Prdx6	550.392	317.082	355.752	389.408	680.538	374.333	566.309	589.13	443.645	662.254	993.916	877.023	0.625896	0.208721	0.0126132
Ablim1	1142.81	412.312	746.079	1434.61	505.338	1109.01	1365.03	1707.2	1171.83	1568.13	3484.34	1908.81	0.625778	0.244142	0.0164256
Tbxa2r	0	29.3013	58.2306	9.2496	0	99.7055	139.04	10.0316	21.8876	105.539	738.112	110.549	0.625564	0.318365	0.0275803
Shank2	1013.66	342.198	1165.52	1339.34	1850.92	597.358	416.105	532.588	1117.95	882.126	2759.75	587.49	0.624325	0.417525	0.0495036
Rest	113.768	140.228	74.6079	170.193	110.841	174.047	97.4295	103.052	99.336	216.354	359.477	153.716	0.623918	0.407326	0.0474172
Wwc2	242.91	488.704	413.983	512.428	691.265	453.048	765.228	635.64	185.203	1005.25	819.248	1149.71	0.623059	0.382407	0.0417074
Zfhx4	127.092	242.782	194.708	272.863	162.09	211.656	146.144	343.811	287.064	530.331	309.894	568.538	0.622737	0.369762	0.0384251
Hsd17b10	350.529	542.075	458.566	432.881	297.959	420.687	516.579	526.204	463.849	838.152	611.9	975.991	0.622482	0.166673	0.00843517
Echs1	387.427	894.737	868.909	429.182	727.02	591.236	657.649	697.654	133.009	240.98	937.571	3040.63	0.622341	0.423247	0.0509122
Osr1	411	200.923	118.281	147.069	287.232	3.49844	71.0424	17.3273	16.8366	59.8052	210.728	135.817	0.621585	0.31071	0.0261747
P2rx6	0	0	70.0587	41.6232	0	6.12227	42.6254	0.911966	14.3111	72.118	202.84	74.7523	0.621279	0.228512	0.0144233
Tspan7	995.215	527.424	657.824	514.278	512.489	474.913	552.101	401.265	349.36	697.434	672.752	881.234	0.621006	0.190464	0.0107753
Tmem120b	787.153	642.536	716.054	1024.86	591.151	739.045	687.081	534.412	761.857	1064.18	1251.97	1027.58	0.620816	0.0948426	0.00326147
Bend7	129.142	376.731	260.218	271.938	234.792	152.182	146.144	106.7	196.988	189.09	392.157	289.533	0.620743	0.383011	0.0418875
Cdk10	174.24	349.523	333.916	916.636	420.718	377.831	744.93	554.475	448.696	1160.92	1366.92	469.571	0.620378	0.365516	0.0374699
Zfp808	89.1696	75.3463	59.1404	357.96	1.19184	90.9594	73.0721	66.5735	23.5713	192.608	509.354	24.2155	0.619555	0.366625	0.0376314
Ltbp4	2919.02	2451.89	1830.62	2063.59	1579.18	1022.42	2310.91	2100.26	2507.81	2341.2	4083.84	3986.09	0.619527	0.278423	0.0213142
Dnajc12	75.8454	101.508	73.6981	50.8728	181.159	65.5957	19.2829	155.946	53.8772	167.103	81.136	494.839	0.619519	0.388086	0.0432698
Ppp2r1b	367.953	559.865	593.224	491.154	454.089	331.477	277.065	473.31	230.662	819.683	446.248	527.477	0.618502	0.336843	0.0320688
Myo18b	220.362	465.682	170.142	113.77	85.8122	245.765	320.706	265.382	169.208	260.328	1131.4	273.741	0.618244	0.435136	0.0539666
Rpain	351.554	246.968	433.09	324.661	263.396	356.841	231.395	351.107	251.707	496.911	611.9	437.985	0.618237	0.263237	0.0192382
Nt5e	156.816	71.1604	90.9853	140.594	76.2775	85.7118	183.695	67.4855	23.5713	193.487	360.604	178.984	0.617573	0.429861	0.0524448
Dzip1	1337.54	745.091	1153.69	1252.4	476.734	193.289	367.391	453.247	716.398	479.321	1697.09	599.071	0.617423	0.43187	0.053004
Fuz	233.686	160.111	451.287	485.604	101.306	366.461	514.55	299.125	366.196	668.411	628.804	665.4	0.617324	0.208721	0.0126576
Slc26a6	1488.21	499.169	754.268	999.882	505.338	644.587	499.326	279.061	409.972	525.934	884.607	1092.86	0.616969	0.343203	0.0334805
Bmp5	58.4215	29.3013	88.2557	37.9234	30.9877	27.9875	187.755	96.6683	34.5151	136.321	280.595	344.282	0.616959	0.419751	0.0499319
Tbx1	1221.73	1054.85	1606.8	1572.43	1098.87	716.305	948.923	799.794	516.884	1177.63	1531.44	1064.43	0.616855	0.202184	0.0119265
Osr2	0	29.3013	17.2872	19.4242	0	2.62383	0	12.7675	6.73465	20.2282	149.876	76.858	0.616755	0.105146	0.00381686
Znfx1	1783.39	1498.55	2192.75	2344.77	1949.84	2019.47	2036.89	2724.04	1367.13	3341.17	3249.95	3458.61	0.616109	0.126729	0.00513533
Cd300lg	25.6235	19.883	13.6478	40.6982	85.8122	3.49844	32.4765	34.6547	94.2851	135.441	171.287	184.249	0.615851	0.361974	0.0367573
S1pr2	266.484	114.066	150.126	206.266	28.6041	187.166	128.891	128.587	88.3922	256.81	178.048	349.546	0.615831	0.404246	0.0466208
Notum	196.788	56.5097	47.3123	240.49	16.6857	76.9657	11.1638	7.29572	33.6732	114.333	100.293	164.244	0.615172	0.365516	0.037449
Glt8d1	432.524	522.192	616.88	374.609	220.49	296.493	422.195	333.779	315.687	466.129	504.846	814.905	0.615113	0.285073	0.0221734
Tpm1	1012.64	1376.12	844.343	1113.65	909.371	1092.39	1388.37	984.923	723.975	1247.11	2288.71	1825.64	0.614613	0.244212	0.0165432
Porcn	479.671	222.899	161.044	331.136	340.865	306.988	510.49	336.515	351.043	672.808	774.172	502.209	0.614592	0.267083	0.0197807
Cib2	54.3217	34.5337	51.8616	58.2725	72.702	23.6145	35.5212	43.7743	43.7752	54.5282	104.801	116.866	0.614311	0.440123	0.0555563
Prdm6	196.788	24.069	80.067	41.6232	84.6203	52.4766	41.6105	26.447	101.02	174.139	43.9486	295.85	0.613961	0.41281	0.0485675
Zfp111	400.751	127.67	353.023	307.087	64.3591	209.906	103.519	93.0205	212.983	168.862	295.245	546.428	0.613959	0.439558	0.0552925
Adrb1	39.9726	55.4632	105.543	127.645	5.95918	41.9813	69.0126	22.7991	100.178	51.0103	132.973	391.66	0.61383	0.399825	0.0458118
Hmcn2	458.147	44.9985	1034.5	163.718	69.1265	577.242	889.044	1351.53	1351.14	1951.58	3444.9	751.734	0.613536	0.408912	0.0478687
Naip2	510.419	229.178	442.188	586.425	694.84	621.847	1518.28	1650.66	1888.23	3386.03	1720.76	2584.74	0.613347	0.337861	0.0323457
Srgap1	318.756	289.874	259.308	268.238	153.747	195.038	169.487	318.276	174.259	456.454	375.254	331.647	0.612059	0.345604	0.0338951
Slc39a8	322.856	253.247	371.22	178.517	268.163	446.051	386.673	657.527	377.14	1469.62	597.251	555.904	0.611989	0.381489	0.0408747
Prex2	555.517	992.06	831.605	949.934	1175.15	972.566	1032.14	1239.36	1131.42	1533.83	1400.72	2500.52	0.611865	0.166673	0.00849408
Dusp5	401.776	792.183	581.396	661.347	172.816	384.828	307.512	636.552	392.293	776.588	1063.78	494.839	0.61131	0.347534	0.0342932
Sertad3	185.514	158.018	282.054	219.216	209.763	207.282	240.529	199.72	189.412	216.354	529.638	414.822	0.611027	0.375799	0.0395406
4930486l24rik	0	8.37181	61.87	42.5482	5.95918	3.49844	20.2978	33.7427	9.26014	101.141	23.6647	140.029	0.610683	0.309201	0.0259467
Cnep1r1	478.646	577.655	486.771	568.85	482.693	459.17	513.535	368.434	432.701	467.887	782.061	1080.22	0.610508	0.314275	0.0265881
Slco2b1	15.3741	18.8366	2.72956	230.315	145.404	93.5832	33.4914	93.9325	117.014	122.249	45.0755	736.994	0.610344	0.38792	0.0427535
Serpinb12	700.033	66.9745	50.0419	8.32464	381.387	113.699	298.378	192.425	209.616	382.577	557.81	255.842	0.609664	0.415941	0.0492343
Zfp839	153.741	161.157	253.849	263.614	286.041	153.057	118.742	297.301	194.463	389.613	492.45	238.997	0.609507	0.41636	0.0493111
Syt7	6131.18	5356.91	6385.35	7305.34	4730.4	2922.95	5873.17	3693.46	4832.11	6151.14	8584.64	6710.86	0.609239	0.16445	0.00820742
Pcsk2	295.182	725.208	461.295	813.965	641.208	481.91	237.484	114.908	223.927	527.693	823.755	316.907	0.609078	0.440615	0.0559675
Ipo13	733.856	918.806	727.882	954.559	916.522	684.819	706.364	450.511	772.801	1071.22	1320.71	887.551	0.608658	0.208721	0.0126662
Nkap	371.028	548.354	455.836	359.809	303.918	272.878	393.778	378.466	385.559	936.654	464.278	497.997	0.608648	0.328221	0.0295988
Meis2	6390.49	4392.06	3501.11	5267.65	11478.6	2654.44	2228.7	4097.46	1727.44	4248.81	5436.11	3843.95	0.60731	0.236677	0.015511
Ap3s2	427.399	248.015	297.522	183.142	457.665	265.007	238.499	196.073	288.748	234.823	752.761	430.615	0.607054	0.408647	0.0477429
Thrb	70.7208	277.316	101.904	336.685	126.335	98.8309	18.268	249.879	133.009	343.88	180.302	556.957	0.607024	0.435136	0.0537077
Tgfbr3	480.696	600.677	667.832	625.273	572.081	361.214	520.639	424.976	528.67	512.741	955.601	899.133	0.606846	0.288311	0.0226886
Snap29	131.192	257.433	309.35	347.785	257.437	246.64	98.4444	251.702	206.249	283.195	302.006	613.811	0.606824	0.43121	0.0528557
Adrb3	0	0	41.8532	23.124	0	9.62071	42.6254	10.0316	0	37.818	166.779	317.96	0.606687	0.152176	0.00703173
Nebl	536.043	616.375	698.767	2132.96	2632.77	567.622	589.652	786.114	2339.45	1601.55	3584.63	1416.08	0.606347	0.440399	0.0558466
Cxcl17	48.1721	82.6716	59.1404	184.067	73.8938	90.9594	146.144	169.626	33.6732	162.705	325.671	292.692	0.606198	0.454406	0.0595348
Ddx58	244.96	254.294	383.958	372.759	91.7714	383.079	514.55	492.461	249.182	579.582	867.704	704.356	0.606072	0.321788	0.0282753
Zscan22	4748.54	4498.8	7024.06	4230.77	1970.1	5468.06	5150.57	3586.76	4300.07	7429.91	9285.56	5688.54	0.605618	0.099351	0.00355265
Ajuba	7.17457	48.1379	128.289	113.77	41.7143	79.5895	24.3574	86.6367	31.9896	86.1898	134.1	226.362	0.605523	0.443646	0.0570299
Adora1	52.2719	25.1154	380.318	132.269	84.6203	131.191	78.1466	152.298	63.9791	143.357	353.843	191.618	0.605485	0.451467	0.0587128
Scd1	963.442	1607.39	2272.81	2605.61	872.424	1307.54	2410.37	4752.25	930.223	4132.71	3239.8	6449.75	0.605078	0.427515	0.0517055
Adra1b	128.117	97.3223	69.1488	49.9478	67.9346	15.743	11.1638	20.9752	2.52549	79.1539	30.426	70.5409	0.604789	0.33372	0.0312488
Clec3b	15.3741	24.069	12.7379	14.7994	16.6857	25.3637	26.3872	16.4154	14.3111	21.1077	63.1058	148.452	0.604672	0.382407	0.0417259
Nlrp3	288.008	72.2069	143.757	19.4242	50.0571	68.2196	65.9679	148.65	70.7138	79.1539	117.196	563.274	0.60446	0.437863	0.054715
Aqp5	273.659	321.268	416.713	324.661	249.094	180.17	217.187	461.455	522.777	403.685	929.683	714.884	0.603932	0.434421	0.0534912
Uros	211.137	148.6	877.098	142.444	245.518	243.141	429.299	328.308	229.82	298.146	143.115	2086.75	0.603535	0.443127	0.0568764
Frmd6	170.14	165.343	242.021	75.8467	144.212	167.925	269.961	246.231	100.178	338.603	403.426	371.656	0.603417	0.40828	0.0476616
Rnf213	2883.15	4375.32	4636.61	3678.57	1530.32	4212.99	5515.93	5655.1	3799.18	6385.96	7204.2	9558.81	0.603355	0.0953493	0.00328547
Ptprc	742.055	1020.31	545.912	712.219	370.661	217.778	770.302	1402.6	289.59	700.952	8246.57	1211.83	0.602755	0.322445	0.0285519
Gp1ba	0	208.249	4.54926	98.9707	243.134	552.753	12.1787	241.671	424.283	540.885	862.07	1443.46	0.602744	0.427535	0.0517785
Slc52a3	0	16.7436	308.44	399.583	8.34285	296.493	157.308	565.419	100.178	374.662	575.84	934.93	0.601206	0.460768	0.0616393
Sox13	2411.68	439.52	979.002	1308.82	1361.08	1708.99	4260.51	4058.25	2010.29	5457.22	6148.3	4051.36	0.601181	0.318031	0.0275177
Bcl11b	#N/A	#N/A	#N/A	#N/A	#N/A	#N/A	#N/A	#N/A	#N/A	#N/A	#N/A	#N/A	0.600416	0.379235	0.040264
Arhgap31	1093.61	1535.18	1635.01	2167.18	1537.47	1276.06	1924.23	1986.26	1793.94	2719.38	2571.56	3088.01	0.600221	0.0848288	0.00270677
Fgd5	708.232	636.258	1658.66	1439.24	402.84	794.146	1922.2	1214.74	968.947	3574.24	1459.32	1627.7	0.600021	0.379235	0.0401137
Plekhb1	0	13.6042	11.8281	51.7978	103.69	177.546	155.278	62.9256	85.8667	352.675	311.021	129.5	0.599957	0.460837	0.061785
Il27ra	55.3467	100.462	10.9182	3.69984	4.76734	6.99688	17.2531	8.20769	15.153	0	302.006	322.172	0.598933	0.0854336	0.00277615
Usp13	624.187	619.514	504.058	720.544	705.567	239.643	221.246	366.61	261.809	423.034	821.502	290.586	0.598187	0.416793	0.0493896
Ms4a6b	46.1222	151.739	30.935	86.0213	44.0979	87.461	137.01	155.946	90.9177	284.954	564.571	60.0124	0.598015	0.460768	0.0611796
Mylpf	30.7482	143.367	46.4025	36.9984	57.2081	129.442	34.5063	191.513	178.468	192.608	1425.51	32.6383	0.5978	0.370753	0.0386599
Cc2d2a	1500.51	1443.09	1673.22	1778.7	1278.84	1099.38	1337.63	791.586	1108.69	1677.18	1764.71	1788.79	0.597792	0.116492	0.00453044
Pgm5	43.0474	96.2758	61.87	132.269	220.49	26.2383	86.2657	13.6795	21.8876	36.9385	202.84	174.773	0.59772	0.389855	0.0437244
Hdac4	3267.5	2978.27	2639.48	3340.03	3852.01	1658.26	3431.35	1839.43	2128.99	2104.61	5566.83	4181.91	0.597615	0.337752	0.0322451
Itgb6	56.3716	88.9505	121.01	160.018	123.951	124.195	152.234	161.418	99.336	417.757	359.477	95.8092	0.597509	0.463498	0.0625458
Osbpl5	198.838	443.706	447.648	300.612	573.273	835.252	658.664	401.265	445.329	538.246	1318.46	1336.06	0.597176	0.391477	0.0439997
Nov	2321.49	3065.13	2886.96	2072.84	2088.1	1350.4	3041.63	1408.07	1987.56	3721.11	2443.09	3768.15	0.597028	0.293006	0.0233448
Lsm3	177.314	254.294	285.694	350.56	475.542	149.558	117.727	158.682	154.055	270.003	358.351	172.667	0.596905	0.401547	0.0461943
Ptpa	1125.38	1402.28	776.104	1175.62	828.326	769.657	961.102	900.11	918.437	1673.67	1383.82	1188.67	0.596195	0.0854562	0.00279371
Krit1	415.1	486.611	423.082	503.178	442.171	453.048	266.916	322.836	383.875	427.431	711.067	698.039	0.595885	0.321788	0.0282459
Mypn	139.392	81.6251	181.061	126.72	165.665	28.8621	91.3402	92.1085	0	46.6129	1157.31	301.115	0.595665	0.187968	0.0104624
Tjp3	1874.61	1439.95	2443.86	1880.44	2568.41	2540.74	2040.95	2453.19	3179.6	4573.34	3599.28	3949.24	0.595479	0.059613	0.00156375
Hikeshi	617.013	411.265	467.664	390.333	340.865	237.894	161.368	368.434	193.621	273.521	432.725	670.665	0.595211	0.435136	0.0538427
Ak1	485.821	725.208	657.824	669.671	760.391	353.342	779.436	808.001	805.632	2341.2	885.734	712.779	0.59439	0.435136	0.0537883
Irx1	118.893	187.319	248.39	382.009	153.747	127.693	241.544	293.653	240.764	316.616	325.671	640.132	0.594069	0.43121	0.0528549
Ciita	951.143	281.502	883.467	665.971	201.42	769.657	1383.3	1499.27	240.764	1660.47	2528.74	1632.97	0.594022	0.453897	0.0594139
Cxcr3	0	19.883	37.304	0	0	0	5.07445	3.64786	0	39.5769	57.4713	117.919	0.593699	0.0381195	0.00077607
Tmem104	1407.24	569.283	1500.35	790.841	1114.37	2269.61	1825.79	1323.26	1190.35	3816.98	3089.93	1587.7	0.593208	0.322253	0.0284928
Scamp2	1443.11	1175.19	1728.72	1017.46	887.918	1558.55	1891.76	927.469	1317.47	2199.6	2933.29	1927.77	0.593035	0.236979	0.0156492
Mb21d1	525.793	322.315	343.014	193.317	251.477	261.508	184.71	142.267	285.381	578.703	216.363	457.989	0.592752	0.43953	0.0552102
Tapbp	1402.12	1899.35	1716.89	2722.16	968.962	1967	3885	3902.3	1725.75	4546.95	4784.77	5177.91	0.592547	0.287847	0.0226333
Parm1	2423.98	1963.19	2124.51	1977.56	1742.46	1685.37	1655.29	1488.33	1049.76	1907.61	3105.7	2163.6	0.591592	0.190567	0.0107936
Enpp2	47.1472	158.018	200.168	266.389	82.2367	75.2164	69.0126	197.897	499.206	386.975	786.568	411.664	0.589495	0.469558	0.0652938
Vwa7	459.172	272.084	292.063	86.0213	129.91	240.518	348.108	122.203	91.7596	638.508	249.042	399.03	0.589469	0.472739	0.0660447
Foxf1	494.02	722.069	393.056	520.753	498.187	369.085	287.214	324.66	297.166	733.493	297.499	664.348	0.58943	0.381376	0.0408122
Alas1	755.38	614.282	1032.68	874.087	671.004	711.058	798.719	1166.4	973.156	1227.76	1222.67	2101.49	0.589297	0.26838	0.0199955
Abca8b	150.666	131.856	182.88	155.393	90.5795	95.3325	170.502	404.913	452.063	483.718	713.32	548.534	0.588165	0.469604	0.0654535
Prkcq	136.317	289.874	97.3542	105.445	10.7265	10.4953	25.3723	185.129	56.4027	7.91539	1590.04	142.135	0.587974	0.221262	0.0138316
Pwwp2b	36.8978	55.4632	133.748	137.819	123.951	202.035	94.3849	230.727	212.983	433.587	296.372	300.062	0.587823	0.432061	0.0530879
Hspa12b	78.9203	197.784	253.849	168.343	22.6449	192.414	178.621	41.9504	173.417	265.605	245.662	444.302	0.58782	0.476375	0.0673919
Col24a1	10.2494	83.7181	31.8448	71.2219	28.6041	34.1098	52.7743	50.1581	47.1425	70.359	102.547	128.448	0.587756	0.476366	0.0673328
Slc2a13	204.988	117.205	149.216	160.943	166.857	113.699	77.1317	161.418	122.907	142.477	589.363	120.025	0.587646	0.476366	0.0672888
Ugt1a6b	73.7956	29.3013	166.503	267.313	63.1673	24.4891	293.303	192.425	172.575	795.057	503.719	144.24	0.587636	0.460768	0.0616056
Slc10a3	10.2494	33.4872	43.6729	127.645	137.061	128.568	255.753	248.055	175.101	374.662	317.783	384.29	0.587626	0.388086	0.0432045
Snora78	0	41.8591	102.813	17.5742	23.8367	21.8652	128.891	50.1581	90.9177	98.5026	255.804	222.151	0.587512	0.468453	0.0643455
Ppox	523.744	578.701	710.595	871.312	424.294	732.048	619.083	634.728	814.892	994.701	1192.25	1140.24	0.587368	0.0984177	0.00349316
Gabbr1	5702.76	4013.24	5850.35	6095.49	6173.71	4386.17	2607.25	3326.85	4026.48	5661.26	6578.77	4823.1	0.587186	0.107319	0.00396363
Lcp1	368.978	372.546	450.377	271.013	75.0857	343.722	310.557	695.83	234.029	358.831	1166.33	815.958	0.586681	0.463498	0.0624936
Camk1	331.055	158.018	704.226	292.287	203.804	327.979	111.638	682.15	190.254	817.044	368.493	993.889	0.586486	0.478708	0.0683468
Tbc1d19	2445.5	2084.58	3291.85	3255.86	902.22	1960	1556.84	1482.86	2143.3	2547.88	2802.57	3063.79	0.585666	0.0703808	0.00205746
Arhgap29	1183.8	740.905	918.951	1013.76	656.701	995.306	1227	1578.61	915.07	1612.98	1921.34	2187.82	0.58538	0.191765	0.0109583
Elovl5	295.182	541.028	454.926	553.126	343.249	399.697	288.229	419.504	305.585	537.367	614.154	582.225	0.584744	0.239389	0.0158551
Dpep1	98.3941	125.577	335.736	386.633	284.849	121.571	225.306	491.549	344.309	576.944	291.864	992.836	0.584489	0.478178	0.0679589
Mgll	3.07482	83.7181	138.298	61.9723	110.841	68.2196	161.368	175.097	31.9896	255.051	307.641	208.464	0.584421	0.480794	0.0690209
Kcna3	819.951	761.835	846.163	653.947	949.893	627.095	242.559	467.838	701.245	583.98	1855.99	579.067	0.583717	0.468464	0.0645303
Pcolce2	53.2968	146.507	300.251	350.56	171.624	142.561	302.437	338.339	506.782	588.377	299.752	1088.65	0.583685	0.475699	0.0669961
Zfp260	1311.92	5465.75	3403.76	2731.41	2352.68	1936.39	1380.25	2721.31	3107.2	5166.99	2549.02	3837.63	0.583515	0.320016	0.0278741
Cd34	282.883	679.163	615.97	996.182	342.057	596.484	1366.04	636.552	722.291	1403.66	1586.66	1246.57	0.583135	0.335007	0.0316854
Ptges2	196.788	218.714	101.904	124.87	40.5224	130.317	143.1	150.474	108.596	321.893	151.003	264.265	0.582922	0.438411	0.0549829
Agpat2	56.3716	84.7646	127.379	99.8957	125.143	137.314	139.04	126.763	137.218	204.041	154.384	419.034	0.582725	0.460768	0.0615967
Pik3c2b	3785.1	3841.61	3254.54	4089.25	3748.32	2886.21	3800.77	2527.06	4074.46	4038.61	7295.48	4780.99	0.582259	0.208053	0.0125179
Map3k11	1984.28	1751.8	2052.63	1816.62	1504.1	1963.5	1419.83	1947.05	1685.35	2601.52	2900.61	2682.66	0.582249	0.0436226	0.000947347
Csrnp1	21.5237	27.2084	45.4926	64.7472	34.5632	19.2414	85.2508	48.3342	115.331	120.49	383.142	87.3864	0.582032	0.460768	0.061242
Frk	17.424	72.2069	44.5828	104.52	2.38367	82.2133	59.8786	95.7564	66.5046	245.377	225.378	56.8538	0.581525	0.485802	0.0706592
Lamc2	104.544	201.97	564.109	649.322	141.828	857.992	1011.85	1033.26	306.426	1788	1170.84	1352.91	0.581425	0.415351	0.0489877
Hsf5	90.1946	210.342	229.283	105.445	342.057	46.3543	21.3127	53.806	190.254	160.946	67.6133	602.229	0.581335	0.423247	0.0507903
Edn3	0	62.7886	102.813	141.519	5.95918	46.3543	24.3574	20.9752	75.7648	65.0821	147.622	123.183	0.581144	0.473604	0.0662321
Trpv2	296.207	362.081	376.679	383.858	346.824	425.935	347.093	376.642	409.13	909.39	722.335	375.867	0.580418	0.36329	0.0370238
Tm7sf3	263.409	349.523	397.606	311.712	469.583	341.098	330.854	464.19	193.621	533.849	475.547	739.1	0.580295	0.391911	0.0441623
Gprasp2	639.562	505.448	541.362	531.852	445.747	225.649	118.742	389.409	339.258	493.393	557.81	445.355	0.580278	0.448984	0.0581633
Rny3	1572.26	1290.31	1453.03	1741.7	246.71	1235.82	1394.46	1550.34	1030.4	1400.14	2968.22	2050.95	0.580255	0.269897	0.0201828
Zfp423	620.088	493.937	532.264	786.216	2488.55	586.863	365.361	500.669	263.493	466.129	669.372	1201.3	0.579788	0.435508	0.0540531
Tns2	2490.6	1970.51	2775.05	3845.06	2107.17	2310.72	3342.04	3429.9	4007.96	4848.62	4933.52	5679.07	0.57975	0.104645	0.00378292
Lims2	174.24	47.0914	53.6813	116.545	53.6326	68.2196	105.549	102.14	87.5504	325.41	76.6284	195.83	0.579434	0.489247	0.0717031
Inmt	114.793	75.3463	276.595	159.093	206.188	257.135	262.857	408.561	731.551	649.941	816.994	789.637	0.579372	0.434892	0.0536059
Pla2g4c	768.704	479.286	431.27	706.67	126.335	135.565	309.542	172.361	62.2955	289.351	370.746	402.188	0.578899	0.485695	0.0705486
Mfap3l	18.4489	97.3223	12.7379	39.7733	79.853	78.7149	178.621	158.682	28.6222	169.741	361.731	273.741	0.578771	0.487013	0.0709871
Ring1	1412.37	1556.11	1048.15	1813.85	1336.05	1536.69	1511.17	1249.39	1734.17	2429.15	3231.92	1634.02	0.578569	0.212894	0.0130093
Ankef1	67.6459	0	31.8448	28.6738	5.95918	68.2196	72.0573	69.3094	37.8824	103.78	229.885	84.2279	0.578089	0.490142	0.0723459
Stx5a	1786.47	1303.91	1949.81	2107.06	1542.24	1379.26	1176.26	1273.1	1035.45	1835.49	2307.87	1589.8	0.577499	0.107947	0.00399386
Arhgap9	0	299.292	100.084	25.8989	61.9755	52.4766	191.814	175.097	377.14	109.056	1061.53	461.148	0.577451	0.474282	0.0666009
Akap13	1429.79	1430.53	1987.12	2036.76	1686.45	1478.09	1468.55	1928.81	1609.58	2092.3	3443.77	2204.67	0.577236	0.166673	0.0084095
Arhgdig	16.399	84.7646	90.0754	56.4226	107.265	67.3449	209.068	52.894	52.1935	274.4	504.846	58.9595	0.57704	0.4651	0.0632475
Cyp2b10	309.531	707.418	1398.44	1446.64	1085.76	262.383	651.56	1730	2565.06	2429.15	2394.64	3388.07	0.576966	0.489904	0.072055
Oas1a	0	167.436	112.822	18.4992	0	256.261	494.252	186.041	89.2341	417.757	669.372	502.209	0.576896	0.487665	0.0712803
Ptch2	340.28	2385.97	1122.76	1456.81	862.889	589.487	814.957	251.702	577.496	842.549	953.348	1153.92	0.576892	0.408647	0.047811
Ccdc191	130.167	144.414	420.352	110.995	95.3469	274.627	329.84	252.614	262.651	270.003	521.749	690.669	0.576336	0.415428	0.0490841
Bckdhb	180.389	279.409	173.782	226.615	244.326	250.138	232.41	363.874	143.953	548.8	425.964	354.81	0.575862	0.429887	0.0525643
Acvr2a	1116.16	1637.74	982.641	1245.92	1079.8	780.152	708.394	787.938	734.077	844.308	1134.78	1691.93	0.575557	0.258369	0.0186081
Rit1	601.639	393.475	323.908	429.182	244.326	482.785	291.274	664.823	324.947	599.811	942.079	751.734	0.57534	0.391911	0.0442157
Dusp26	28.6983	4.18591	121.92	110.995	8.34285	28.8621	11.1638	0	40.4079	89.7077	78.8822	284.269	0.575214	0.25819	0.018448
Lnx1	342.329	124.531	241.111	563.301	553.012	177.546	214.142	245.319	166.683	277.918	335.813	413.77	0.574777	0.369762	0.0384359
Gtf2h4	38.9477	185.226	186.52	149.844	154.939	136.439	85.2508	132.235	258.442	162.705	471.039	313.749	0.574681	0.491179	0.0725631
Abtb1	352.579	468.821	264.767	466.18	734.171	376.082	316.646	262.646	439.436	693.916	771.919	350.599	0.57427	0.395938	0.0451221
Vsig2	0	36.6267	171.962	249.739	30.9877	75.2164	26.3872	146.826	100.178	419.516	561.19	14.7399	0.573847	0.415428	0.0491015
Pex16	132.217	215.574	134.658	121.17	231.216	135.565	206.023	143.179	74.9229	479.321	165.653	222.151	0.57265	0.49269	0.0735762
Alpk2	186.539	140.228	2.72956	120.245	181.159	51.602	36.5361	211.576	103.545	14.9513	698.671	489.575	0.572087	0.404453	0.0468142
Eps8l2	574.99	75.3463	867.999	836.164	261.012	1316.29	1262.52	1720.88	1516.14	1938.39	2949.07	1998.31	0.571971	0.157294	0.00744614
Tmem182	0	37.6731	109.182	13.8744	5.95918	13.9938	23.3425	0.911966	0	88.8283	160.018	104.232	0.57173	0.159554	0.00769268
Pycard	35.8728	68.021	62.7798	13.8744	13.1102	145.185	34.5063	85.7248	24.4131	54.5282	162.272	491.68	0.571172	0.451654	0.058768
Crls1	418.175	314.989	353.023	253.439	183.543	264.132	158.323	234.375	90.9177	345.639	255.804	466.412	0.571123	0.477502	0.0677071
Znrd1	339.255	332.779	247.48	324.661	293.192	180.17	139.04	246.231	134.693	270.882	334.686	312.696	0.571119	0.417864	0.0495711
S1pr3	85.0699	105.694	403.975	206.266	234.792	377.831	598.786	661.175	417.548	1080.01	753.888	726.466	0.570902	0.329468	0.0298617
Ano1	1185.85	376.731	534.993	320.961	283.657	323.606	403.927	517.084	394.819	736.131	608.52	642.238	0.570834	0.254046	0.017721
Siglec1	374.103	209.295	474.033	494.854	140.637	397.947	542.967	649.319	484.053	897.957	725.716	879.129	0.570128	0.241723	0.0160728
Tmem132c	121.968	62.7886	119.191	291.362	5.95918	59.4735	36.5361	70.2213	8.41831	74.7565	242.281	95.8092	0.569326	0.460768	0.0615954
Cnr2	9.22445	300.339	16.3773	158.168	138.253	6.12227	56.8339	165.978	0	357.952	822.629	267.424	0.569179	0.236721	0.0156088
Tap2	1007.51	1081.01	1377.52	963.808	328.947	678.697	1084.92	1678.02	1095.22	1783.6	2270.68	1584.54	0.569177	0.330822	0.030373
Kcnn3	1524.08	149.646	1694.15	1311.59	126.335	2025.6	1329.51	1918.78	1347.77	2590.09	2200.81	3039.57	0.5689	0.166334	0.00836465
Pde4a	763.579	666.605	879.828	862.988	123.951	1127.37	1532.49	828.977	627.164	1234.8	1865	2103.59	0.568665	0.370091	0.0385426
Pdrg1	78.9203	172.669	103.723	381.084	218.106	110.201	82.2062	202.456	253.391	332.446	231.012	389.554	0.568028	0.491536	0.0728209
Map4	20653.5	21595.1	16446.5	26217.1	6151.06	18400	28682.8	17391.2	11028	26282.6	38701.9	27118.2	0.567582	0.289995	0.0229711
Nrarp	3478.64	1663.9	2220.95	2139.43	626.906	1555.06	2431.68	1265.81	528.67	3042.15	2771.02	1950.93	0.567419	0.449134	0.0582336
Lyve1	87.1198	125.577	141.937	177.592	376.62	118.072	292.289	253.526	266.019	427.431	331.305	489.575	0.567268	0.44936	0.0583508
Kif1c	1169.45	1575.99	1053.61	1704.7	749.665	1441.36	1856.24	1410.81	1673.56	3086.12	3006.54	1587.7	0.566873	0.244212	0.0165729
Pdk2	508.369	238.597	618.7	434.731	581.616	626.221	704.334	604.633	787.112	1271.74	945.459	989.678	0.566857	0.155051	0.00724416
Cd93	797.402	544.168	1251.96	920.335	847.395	810.763	963.131	1030.52	662.521	2680.68	748.254	1181.3	0.566842	0.440123	0.0556714
Slc23a2	694.908	911.481	901.664	587.35	955.852	495.904	422.195	835.36	737.444	849.585	1257.61	989.678	0.566269	0.341008	0.0330664
Stat4	0	78.4857	13.6478	49.9478	17.8775	0	59.8786	52.894	4.20915	554.957	25.9184	461.148	0.566182	0.166673	0.00844692
Nbeal2	669.285	707.418	1019.94	899.986	724.636	2998.16	3286.22	2287.21	2138.25	3177.59	6306.07	3484.93	0.565557	0.278423	0.0213337
Plpp6	823.026	296.153	888.926	753.843	375.428	451.299	931.67	774.259	512.675	1119.59	922.922	1282.37	0.565343	0.345336	0.0337787
Myadm	7708.56	5996.31	6798.42	9969.22	3722.1	5398.97	9939.84	5193.64	5017.31	10925.9	10509.4	9131.36	0.564928	0.231059	0.0147128
Abcb1b	365.903	314.989	651.455	509.653	349.208	329.728	436.403	312.804	187.728	792.418	215.236	841.226	0.564407	0.493574	0.0742593
Upk1b	51.2469	0	5.45912	0	52.4408	0	22.3276	0	0.841831	264.726	130.719	216.887	0.564129	0.0349325	0.00065876
Rbx1	242.91	433.241	343.014	411.607	312.261	215.154	205.008	221.608	262.651	372.903	327.925	401.135	0.563103	0.307307	0.0255471
Aplnr	120.943	269.991	231.103	345.935	148.979	109.326	297.363	208.84	118.698	303.423	561.19	229.521	0.563041	0.50108	0.0768704
Bace2	77.8953	111.973	797.031	463.405	122.759	245.765	975.31	632.904	671.781	752.842	1612.58	1109.7	0.562703	0.475699	0.0670352
Abca9	221.387	198.83	118.281	636.373	114.416	223.025	423.21	176.921	270.228	603.329	767.411	216.887	0.562563	0.4943	0.0748632
Slc17a2	0	0	30.0251	0	0	5.24766	2.02978	0	10.102	5.27693	114.943	148.452	0.561668	0.0886507	0.00293863
Vipr2	174.24	328.594	165.593	240.49	185.926	33.2352	42.6254	130.411	149.846	348.277	143.115	167.403	0.561543	0.503604	0.0783749
Nlrc3	126.067	9.41829	17.2872	4.6248	98.9224	36.7336	83.2211	94.8444	176.784	198.764	672.752	42.1139	0.561499	0.469558	0.065227
Ociad2	1.02494	0	60.9601	12.9494	23.8367	37.6082	14.2085	28.2709	31.1477	145.115	15.7764	126.342	0.56071	0.453897	0.059347
Ptpn6	577.04	692.767	1947.08	1134.93	228.832	1471.09	2090.68	3932.4	1426.06	3714.08	5880.1	2187.82	0.560631	0.451654	0.0588343
Htr1b	90.1946	297.199	175.602	540.177	34.5632	60.3481	153.249	39.2145	45.4589	197.005	98.0393	242.155	0.560346	0.506664	0.079761
Fam173b	11.2743	78.4857	34.5744	98.0458	89.3877	55.975	83.2211	110.348	45.4589	72.9975	250.169	175.826	0.560327	0.510319	0.0813054
Rnf167	5680.21	7741.83	7055	8832.44	5682.67	10482.2	8219.6	6681.97	7752.42	11281.2	17340.6	10207.4	0.560123	0.170114	0.00870623
Hdac7	1720.87	1580.18	1604.98	2378.07	1709.09	1930.26	1935.4	1804.78	1561.6	2443.22	4356.55	1930.92	0.559999	0.292894	0.0232978
Plcxd2	16.399	94.1829	67.3291	124.87	95.3469	48.9781	51.7594	41.0384	51.3517	94.1052	74.3746	126.342	0.559299	0.508715	0.0806589
Aldh3a2	307.482	318.129	402.155	263.614	221.681	335.85	445.537	344.723	629.689	722.059	820.375	626.445	0.558776	0.352616	0.0352501
Mmp28	16.399	4.18591	171.052	0	123.951	53.3512	84.2359	53.806	52.1935	7.0359	295.245	396.924	0.558719	0.43121	0.0528211
Rnase4	877.347	437.427	969.903	806.565	246.71	487.158	1368.07	1118.98	588.44	1604.19	1123.51	1920.4	0.558707	0.441066	0.0563038
Aco2	1545.61	1503.79	1586.78	1266.27	1923.62	1371.39	819.017	1489.24	1445.42	1620.02	1872.89	2681.61	0.558584	0.295256	0.0236397
Afap1l1	283.908	576.608	524.075	610.474	274.122	711.058	488.163	273.59	180.152	801.213	651.341	829.645	0.558357	0.487013	0.0709943
Atp6v1c2	135.292	61.7421	65.5094	86.0213	16.6857	55.1004	91.3402	31.0068	191.937	291.99	170.16	197.936	0.558356	0.510319	0.0811269
Myo18a	3686.7	2684.21	2185.47	2082.09	3500.42	2818.87	1661.38	2466.87	2541.49	3227.72	4170.61	3642.86	0.558181	0.145392	0.0066126
Slc43a3	1045.44	2056.33	2351.06	1893.39	1915.28	1880.41	2175.93	1678.02	2267.05	3121.3	2821.73	3200.66	0.557331	0.0482473	0.00110576
Cdh1	564.741	344.291	1261.06	2105.21	174.008	3416.23	3749.01	2882.72	3782.35	6353.42	6031.11	3732.35	0.556947	0.151656	0.00697665
Was	0	151.739	270.226	61.0474	56.0163	4.37305	53.7892	25.535	133.009	228.667	422.583	50.5367	0.556532	0.403165	0.046433
Itpkb	37.9227	169.529	253.849	202.566	170.433	251.013	248.648	472.398	287.906	220.751	984.9	616.969	0.556332	0.504892	0.078806
Tie1	188.589	415.451	564.109	818.59	381.387	537.01	868.747	568.155	344.309	958.642	881.227	1051.8	0.556059	0.382407	0.0416295
Gpr37l1	80.9701	61.7421	258.398	271.013	82.2367	316.609	220.231	177.833	327.472	352.675	748.254	309.538	0.555384	0.482071	0.0692672
Glipr1	69.6958	43.952	116.461	74.9218	35.7551	53.3512	153.249	103.964	7.57648	188.21	252.423	264.265	0.555361	0.486804	0.0708685
Galnt4	363.853	423.823	242.021	543.877	182.351	277.251	493.237	246.231	366.196	486.357	504.846	769.632	0.555351	0.42377	0.051046
Fosb	19.4738	33.4872	26.3857	12.0245	106.073	51.602	13.1936	28.2709	109.438	123.128	397.792	36.8497	0.555306	0.441853	0.0565975
Cds1	712.332	667.652	866.18	638.223	371.853	641.964	558.19	823.505	542.139	881.247	948.84	1211.83	0.553615	0.255034	0.0178652
Galnt7	254.185	182.087	125.56	230.315	196.653	91.834	185.725	216.136	107.754	152.151	551.048	234.785	0.55361	0.520843	0.08485
Bcl9l	2171.84	2112.84	1964.37	3026.47	1735.31	2586.22	3233.44	2425.83	2286.41	3504.76	4952.67	3690.23	0.552945	0.121532	0.00480578
Arf2	482.746	167.436	289.333	284.888	351.592	279.875	262.857	67.4855	557.292	551.439	391.03	938.088	0.552913	0.521296	0.0858225
Dtx2	967.542	488.704	951.706	652.097	426.677	599.982	666.783	536.236	190.254	810.888	798.964	1028.63	0.552847	0.469884	0.0655231
Kcnc4	649.811	290.92	1180.08	1318.07	87.004	309.612	548.041	305.508	296.324	1051.87	238.9	791.742	0.552387	0.506565	0.0794969
Antxr2	35.8728	152.786	196.528	234.015	221.681	102.329	165.427	225.255	107.754	318.375	308.767	201.094	0.55238	0.493574	0.0744855
Hes1	132.217	205.109	251.119	295.062	39.3306	358.59	461.775	410.384	104.387	391.372	447.375	1209.72	0.5523	0.520843	0.0852277
Plbd1	45.0973	5.23238	40.9434	62.8973	44.0979	10.4953	67.9977	165.066	101.02	125.767	465.405	183.196	0.552065	0.487365	0.0712045
Ubash3a	58.4215	28.2549	9.09853	8.32464	5.95918	46.3543	8.11913	20.9752	0	14.0718	677.26	94.7564	0.550264	0.149275	0.00683791
Ccdc17	72.7706	162.204	180.151	128.569	69.1265	432.932	173.546	238.935	140.586	182.054	716.701	603.282	0.550033	0.523698	0.0864571
Pdlim2	117.868	120.345	51.8616	158.168	70.3183	79.5895	353.182	231.639	325.789	305.182	778.68	416.928	0.549991	0.522341	0.0860812
Pacsin1	291.083	173.715	278.415	81.3965	174.008	181.919	78.1466	156.858	126.275	202.282	309.894	228.468	0.549118	0.495865	0.0752615
Ybx2	281.858	244.875	1006.3	717.769	101.306	874.61	323.75	145.914	345.992	1127.5	594.997	770.685	0.549106	0.520843	0.0852401
Slc9a3r2	153.741	141.274	52.7715	77.6967	56.0163	122.445	224.291	125.851	124.591	340.362	229.885	227.415	0.548187	0.487243	0.0710595
Mgat1	1165.35	1365.65	1386.62	1922.99	730.595	1669.63	1711.11	1536.66	1500.98	3692.97	2161.37	1751.94	0.54763	0.273366	0.0206238
Gne	398.701	471.961	545.002	935.135	508.914	735.547	637.351	572.714	260.126	824.08	1105.48	865.442	0.547279	0.440399	0.0558653
Enpp3	13.3242	28.2549	21.8365	14.7994	147.788	24.4891	34.5063	22.7991	2.52549	76.5154	110.435	50.5367	0.546671	0.448482	0.0579961
Arhgap42	184.489	204.063	400.335	122.095	101.306	319.233	300.408	195.161	346.834	610.364	411.314	419.034	0.546211	0.406075	0.0471126
Scarf2	75.8454	66.9745	153.765	205.341	104.882	152.182	146.144	216.136	208.774	120.49	359.477	601.177	0.546136	0.527802	0.0879684
Pced1b	808.676	938.689	985.37	1049.83	501.763	1197.34	910.357	743.252	1348.61	2064.16	2313.5	882.287	0.546042	0.427542	0.0518759
Lrsam1	289.033	256.387	352.113	335.761	326.563	395.324	401.897	318.276	388.084	773.07	472.166	554.851	0.545791	0.322835	0.0286075
Zfp287	448.923	259.526	351.203	445.831	311.069	347.22	252.708	278.149	168.366	277.918	492.45	595.912	0.545591	0.47769	0.067765
Fhl1	357.704	287.781	278.415	446.756	237.175	278.126	95.3997	202.456	336.732	296.387	599.505	392.713	0.545523	0.516706	0.0835158
Scnn1a	1337.54	520.099	2196.38	1596.48	926.056	5295.76	7025.07	3597.7	5044.25	8728.04	7961.47	7557.35	0.545451	0.174518	0.0090647
Ccdc107	153.741	221.853	148.306	215.516	318.22	248.389	88.2955	124.939	122.065	262.967	312.148	233.732	0.545366	0.509621	0.0809408
Col8a2	0	15.6971	60.0503	2.77488	2234.69	5.24766	20.2978	70.2213	12.6275	109.936	84.5166	106.338	0.545229	0.454897	0.0596337
Ace2	0	19.883	21.8365	9.2496	44.0979	46.3543	9.13402	55.6299	10.102	4.39744	297.499	230.574	0.545132	0.338807	0.0325653
Sertad1	10.2494	144.414	50.9518	138.744	45.2898	20.9906	80.1764	136.795	48.8262	124.887	193.825	201.094	0.544965	0.524891	0.0871277
Pfkm	363.853	342.198	828.876	782.516	343.249	731.174	840.33	387.585	416.706	794.177	1742.17	627.498	0.544512	0.49269	0.0736649
Ltbp3	1470.79	1202.4	2509.37	1806.45	983.264	1969.62	2517.94	1813.9	2153.4	3562.8	3084.29	2946.92	0.544121	0.0693299	0.00200864
Diaph1	1585.58	1400.19	2206.39	1873.04	1973.68	2142.79	2823.43	2194.19	2599.57	3889.09	4246.12	3002.72	0.544071	0.104729	0.00379278
Etv5	466.347	330.687	661.463	482.829	222.873	561.499	656.634	1031.43	612.011	1094.08	1259.86	1054.95	0.544025	0.316626	0.0270449
Armcx6	0	56.5097	5.45912	35.1485	34.5632	139.063	52.7743	36.4786	188.57	136.321	341.447	250.578	0.542899	0.531561	0.0896758
Hopx	234.711	237.55	306.62	394.958	278.89	324.48	402.912	711.333	245.815	569.029	815.867	803.324	0.542672	0.478546	0.0680475
Zfc3h1	6114.78	6734.07	5154.32	5972.47	4325.17	5046.5	6726.7	5589.44	6253.96	9076.31	10093.5	7503.65	0.542134	0.0547524	0.0013579
Capn15	1443.11	1967.38	1514.9	2051.56	1514.82	2123.55	1909.01	1075.21	1375.55	2345.59	2691.01	2562.63	0.540828	0.272133	0.0204098
Ifi203	274.683	531.61	413.983	545.726	196.653	52.4766	434.373	683.062	307.268	348.277	1726.39	620.128	0.540352	0.530605	0.0891901
Lamb2	1629.65	1452.51	1740.55	1825.87	1038.09	1315.41	1267.6	1859.5	1626.42	2223.35	2128.69	2582.64	0.539364	0.143201	0.00640347
Txnrd3	75.8454	333.826	242.931	261.764	831.901	135.565	332.884	250.791	572.445	165.344	947.713	981.255	0.5393	0.539864	0.0936703
C1ra	132.217	38.7196	222.914	182.217	82.2367	62.9719	241.544	316.452	276.121	466.129	312.148	548.534	0.538929	0.536043	0.0919542
Fam213b	9.22445	27.2084	20.9266	33.2986	46.4816	8.7461	22.3276	14.5914	22.7294	14.9513	118.323	60.0124	0.538379	0.459004	0.0604438
Tmem243	40.9975	780.671	756.088	548.501	404.032	579.866	1071.72	963.948	851.091	1191.71	1424.39	1457.14	0.537655	0.294989	0.0235466
Kdm8	162.965	252.201	317.539	221.99	226.449	88.3356	48.7148	62.9256	90.9177	260.328	215.236	42.1139	0.537531	0.536043	0.0919581
Vipr1	857.873	809.973	1097.28	1425.36	420.718	904.346	673.888	1006.81	1016.93	1678.94	1205.77	1288.69	0.537473	0.233221	0.0149292
Pex11b	2229.24	2401.66	1306.55	2070.06	1893.83	1787.7	2011.51	1636.98	633.899	2857.46	1489.75	3433.34	0.537223	0.478546	0.0680737
Cd2	9.22445	94.1829	50.9518	72.1469	30.9877	0	3.04467	26.447	66.5046	64.2026	655.849	95.8092	0.536546	0.196757	0.011466
Notch4	985.991	1157.4	1207.37	2310.55	500.571	1667.88	3783.51	1379.8	1025.35	4153.82	2474.65	3502.83	0.536473	0.48516	0.0701682
Plch2	76.8704	10.4648	1019.94	42.5482	41.7143	683.07	392.763	140.443	558.976	509.223	1070.54	911.767	0.536468	0.530954	0.0894567
Popdc2	111.718	273.13	306.62	636.373	107.265	322.731	647.5	116.732	71.5556	699.193	152.13	1472.94	0.536232	0.521273	0.0855874
Itga6	1619.4	1257.86	1371.15	1344.89	1581.57	1226.2	1552.78	2036.42	931.907	2854.82	2994.14	1278.16	0.535732	0.440123	0.0555203
Pcgf1	188.589	329.64	241.111	346.86	188.31	223.025	264.887	185.129	159.106	223.39	349.335	509.579	0.535359	0.4943	0.0748284
Ablim3	90.1946	122.438	228.373	249.739	91.7714	111.95	274.021	341.075	359.462	382.577	421.456	674.876	0.535195	0.520843	0.0853063
Man1b1	1772.12	1194.03	1190.09	1447.56	724.636	899.099	1137.69	782.466	1078.39	1374.64	1730.9	1367.65	0.535103	0.191765	0.0110116
Vwa8	1837.71	1544.6	1050.88	964.733	1463.57	709.308	1519.29	1219.3	1227.39	1881.22	1632.86	2006.73	0.535053	0.322253	0.0284925
Insrr	3996.23	2898.74	2618.56	3035.72	1634.01	1726.48	1364.01	5141.66	2352.08	4869.72	5613.03	3168.02	0.535011	0.489735	0.0719983
Fxyd1	31.7731	10.4648	31.8448	6.47472	11.9184	9.62071	4.05956	28.2709	5.05099	23.7462	47.3293	102.126	0.534871	0.394961	0.0447923
Ddx11	1140.76	1331.12	1009.94	1241.3	488.653	803.766	538.907	471.486	553.083	717.662	1082.94	1005.47	0.534675	0.340744	0.0329735
Map2k6	142.466	105.694	110.092	65.6722	328.947	131.191	164.412	229.815	134.693	571.667	165.653	221.098	0.534572	0.539809	0.0936256
Car7	89.1696	35.5802	9.09853	54.5726	52.4408	23.6145	4.05956	4.55983	66.5046	28.1436	272.707	106.338	0.534367	0.368542	0.0381298
Mfsd13a	400.751	766.021	464.935	765.867	377.812	503.775	1278.76	623.784	428.492	1191.71	1081.81	1332.91	0.534181	0.477502	0.067696
Plekha2	157.841	332.779	394.876	503.178	359.934	431.183	615.024	728.66	322.421	744.926	1140.41	720.148	0.533777	0.450996	0.0586222
Tcerg1l	1560.98	1886.8	1294.72	1590.01	1235.93	942.829	1406.64	516.172	1032.08	1960.38	979.266	1945.66	0.533274	0.464318	0.062802
Odf3b	0	42.9055	59.1404	18.4992	91.7714	59.4735	56.8339	105.788	27.7804	92.3462	105.928	231.627	0.533153	0.542679	0.0956
Eapp	1278.1	1200.31	812.498	1037.81	1481.45	1185.97	886	657.527	1316.62	1697.41	1720.76	1347.65	0.532893	0.329268	0.0297791
Grap2	22.5486	98.3688	38.2138	10.1746	11.9184	0	19.2829	106.7	5.05099	35.1795	970.251	212.675	0.53264	0.182318	0.00988619
Pepd	200.888	308.711	403.065	365.359	396.881	232.646	248.648	419.504	405.762	427.431	736.985	476.94	0.532564	0.468932	0.0648299
Tmem9b	97.3691	388.243	199.258	355.185	220.49	258.01	302.437	243.495	271.911	650.821	431.598	270.582	0.53256	0.468513	0.0646892
Lipe	1122.31	1123.92	1424.83	1404.09	2244.23	1213.08	1445.2	2075.63	1825.09	2203.12	2083.62	3391.23	0.532464	0.307645	0.0257231
Ndst3	1279.12	1017.17	565.019	1106.25	1455.23	522.142	511.505	270.854	250.866	611.244	614.154	710.673	0.532088	0.460768	0.0615408
Pou3f1	167.065	5016.81	125.56	552.201	69.1265	25.3637	0	5.47179	15.153	124.008	14.6495	193.724	0.531219	0.243976	0.0163942
Zfp651	121.968	278.363	167.413	184.992	322.987	182.793	249.663	146.826	47.9844	256.81	250.169	448.514	0.53097	0.549568	0.0985456
Phf5a	617.013	932.41	1191.91	1491.04	1231.17	795.02	724.632	885.519	500.048	1277.02	2006.99	503.262	0.5307	0.505765	0.0791403
Fam13b	829.175	910.434	805.22	900.911	779.461	607.854	756.094	807.09	633.899	1117.83	975.885	1100.23	0.530529	0.173002	0.00894078
Zfp874b	62.5212	21.976	30.0251	7.39968	30.9877	34.1098	32.4765	83.9008	27.7804	143.357	74.3746	94.7564	0.529553	0.545895	0.0969913
Fmo2	63.5462	170.576	159.224	296.912	611.412	341.098	497.297	442.303	904.968	729.975	579.221	1594.01	0.528932	0.521273	0.0856576
Sdk2	1331.39	1304.96	2159.08	1299.57	1712.67	319.233	316.646	500.669	300.534	526.813	565.698	620.128	0.52858	0.381489	0.040857
Zbed4	1408.27	715.79	949.886	883.337	671.004	577.242	690.126	397.617	409.13	409.841	1290.29	971.779	0.528364	0.50341	0.0781876
Ttn	23921	17965.9	13588.7	15113.8	17267.3	14173.9	45341.3	24434.3	12967.6	21594.1	171382	34587.1	0.528124	0.502889	0.0775546
Exog	720.532	519.052	295.702	325.586	380.196	159.179	210.082	135.883	194.463	245.377	278.341	342.176	0.528123	0.463082	0.0623925
Slpi	0	30.3478	14.5576	66.5971	17.8775	24.4891	60.8935	145.914	31.9896	106.418	304.26	114.761	0.527714	0.532199	0.0899442
Syngr4	77.8953	31.3943	209.266	9.2496	51.2489	6.12227	44.6552	115.82	77.4484	128.405	85.6435	386.395	0.527009	0.493574	0.0745527
Prkch	271.609	317.082	254.759	240.49	165.665	349.844	579.503	599.161	538.772	787.142	1113.37	596.965	0.526901	0.422306	0.0504018
Acoxl	0	11.5112	80.067	99.8957	26.2204	86.5864	32.4765	258.998	16.8366	301.664	580.348	86.3336	0.526733	0.4943	0.074895
Rin2	398.701	338.012	501.329	468.03	292	453.922	550.071	829.889	649.893	1371.12	770.792	848.596	0.526442	0.410734	0.0482696
Sec11a	538.093	492.89	697.857	562.376	729.403	453.048	338.974	512.525	362.829	444.141	773.045	789.637	0.525692	0.422306	0.0504454
4930579g24rik	310.556	430.102	256.578	705.745	297.959	387.452	291.274	230.727	86.7086	507.464	290.737	619.075	0.525565	0.550115	0.0987266
Heph	4.09975	34.5337	15.4675	20.3491	38.1387	19.2414	32.4765	33.7427	26.0968	47.4923	51.8369	103.179	0.525542	0.545895	0.0971034
Nedd4l	949.093	1483.9	844.343	1161.75	798.53	653.333	1169.15	864.543	505.099	1434.44	1400.72	1014.95	0.525397	0.422306	0.0504563
Rab11fip1	955.243	565.097	645.995	743.668	529.175	618.349	1145.81	1035.99	745.862	1518.88	1197.88	1433.98	0.525042	0.33372	0.0312317
Zdhhc3	5077.54	3334.07	2580.34	2885.88	1898.59	2798.75	3321.74	3472.76	2249.37	4898.75	5316.66	3320.68	0.524985	0.231059	0.0146732
Tmem123	2617.69	3947.31	3087.13	4411.13	1548.19	2111.31	2714.83	2340.1	2307.46	3593.59	3494.48	3408.07	0.524928	0.0325717	0.000594819
Adam11	0	291.967	0	221.99	59.5918	124.195	104.534	22.7991	279.488	235.703	867.704	81.0693	0.524645	0.514347	0.0828593
Sfrp5	66.621	0	301.161	32.3736	101.306	109.326	318.676	946.62	122.065	1031.64	1010.82	500.103	0.524419	0.555305	0.101378
Eno3	206.013	113.019	125.56	133.194	233.6	257.135	126.861	180.569	222.243	158.308	628.804	328.489	0.523212	0.552532	0.100343
Atg16l2	920.395	524.285	654.184	839.864	653.126	477.537	420.165	563.595	417.548	561.993	1290.29	499.05	0.522602	0.491475	0.0727351
Relb	45.0973	163.25	340.285	152.618	79.853	536.136	630.247	300.037	197.83	706.229	1108.86	435.879	0.522591	0.541363	0.0943734
Cdk7	321.831	378.824	315.719	284.888	325.371	414.565	308.527	350.195	324.947	487.236	529.638	599.071	0.522421	0.307645	0.0256837
Galnt14	11.2743	126.624	222.004	1858.24	63.1673	266.756	489.177	411.296	661.679	435.346	883.481	1021.26	0.522261	0.510319	0.0812387
6430548m08rik	423.3	250.108	458.566	375.534	216.914	199.411	454.671	272.678	387.242	430.07	521.749	695.933	0.522215	0.49269	0.0735115
Slco4c1	4.09975	26.1619	92.805	82.3215	36.9469	90.0848	85.2508	112.172	58.0863	126.646	175.795	165.297	0.522214	0.541363	0.0947175
Tnnt3	0	4.18591	0	0	2.38367	90.0848	1.01489	89.3726	91.7596	12.3128	1400.72	100.021	0.521679	0.310553	0.0261209
Ccdc15	470.447	519.052	359.392	614.174	548.244	742.544	485.118	434.096	480.685	992.062	1104.35	512.737	0.520875	0.460768	0.0613925
Smarcd3	288.008	482.426	223.824	252.514	270.547	204.659	252.708	401.265	47.9844	334.205	487.943	583.278	0.520556	0.564298	0.105726
Lrrk2	535.018	574.515	1422.1	1516.93	389.73	624.471	1999.34	1337.85	564.027	2697.39	1876.27	1362.39	0.520255	0.530605	0.0889925
Fgfr4	751.28	482.426	429.45	1214.47	1728.16	237.019	513.535	273.59	644.001	605.088	460.897	1169.71	0.520232	0.541363	0.094693
Slc2a6	52.2719	177.901	12.7379	67.5221	46.4816	62.9719	54.8041	55.6299	0	153.031	196.079	262.159	0.519965	0.423247	0.0509273
Pdha1	2443.45	3997.54	3211.78	2631.51	2949.79	2485.64	2709.76	3638.74	2778.04	3434.4	3874.24	5944.38	0.519486	0.260105	0.0188395
Zbtb26	286.983	264.758	315.719	296.912	467.2	231.772	221.246	299.125	203.723	403.685	475.547	281.111	0.519396	0.459535	0.0606714
Ppil6	15.3741	70.1139	79.1572	32.3736	22.6449	163.552	37.551	77.5171	177.626	123.128	129.592	593.807	0.519092	0.550217	0.0991289
Ddo	0	0	27.2956	282.113	0	87.461	49.7297	57.4538	110.28	65.9616	182.556	235.838	0.519008	0.56545	0.106485
Rab29	15.3741	151.739	41.8532	26.8238	40.5224	27.1129	7.10424	134.059	90.0759	103.78	463.151	104.232	0.518874	0.492512	0.0733634
Entpd5	484.796	484.519	610.511	394.958	561.355	434.681	604.875	783.378	651.577	850.465	1196.76	851.755	0.518752	0.370091	0.0385337
Fech	252.135	189.412	160.134	157.243	425.485	114.574	392.763	252.614	170.05	216.354	486.816	628.551	0.51844	0.563057	0.104528
Rabgap1l	1589.68	1595.88	1512.18	2036.76	2085.71	1781.58	1340.67	1768.3	1558.23	1844.29	2849.9	2582.64	0.518336	0.202594	0.0119772
Abhd4	64.5711	47.0914	167.413	226.615	170.433	210.781	44.6552	165.978	90.0759	270.003	259.184	232.68	0.518165	0.566336	0.106869
Vwa5b2	1828.49	918.806	1467.59	1408.71	942.742	686.569	520.639	989.483	271.911	1230.4	1185.49	748.575	0.518127	0.520843	0.0851293
Zp1	0	0	12.7379	40.6982	0	67.3449	148.174	68.3974	3.36732	338.603	116.07	253.737	0.517959	0.50341	0.0781368
Wee2	32.798	25.1154	30.935	109.145	0	115.448	92.3551	2.7359	85.0249	91.4667	119.45	612.758	0.517142	0.478626	0.0682949
Cd44	167.065	306.618	497.689	457.855	412.375	302.615	665.768	654.791	452.905	408.962	1542.71	812.799	0.516927	0.544421	0.0963083
Nxf1	6151.68	6072.7	5318.09	5914.2	4265.58	4283.84	4069.71	4898.17	4544.2	6824.82	6932.62	5773.82	0.516498	0.0218234	0.000326666
Tmem176a	737.956	515.913	759.727	341.31	352.783	543.133	675.917	922.909	321.579	1182.91	689.656	1203.41	0.516196	0.502022	0.0771314
Pknox2	563.716	256.387	373.04	473.58	221.681	222.151	344.048	477.87	415.864	777.467	597.251	428.509	0.516181	0.490142	0.0721275
Sspo	157.841	54.4168	134.658	47.173	19.0694	178.42	92.3551	129.499	90.9177	117.851	330.178	244.261	0.515899	0.563633	0.105334
Efna5	1544.58	1773.78	1169.16	1165.45	1396.83	221.276	199.934	142.267	292.115	271.762	456.39	344.282	0.515472	0.507366	0.0802184
Gpt	106.594	255.34	592.314	463.405	253.861	354.217	351.152	333.779	804.79	489.875	789.949	1091.8	0.515069	0.531561	0.0897327
Atp8a1	4276.04	4487.29	4711.22	5060.46	2045.19	3550.04	3644.47	3928.75	4752.14	5743.05	6211.41	5529.56	0.514919	0.0486777	0.00112761
Cd2bp2	3058.42	1358.33	1055.43	1314.37	3048.72	1032.91	1225.99	1097.09	993.36	1284.93	1920.22	1682.45	0.513658	0.202184	0.0119164
Adamts5	409.975	141.274	210.176	98.9707	259.82	129.442	321.72	125.851	359.462	194.367	436.106	762.262	0.513453	0.573128	0.110175
Itpr3	1029.04	792.183	1855.19	1359.69	728.212	749.541	2734.12	2123.06	3410.26	1674.54	6614.83	3867.11	0.513169	0.556531	0.10194
Klf2	28.6983	66.9745	40.0335	59.1974	64.3591	19.2414	19.2829	59.2778	14.3111	27.2641	76.6284	166.35	0.512738	0.511699	0.0818981
Tomm40l	839.425	676.024	629.618	1136.78	423.102	1250.69	803.794	422.24	1371.34	1587.48	1658.78	1469.78	0.512517	0.49269	0.0735616
Rbpjl	44.0724	70.1139	153.765	359.809	84.6203	225.649	427.269	455.983	399.028	623.557	620.916	554.851	0.512389	0.444945	0.057292
0610037l13rik	228.561	316.036	322.998	299.687	237.175	212.53	138.025	273.59	240.764	425.672	326.798	310.59	0.51227	0.493574	0.0743598
Tmem203	408.95	656.141	479.492	554.976	568.506	790.647	679.977	668.471	162.473	909.39	1528.06	696.986	0.512158	0.562408	0.104284
Sorl1	293.132	802.647	753.358	1304.19	330.139	1038.16	768.272	999.514	1535.5	1458.19	1825.56	1707.72	0.511574	0.337752	0.0322227
Tnks1bp1	6166.03	4740.54	4773.09	5982.64	3575.51	6411.76	7631.98	5930.51	5042.57	9099.18	12045.3	7014.08	0.511339	0.228512	0.0144339
Acsl5	2124.7	2223.76	1689.6	1958.14	1309.83	1688.87	1746.63	2158.62	1580.96	3092.28	2228.99	2673.18	0.511148	0.154218	0.00718508
Sftpc	623.163	801.601	1234.67	1260.72	830.71	518.644	1591.35	2074.72	1482.46	2347.35	2070.09	2610.01	0.51053	0.506664	0.079685
Cav1	23.5736	61.7421	186.52	128.569	156.13	72.5926	219.216	177.833	265.177	306.062	281.722	414.822	0.510456	0.564298	0.105772
Lvrn	12.2993	0	76.4276	19.4242	26.2204	31.4859	40.5956	12.7675	20.2039	12.3128	166.779	95.8092	0.510441	0.498533	0.0759337
Dnaja4	157.841	138.135	108.272	133.194	168.049	87.461	91.3402	131.323	218.876	285.834	535.272	67.3823	0.510276	0.573336	0.110307
Nccrp1	0	0	0	44.3981	0	15.743	12.1787	42.8624	42.0915	73.877	318.909	6.31709	0.510232	0.435136	0.0536959
Sybu	208.062	101.508	107.363	342.235	84.6203	180.17	256.767	52.894	248.34	212.836	442.867	434.827	0.510149	0.576153	0.112407
Itga4	95.3193	435.334	285.694	110.07	299.151	217.778	94.3849	219.784	119.54	109.936	690.783	238.997	0.510058	0.576153	0.112248
Hibadh	529.893	172.669	160.134	314.486	485.077	315.734	363.331	383.026	10.9438	557.595	748.254	719.096	0.509819	0.559677	0.103207
Josd2	476.596	499.169	426.721	477.279	169.241	691.816	335.929	360.226	489.104	800.334	684.021	739.1	0.509362	0.443984	0.0571313
Slc38a5	1907.41	2429.92	1755.11	1721.35	2007.05	457.421	838.3	523.468	142.269	1202.26	814.74	675.929	0.508862	0.568065	0.107756
Clk3	783.053	983.688	767.006	1163.6	1024.98	763.534	775.377	966.683	703.771	687.759	1930.36	1239.2	0.508519	0.476366	0.0673428
Dcaf11	892.721	831.949	911.672	1030.41	1127.48	567.622	978.355	910.142	931.065	1169.72	1818.8	984.414	0.507839	0.423247	0.0507661
Ap3s1	1160.23	847.646	814.318	737.193	661.469	545.756	629.232	683.062	862.035	1102.88	1182.11	824.381	0.507784	0.329898	0.0301805
Dock2	498.12	829.856	497.689	531.852	493.42	173.173	850.479	1222.03	180.152	526.813	5742.62	1101.28	0.507412	0.469558	0.065292
Slc5a9	0	0	7.27882	0	0	25.3637	11.1638	44.6863	30.3059	0	935.317	62.1181	0.507197	0.211478	0.012875
Slc25a42	145.541	108.834	202.897	95.2709	134.677	109.326	101.489	55.6299	301.375	262.087	397.792	214.781	0.506866	0.58216	0.115183
Pan3	4740.34	6086.31	5191.62	6971.42	4391.91	5426.08	6323.79	4568.95	4325.33	6419.38	11568.6	5629.58	0.506622	0.340358	0.0328748
Ipcef1	2.04988	0	3.63941	12.9494	0	0	8.11913	16.4154	9.26014	48.3718	117.196	29.4798	0.505615	0.322253	0.028431
Rfx2	824.05	819.391	809.769	1104.4	419.526	646.337	295.333	355.667	619.588	441.503	1114.49	864.389	0.505579	0.5394	0.0934139
Notch2	2445.5	2717.7	3580.27	2354.95	2028.5	2403.43	3372.48	4546.15	2469.93	4670.96	5224.25	4603.05	0.505328	0.304838	0.0250435
Cdkl5	1459.51	1506.93	1149.14	1648.28	912.946	1025.04	951.968	1024.14	1232.44	1191.71	1734.28	1824.59	0.50531	0.255034	0.0179088
Paqr8	215.237	185.226	460.385	418.082	76.2775	628.844	401.897	465.102	394.819	640.267	616.408	948.617	0.505279	0.422933	0.0506691
Spsb2	58.4215	148.6	204.717	156.318	115.608	96.2071	53.7892	217.96	69.872	220.751	243.408	188.46	0.505262	0.583454	0.116196
Ly9	171.165	101.508	52.7715	109.145	14.302	16.6176	14.2085	75.6931	13.4693	1.75898	590.49	73.6994	0.505203	0.32754	0.0293524
Meox2	0	8.37181	60.9601	37.9234	0	34.1098	0	9.11966	0	10.5539	422.583	500.103	0.504916	0.0688539	0.00198462
Slc24a3	145.541	94.1829	264.767	100.821	176.392	336.725	77.1317	290.005	53.8772	270.003	289.61	704.356	0.504905	0.579851	0.113877
Naprt	54.3217	12.5577	133.748	116.545	5.95918	170.549	232.41	182.393	287.064	203.162	545.414	374.814	0.504117	0.552123	0.100146
Erg	606.764	429.055	401.245	553.126	190.694	361.214	530.788	824.417	569.078	1266.46	878.973	629.604	0.504075	0.498533	0.0759656
Mavs	1249.4	814.159	1440.3	876.862	545.861	1014.55	838.3	1330.56	1245.07	1874.19	1551.73	1543.48	0.504059	0.255325	0.0179985
Inpp4b	52.2719	115.112	319.358	104.52	2.38367	178.42	41.6105	98.4923	255.917	118.731	598.378	267.424	0.503315	0.578072	0.113313
Csrp3	494.02	8.37181	142.847	39.7733	53.6326	12.2445	41.6105	89.3726	59.77	192.608	500.338	4.21139	0.503293	0.44757	0.0577971
Gltp	505.295	549.4	549.551	704.82	374.236	429.433	413.061	479.694	473.951	407.203	851.928	869.653	0.503056	0.468481	0.0645958
Trmt44	302.357	399.754	295.702	252.514	462.432	348.095	201.963	198.808	594.333	330.687	640.073	832.803	0.502387	0.573697	0.110938
Ptpn21	2175.94	2058.42	1262.88	1960.92	2724.54	1980.12	1587.29	1575.88	2122.26	2550.51	3157.54	2331.01	0.502118	0.175625	0.00914979
Casd1	2201.57	1587.5	1437.57	1923.92	1594.68	1136.99	1269.63	1403.51	1115.43	1663.99	1686.95	2083.59	0.50211	0.149776	0.00687064
Kank1	1330.37	572.423	923.5	838.014	712.718	797.644	628.217	1162.76	741.653	970.954	1586.66	1296.06	0.501755	0.409702	0.0480147
Twf2	178.339	453.124	259.308	236.79	73.8938	236.145	244.589	213.4	282.855	554.077	307.641	313.749	0.501634	0.493574	0.0742178
Radil	64.5711	59.6491	222.004	508.728	41.7143	37.6082	90.3253	221.608	143.953	261.208	208.474	282.163	0.501493	0.589572	0.119096
Gon7	14.3491	31.3943	86.436	25.8989	40.5224	34.1098	13.1936	20.0632	49.668	53.6488	42.8218	146.346	0.501481	0.552001	0.0999545
Hcn3	277.758	279.409	331.186	329.286	76.2775	286.872	306.497	290.005	311.477	706.229	323.417	406.4	0.501127	0.49269	0.0739753
Cd47	4614.27	4813.79	3800.45	5078.96	1786.56	2516.25	4609.63	2693.03	2669.45	3777.4	5867.71	4585.16	0.501122	0.350026	0.0346922
Rabgef1	249.06	696.953	736.981	435.656	556.587	538.76	551.086	607.369	644.001	935.775	1010.82	686.457	0.500943	0.289782	0.0229178
Bcap31	1730.1	803.694	958.985	995.257	1241.89	1241.07	1432.01	1534.84	884.764	1701.81	1920.22	2108.86	0.500822	0.296441	0.0238894
Mettl17	2930.3	1493.32	1831.53	1245	765.159	818.635	1057.52	1338.77	941.167	1949.82	1782.74	1058.11	0.500727	0.391911	0.0442163
Pygm	770.754	525.331	536.813	447.681	424.294	353.342	190.799	947.532	432.701	239.221	4533.47	700.144	0.500413	0.491536	0.0728403
Proser2	26.6484	35.5802	50.9518	51.7978	28.6041	167.05	20.2978	166.89	98.4942	412.48	300.879	100.021	0.500011	0.576153	0.112506
Cbfa2t3	716.432	921.946	1050.88	980.458	504.147	813.387	1051.43	920.173	544.665	1208.42	1460.45	1143.39	0.499865	0.379235	0.0402644
Abca17	5.12469	178.947	76.4276	146.144	0	33.2352	54.8041	160.506	15.153	319.254	40.568	255.842	0.499747	0.533446	0.0907313
Ldlrad4	165.015	259.526	245.66	209.966	137.061	326.229	504.401	297.301	207.932	314.857	855.308	548.534	0.499567	0.562408	0.104298
Arhgap36	44.0724	72.2069	19.1069	0	0	18.3668	3.04467	14.5914	4.20915	32.541	30.426	67.3823	0.499068	0.467513	0.0640332
Gfra1	17.424	80.5787	29.1153	159.093	26.2204	129.442	36.5361	79.341	46.3007	289.351	201.713	43.1668	0.498684	0.57583	0.111846
Ggt5	276.733	99.4152	497.689	563.301	23.8367	492.405	148.174	322.836	109.438	224.269	1599.05	155.822	0.498623	0.573697	0.110904
Elk4	3843.52	3922.19	3815.01	5125.2	2357.45	3557.04	4891.77	3233.83	3663.65	4641.06	7961.47	4680.97	0.498571	0.318031	0.0272335
Fam46c	88.1447	134.995	90.0754	309.862	183.543	53.3512	514.55	169.626	200.356	206.68	392.157	1027.58	0.498571	0.582835	0.115747
Ikbkb	2079.6	2299.11	3518.4	4810.72	3043.95	2308.97	2190.13	2206.04	4141.81	5146.76	5146.5	2432.08	0.498563	0.460768	0.0615071
Pex10	36.8978	7.32533	160.134	70.297	0	127.693	84.2359	76.6051	76.6066	211.077	145.369	126.342	0.498536	0.574339	0.111345
Rorc	254.185	196.738	513.157	205.341	194.269	565.872	510.49	1037.82	755.122	556.716	2000.23	1078.12	0.498525	0.554528	0.101168
Fam45a	229.586	173.715	369.4	214.591	451.706	279.875	177.606	237.111	426.808	451.177	338.067	606.441	0.498497	0.541363	0.0946828
Hoxa4	70.7208	3.13943	26.3857	35.1485	0	13.1191	3.04467	5.47179	0	66.8411	41.6949	37.9026	0.498106	0.296257	0.0237393
Ppp6r1	1959.68	1689.01	1592.24	2002.54	1777.03	1641.64	1521.32	1541.22	1367.98	1958.62	2642.55	2058.32	0.497895	0.135953	0.00580185
Nek10	0	169.529	129.199	41.6232	50.0571	88.3356	84.2359	315.54	39.5661	363.228	343.701	183.196	0.497843	0.586695	0.118055
Zfp169	371.028	394.522	400.335	813.04	272.93	602.606	584.577	517.996	656.628	1200.5	675.006	819.116	0.497727	0.373854	0.0392264
[truncated: 13,571 more rows]
