# Supplementary material for: Tumor Heterogeneity Underlies Differential Cisplatin Sensitivity in Mouse Models of Small-Cell Lung Cancer
Source: Cell Rep. 2019 Jun 11;27(11):3345–3358.e4. doi: 10.1016/j.celrep.2019.05.057 (PMC6581744; doi:10.1016/j.celrep.2019.05.057)
Supplement: Table S3, Protein Expression Data, Related to Figures 4 and 5 [file mmc4.xlsx]

## Sheet: Cis-RPF_Rep_vs_V-RPF_5468
	Normalized spectral counts												Cis-RPF-Rep vs. V-RPF comparison			* FoldChange 10000/-10000 = arbitrary ratio given to black/white regulated genes
Gene_name	A_V-RPF_1	D_V-RPF_2	G_V-RPF_3	J_V-RPF_4	L_V-RPF_5	B_Cis-RPF-Rep_1	E_Cis-RPF-Rep_2	H_Cis-RPF-Rep_3	K_Cis-RPF-Rep_4	C_Cis-RPF-Al_1	F_Cis-RPF-Al_2	I_Cis-RPF-Al_3	FoldChange*	pvalue
Smc2	69.7042	65.5938	59.6781	66.5246	73.077	36.7577	30.6439	30.971	32.1491	28.2329	27.6805	19.2091	-2.05071	1.77634e-06
Dcx	24.8262	15.7056	10.8506	15.9284	13.0884	0	0	0	1.94843	0	2.8635	0	-33.0108	7.72269e-06
Vat1l	25.781	26.7918	11.7548	24.3611	22.9047	3.67577	2.35722	3.75406	2.92265	0.973547	2.8635	1.47762	-7.02415	8.12586e-06
Coro1c	59.2009	58.203	53.3486	64.6506	62.17	30.3251	35.3583	30.971	36.046	44.7832	44.8615	23.642	-1.79395	1.30491e-05
Smc4	78.2979	78.5278	66.9118	64.6506	68.7142	43.1903	27.108	38.4791	41.8913	33.1006	40.089	7.38811	-1.89609	1.55801e-05
Ncaph	21.0068	17.5533	10.8506	14.9915	13.0884	0.918943	1.17861	1.87703	4.87108	0.973547	1.909	0	-7.00823	1.99064e-05
Yars	93.5756	85.9187	86.8045	100.255	109.07	66.1639	57.7519	47.8642	57.4787	39.9154	31.4985	38.4182	-1.65969	3.31669e-05
Epb41	34.3747	36.9543	32.5517	30.9199	25.0861	16.541	3.53583	2.81554	6.81951	18.4974	9.545	5.91049	-4.30499	4.90704e-05
Rrm2	21.0068	21.2487	13.5632	22.4872	32.721	6.4326	4.71444	1.87703	4.87108	6.81483	2.8635	1.47762	-4.96344	5.08821e-05
Ncam1	66.8397	60.9745	60.5823	65.5876	53.4444	41.3524	22.3936	35.6635	35.0717	28.2329	32.453	22.1643	-1.82882	5.21709e-05
Mki67	191.925	210.639	167.279	193.952	237.773	81.7859	141.433	97.6055	103.267	71.0689	90.6775	75.3587	-1.88935	8.54986e-05
Syt1	7.63882	6.467	9.04213	15.9284	10.907	1.83789	0	0	1.94843	0.973547	20.999	1.47762	-10.5608	8.75176e-05
Grk2	4.77426	5.54314	3.61685	2.8109	1.0907	0	0	0	0	0.973547	0.9545	0	-10000	9.41451e-05
Gale	4.77426	1.84771	5.42528	7.49573	5.45351	13.7841	14.1433	23.4629	15.5874	8.76192	9.545	8.86573	3.34936	0.000154685
Tpx2	25.781	24.9441	15.3716	25.2981	19.6326	6.4326	5.89305	8.44663	12.6648	5.84128	10.4995	8.86573	-2.65639	0.000158464
Gpi	76.3882	56.3553	79.5708	63.7137	85.0747	102.003	128.468	131.392	112.035	96.3812	93.541	106.389	1.64045	0.000158496
Tarsl2	4.77426	6.467	4.52107	7.49573	4.36281	0.918943	0	0.938514	0.974215	0.973547	0.9545	0	-7.8034	0.000160321
Bcat1	6.68397	8.31471	0.904213	3.74786	6.54421	0	0	0	0	0	0	0	-10000	0.000166789
Nkx2-1	26.7359	17.5533	21.7011	29.0459	20.7233	4.59471	4.71444	0.938514	12.6648	5.84128	30.544	5.91049	-4.0418	0.000195476
Smarcd1	20.0519	24.9441	11.7548	18.7393	33.8117	6.4326	3.53583	5.63109	3.89686	1.94709	2.8635	2.95524	-4.48501	0.000204878
Esrp1	0.954853	0	2.71264	2.8109	0	9.18943	8.25027	10.3237	5.84529	1.94709	5.727	4.43287	6.48476	0.000209658
Ttc9b	2.86456	0.923857	2.71264	2.8109	5.45351	0	0	0	0	0	0	0	-10000	0.000226466
Racgap1	6.68397	5.54314	2.71264	5.62179	2.1814	0	0	0	0.974215	0	1.909	0	-18.6759	0.000240033
Map2	43.9232	38.802	30.7432	34.6677	45.8095	21.1357	18.8578	25.3399	20.4585	15.5768	16.2265	20.6867	-1.80852	0.000240272
Pbk	9.54853	9.23857	3.61685	12.1806	9.81631	0.918943	0	0.938514	2.92265	0	2.8635	1.47762	-7.43094	0.000246218
Kif4	25.781	25.868	19.8927	28.109	17.4512	12.8652	5.89305	9.38514	12.6648	6.81483	7.636	1.47762	-2.29565	0.000252478
Tagln3	17.1873	12.934	11.7548	24.3611	29.4489	6.4326	2.35722	0.938514	2.92265	3.89419	4.7725	0	-6.05083	0.000253493
Ddah2	29.6004	20.3248	27.1264	29.0459	20.7233	15.622	7.07166	8.44663	13.639	14.6032	14.3175	11.821	-2.2657	0.000288383
Map6	14.3228	11.0863	9.94635	13.1175	8.72561	4.59471	3.53583	4.69257	2.92265	4.86774	13.363	0	-2.9061	0.000293835
Ephb2	0.954853	10.1624	5.42528	11.2436	3.2721	0	0	0	0	0	6.6815	0	-10000	0.00031693
Chga	11.4582	3.69543	18.0843	6.55876	9.81631	24.8115	25.9294	36.6021	38.9686	12.6561	38.18	16.2538	3.18242	0.00032498
Ap1s2	3.81941	1.84771	1.80843	1.87393	2.1814	0	0	0	0	0	0	0	-10000	0.000327813
Sncb	9.54853	10.1624	9.94635	10.3066	17.4512	3.67577	3.53583	4.69257	2.92265	0.973547	1.909	2.95524	-3.09791	0.000342129
Ipo5	103.124	109.015	104.889	94.6335	83.984	52.3797	36.5369	63.819	75.0146	58.4128	62.0425	7.38811	-1.74101	0.000382573
Dbn1	37.2393	30.4873	21.7011	23.4241	25.0861	10.1084	3.53583	8.44663	16.5617	6.81483	1.909	0	-2.85493	0.000384211
Crabp1	67.7945	39.7258	43.4022	48.7222	66.5328	10.1084	11.7861	15.0162	34.0975	18.4974	20.999	19.2091	-2.99884	0.000387194
Clic4	30.5553	48.0405	34.3601	39.3526	38.1745	17.4599	11.7861	16.8933	27.278	25.3122	17.181	20.6867	-2.07562	0.000398273
Tubb2b	73.5237	71.137	55.157	65.5876	56.7165	43.1903	36.5369	47.8642	41.8913	38.9419	19.09	25.1196	-1.52049	0.000407963
Stag1	10.5034	11.0863	10.8506	14.0545	9.81631	4.59471	2.35722	4.69257	4.87108	5.84128	9.545	1.47762	-2.72766	0.000409046
Nova1	13.3679	12.934	17.1801	15.9284	26.1768	0	4.71444	1.87703	7.79372	3.89419	2.8635	4.43287	-4.75974	0.000409366
Ncapd2	43.9232	43.4213	37.977	40.2895	42.5374	14.7031	8.25027	21.5858	31.1749	13.6297	16.2265	1.47762	-2.19931	0.000427885
Snx30	1.90971	4.61928	0.904213	2.8109	2.1814	0	0	0	0	0	2.8635	1.47762	-10000	0.000429881
Stip1	166.144	151.512	133.824	141.482	151.607	127.733	102.539	112.622	103.267	103.196	126.948	94.5678	-1.33507	0.000439212
Stxbp1	63.0203	48.0405	44.3064	45.9113	42.5374	17.4599	23.5722	35.6635	23.3812	23.3651	37.2255	19.2091	-1.94903	0.000439389
Mapk13	0	0	2.71264	0.936966	0	5.51366	4.71444	6.5696	10.7164	4.86774	9.545	7.38811	9.42364	0.000443669
Prkcb	8.59367	4.61928	7.23371	5.62179	2.1814	0	0	0	1.94843	2.92064	1.909	0	-11.599	0.000452829
Calml3	0	0	0	0	0	2.75683	2.35722	1.87703	0.974215	0.973547	0	0	10000	0.000484212
Pgm1	43.9232	36.0304	60.5823	39.3526	54.5351	74.4344	75.431	73.2041	70.1435	65.2277	59.179	72.4035	1.56348	0.000510376
Tuba1b	557.634	540.456	499.126	535.944	539.897	479.688	372.441	413.885	453.01	435.176	392.299	370.883	-1.24399	0.000519884
Lig1	71.614	61.8984	77.7623	72.1464	74.1677	55.1366	37.7155	49.7413	54.556	37.9683	44.8615	25.1196	-1.45104	0.000558498
Ptprc	0.954853	5.54314	4.52107	2.8109	1.0907	0	0	0	0	3.89419	1.909	0	-10000	0.000586289
Saa4	0	0	0.904213	0	0	1.83789	7.07166	3.75406	2.92265	1.94709	0.9545	5.91049	21.5467	0.00059211
Kctd12	16.2325	18.4771	12.659	20.6132	14.1791	2.75683	3.53583	4.69257	11.6906	9.73547	11.454	11.821	-2.89863	0.000628539
Ap1m2	0	0	0	0	0	2.75683	1.17861	4.69257	0.974215	2.92064	2.8635	1.47762	10000	0.000656264
Smc1a	108.853	118.254	116.644	108.688	126.521	80.867	81.3241	92.9129	99.3699	89.5663	110.722	79.7916	-1.30663	0.000659767
Atp2b2	4.77426	5.54314	4.52107	2.8109	2.1814	0.918943	0	0	0.974215	1.94709	3.818	0	-8.37997	0.00074602
Kmt2a	10.5034	9.23857	7.23371	5.62179	6.54421	2.75683	0	3.75406	1.94843	0.973547	3.818	0	-3.70164	0.00077385
Gpc1	12.4131	14.7817	4.52107	6.55876	23.9954	1.83789	0	0	0.974215	1.94709	2.8635	0	-17.7149	0.000780134
Igfbp5	2.86456	1.84771	0	3.74786	2.1814	13.7841	10.6075	4.69257	10.7164	5.84128	14.3175	8.86573	4.67514	0.000807462
Celf2	38.1941	36.0304	29.839	39.3526	55.6258	10.1084	21.215	24.4014	16.5617	12.6561	21.9535	19.2091	-2.20281	0.000810274
Shmt1	9.54853	5.54314	15.3716	5.62179	11.9977	26.6493	22.3936	16.8933	29.2265	12.6561	12.4085	8.86573	2.47393	0.000830024
Krt18	57.2912	56.3553	97.655	89.0118	45.8095	126.814	255.758	148.285	158.797	204.445	277.759	301.435	2.49064	0.000831315
Phip	14.3228	20.3248	16.2758	16.8654	27.2675	8.27049	3.53583	7.50811	11.6906	1.94709	12.4085	4.43287	-2.45267	0.00083136
Pmf1	1.90971	1.84771	1.80843	1.87393	2.1814	0	0	0	0	0	0	0	-10000	0.00084856
Prmt3	5.72912	4.61928	4.52107	5.62179	2.1814	1.83789	0	0	0.974215	0	0.9545	0	-6.45003	0.000851362
Psap	14.3228	20.3248	23.5095	20.6132	9.81631	29.4062	48.323	32.848	35.0717	13.6297	20.0445	31.0301	2.05517	0.000873282
Apoh	21.9616	17.5533	23.5095	21.5502	21.814	59.7313	82.5027	41.2946	35.0717	30.18	21.9535	42.8511	2.56842	0.000899209
Hp	1.90971	7.39085	13.5632	3.74786	2.1814	18.3789	33.0011	15.9547	21.4327	36.9948	12.4085	39.8958	3.85369	0.0009914
Smpdl3b	0	0	0.904213	0	0	4.59471	3.53583	0.938514	4.87108	0.973547	0.9545	1.47762	19.2711	0.000998669
Tubb5	214.842	193.086	172.705	187.393	198.508	161.734	108.432	130.453	155.874	126.561	128.857	101.956	-1.38946	0.00105545
Tubb6	10.5034	18.4771	11.7548	20.6132	14.1791	9.18943	2.35722	3.75406	5.84529	4.86774	3.818	2.95524	-2.85738	0.00105851
Eno1	242.533	192.162	312.858	189.267	297.761	419.957	484.409	398.869	336.104	318.35	376.073	398.958	1.65981	0.00107315
Igsf8	3.81941	4.61928	1.80843	4.68483	0	0	0	0	0	0.973547	7.636	0	-10000	0.00114021
Prc1	13.3679	11.0863	8.13792	13.1175	4.36281	2.75683	1.17861	4.69257	2.92265	0	6.6815	0	-3.46803	0.00117716
Qsox1	2.86456	6.467	8.13792	8.43269	7.63491	14.7031	27.108	14.0777	13.639	13.6297	8.5905	35.4629	2.59145	0.00122717
Cdk4	11.4582	6.467	8.13792	17.8024	10.907	3.67577	4.71444	1.87703	2.92265	4.86774	8.5905	4.43287	-3.32209	0.00123572
Espn	1.90971	0	0.904213	0	0	2.75683	3.53583	5.63109	3.89686	1.94709	2.8635	1.47762	7.02784	0.00123881
Gc	54.4266	81.2994	76.8581	76.8312	51.263	170.004	199.185	118.253	100.344	123.64	63.9515	172.882	2.15668	0.00124718
Gnl2	10.5034	11.0863	22.6053	16.8654	16.3605	4.59471	7.07166	5.63109	7.79372	3.89419	4.7725	0	-2.46847	0.00130413
Top2a	76.3882	94.2334	81.3792	81.516	97.0724	50.5419	76.6096	49.7413	61.3756	47.7038	49.634	56.1497	-1.44573	0.00132139
Mapkapk2	5.72912	7.39085	3.61685	2.8109	3.2721	1.83789	0	0.938514	0	3.89419	1.909	1.47762	-6.57537	0.00136801
Sftpa1	0	4.61928	5.42528	4.68483	3.2721	11.9463	21.215	9.38514	10.7164	19.4709	16.2265	28.0748	3.69849	0.00137153
Epcam	5.72912	2.77157	8.13792	8.43269	1.0907	15.622	14.1433	15.0162	10.7164	17.5238	24.817	17.7315	2.65165	0.00139335
Cux1	15.2776	13.8578	10.8506	14.9915	10.907	6.4326	0	6.5696	7.79372	7.78838	6.6815	0	-2.53452	0.00139716
Amy1	0	0	0	0	0	0.918943	3.53583	0.938514	7.79372	0.973547	0	5.91049	10000	0.00142924
Enah	17.1873	14.7817	7.23371	19.6763	15.2698	7.35154	2.35722	6.5696	4.87108	6.81483	10.4995	4.43287	-2.80476	0.00143413
Bcor	1.90971	1.84771	2.71264	2.8109	0	0	0	0	0	0	0	0	-10000	0.0014416
Apool	2.86456	1.84771	3.61685	1.87393	3.2721	5.51366	5.89305	12.2007	14.6132	8.76192	8.5905	13.2986	3.54547	0.00145087
Metap1	6.68397	9.23857	8.13792	10.3066	9.81631	17.4599	16.5005	15.9547	16.5617	11.6826	9.545	5.91049	1.88071	0.00149494
Anxa4	31.5101	36.0304	47.0191	44.9744	22.9047	57.8934	80.1455	56.3109	59.4271	69.1218	63.9515	82.7469	1.73878	0.00151008
Irf6	0	0	0.904213	0	0	5.51366	1.17861	1.87703	4.87108	1.94709	8.5905	1.47762	18.5802	0.00152049
Krt8	90.711	81.2994	127.494	111.499	50.1723	155.301	352.404	207.412	209.456	275.514	377.982	379.749	2.50602	0.00154338
Serpine1	0	0	0	0	1.0907	2.75683	16.5005	4.69257	3.89686	0	0.9545	0	31.9139	0.00157429
Lrrc8c	5.72912	4.61928	2.71264	1.87393	0	0	0	0	0	0.973547	0.9545	0	-10000	0.00164798
Hirip3	8.59367	10.1624	6.32949	12.1806	5.45351	4.59471	0	2.81554	2.92265	2.92064	2.8635	1.47762	-3.30747	0.00167093
Serpina3n	16.2325	15.7056	18.0843	14.0545	17.4512	28.4872	51.8588	24.4014	29.2265	28.2329	15.272	41.3734	2.05411	0.00177155
As3mt	3.81941	3.69543	6.32949	5.62179	3.2721	1.83789	1.17861	0	0.974215	5.84128	11.454	2.95524	-4.55823	0.00178944
Anpep	23.8713	16.6294	37.0727	16.8654	19.6326	31.2441	57.7519	51.6183	50.6592	37.9683	47.725	41.3734	2.09598	0.00187796
Cdh1	0	0.923857	4.52107	4.68483	0	11.0273	15.3219	6.5696	7.79372	21.418	39.1345	16.2538	5.02389	0.00194383
Lancl2	15.2776	16.6294	14.4674	20.6132	18.5419	8.27049	7.07166	10.3237	10.7164	9.73547	14.3175	5.91049	-1.88069	0.00196944
Psat1	30.5553	43.4213	29.839	38.4156	50.1723	13.7841	18.8578	28.1554	21.4327	10.709	6.6815	4.43287	-1.87185	0.00201914
Enpep	10.5034	16.6294	6.32949	6.55876	9.81631	0.918943	1.17861	1.87703	5.84529	8.76192	4.7725	1.47762	-4.06012	0.00204908
Gss	7.63882	5.54314	9.04213	5.62179	4.36281	12.8652	9.42888	23.4629	16.5617	12.6561	4.7725	8.86573	2.41855	0.00206015
Cbr1	46.7878	36.0304	41.5938	35.6047	37.0838	67.0828	42.43	58.1879	60.4013	52.5715	52.4975	50.2392	1.44661	0.00213538
Pfkp	44.8781	27.7157	49.7317	25.2981	39.2652	56.9745	70.7166	79.7737	54.556	53.5451	50.5885	26.5972	1.75252	0.00215438
Clu	71.614	40.6497	61.4865	40.2895	51.263	81.7859	127.29	110.745	74.0403	76.9102	96.4045	81.2692	1.85571	0.00217271
Npepps	52.5169	49.8883	59.6781	45.9113	50.1723	73.5154	64.8235	61.0034	84.7567	60.3599	58.2245	53.1944	1.37556	0.00219551
Prkca	2.86456	2.77157	0.904213	2.8109	0	0	0	0	0	2.92064	2.8635	0	-10000	0.00224613
Cenpb	1.90971	1.84771	0	2.8109	2.1814	0	0	0	0	0	0	0	-10000	0.00226248
Dock11	11.4582	10.1624	10.8506	13.1175	4.36281	6.4326	0	0.938514	2.92265	0.973547	1.909	0	-3.88208	0.00234004
Mpp1	6.68397	7.39085	3.61685	4.68483	1.0907	0.918943	1.17861	0	0.974215	5.84128	6.6815	1.47762	-6.11171	0.00237299
Arhgef7	14.3228	21.2487	16.2758	14.9915	8.72561	8.27049	2.35722	6.5696	8.76794	7.78838	8.5905	0	-2.32817	0.00241237
Tsta3	1.90971	0	3.61685	3.74786	3.2721	7.35154	9.42888	4.69257	9.74215	1.94709	2.8635	4.43287	3.10994	0.0024291
Cfl2	11.4582	7.39085	7.23371	14.0545	13.0884	2.75683	2.35722	6.5696	4.87108	5.84128	2.8635	4.43287	-2.57211	0.00252578
Ppp1r1b	0.954853	0	1.80843	1.87393	0	6.4326	5.89305	1.87703	4.87108	3.89419	9.545	1.47762	5.14149	0.00266069
Impdh2	69.7042	59.1268	54.2528	59.9658	64.3514	53.2987	38.8941	45.0487	42.8655	39.9154	40.089	31.0301	-1.36542	0.00271521
Ank1	5.72912	12.0101	1.80843	4.68483	0	0	0	0	0	16.5503	5.727	0	-10000	0.00279502
Fli1	0.954853	1.84771	3.61685	2.8109	0	0	0	0	0	0	0	0	-10000	0.00279522
Snap91	2.86456	0.923857	1.80843	2.8109	0	0	0	0	0	0	5.727	0	-10000	0.00284097
Pgk1	183.332	145.045	173.609	145.23	190.873	209.519	205.078	245.891	203.611	186.921	190.9	175.837	1.28879	0.00285317
Adi1	8.59367	7.39085	12.659	8.43269	11.9977	19.2978	18.8578	20.6473	12.6648	8.76192	12.4085	16.2538	1.82041	0.00286214
Kyat1	0	0	0	0	0	4.59471	2.35722	0	4.87108	4.86774	9.545	0	10000	0.00290613
Obsl1	4.77426	3.69543	0.904213	2.8109	0	0	0	0	0	0	0	0	-10000	0.00290622
Scrn1	26.7359	21.2487	21.7011	26.235	17.4512	16.541	4.71444	15.0162	12.6648	10.709	21.9535	8.86573	-1.85337	0.00292726
Stoml2	8.59367	5.54314	6.32949	12.1806	8.72561	19.2978	23.5722	14.0777	11.6906	6.81483	9.545	16.2538	2.07379	0.0030063
Clspn	2.86456	1.84771	0.904213	3.74786	0	0	0	0	0	0	0	0	-10000	0.00303337
Sod1	29.6004	29.5634	46.1149	37.4786	30.5396	46.8661	56.5733	61.9419	44.8139	39.9154	53.452	63.5378	1.51615	0.00308175
Cdkn1c	2.86456	2.77157	0	1.87393	1.0907	0	0	0	0	0	0	0	-10000	0.00310435
Kif11	20.0519	29.5634	7.23371	15.9284	1.0907	1.83789	0	0	0	1.94709	0.9545	0	-32.1535	0.0031091
Phc2	6.68397	6.467	5.42528	5.62179	10.907	4.59471	0	0.938514	2.92265	0.973547	4.7725	0	-3.32125	0.00315062
Ap2m1	15.2776	17.5533	14.4674	15.9284	14.1791	11.0273	3.53583	9.38514	8.76794	11.6826	14.3175	7.38811	-1.89278	0.00318343
Ccnb1	2.86456	3.69543	3.61685	4.68483	3.2721	0	0	0.938514	1.94843	0	0.9545	0	-5.02504	0.00318951
Dpysl2	286.456	268.842	262.222	278.279	281.401	191.14	232.186	259.03	231.863	245.334	234.807	260.062	-1.20514	0.00322571
Soga1	7.63882	12.0101	6.32949	5.62179	1.0907	0	0	1.87703	0.974215	0	0.9545	0	-9.1724	0.00328678
Klhl41	40.1038	34.1827	24.4138	27.172	40.3559	4.59471	7.07166	33.7865	1.94843	9.73547	6.6815	2.95524	-2.80546	0.00329082
Coasy	0	0	0	0	0	6.4326	0	1.87703	2.92265	2.92064	1.909	1.47762	10000	0.00332892
Tubb4b	744.785	715.065	658.267	696.166	713.319	648.774	518.588	588.448	644.93	589.97	581.29	524.556	-1.1755	0.00335147
Actb	842.18	901.684	747.784	771.123	784.214	713.1	685.951	682.3	722.868	796.361	697.739	809.737	-1.15454	0.00336253
Txlna	37.2393	33.2588	32.5517	39.3526	31.6303	25.7304	2.35722	13.1392	22.4069	13.6297	9.545	0	-2.18793	0.00336324
Npepl1	10.5034	6.467	14.4674	9.36966	9.81631	15.622	17.6791	19.7088	18.5101	14.6032	14.3175	22.1643	1.76597	0.00338575
Esyt1	31.5101	41.5735	32.5517	36.5417	18.5419	14.7031	12.9647	14.0777	24.3554	36.9948	39.1345	13.2986	-1.94514	0.00340118
Arhgef1	9.54853	25.868	15.3716	17.8024	4.36281	2.75683	0	2.81554	3.89686	9.73547	11.454	0	-6.1634	0.00343244
Serpinc1	51.562	58.203	61.4865	55.281	44.7188	98.3269	141.433	76.0197	73.0661	76.9102	51.543	122.643	1.79191	0.00348957
Peg3	4.77426	4.61928	3.61685	4.68483	1.0907	0	0	1.87703	0.974215	0.973547	5.727	0	-5.27094	0.00356203
Ttr	45.8329	50.8121	50.6359	50.5962	40.3559	88.2185	117.861	67.573	59.4271	64.2541	45.816	97.5231	1.74766	0.00356355
Slc29a1	1.90971	3.69543	1.80843	0.936966	0	0	0	0	0	0.973547	0	0	-10000	0.00361541
Pcbp4	9.54853	9.23857	7.23371	9.36966	15.2698	3.67577	0	4.69257	6.81951	0.973547	0	1.47762	-2.66846	0.00368473
Kiaa1211	3.81941	2.77157	0	0.936966	2.1814	0	0	0	0	0	0	0	-10000	0.00369769
Kif20a	2.86456	5.54314	2.71264	2.8109	4.36281	1.83789	0	0	0.974215	0.973547	0.9545	0	-5.20438	0.00369812
Ganab	80.2076	71.137	87.7087	73.0833	73.077	84.5428	99.0032	111.683	98.3957	100.275	104.995	93.0902	1.27729	0.00372527
Appl1	14.3228	17.5533	12.659	13.1175	5.45351	6.4326	2.35722	6.5696	5.84529	9.73547	12.4085	0	-2.38083	0.00373605
Aldoa	204.338	187.543	192.597	157.41	227.957	225.141	246.329	266.538	239.657	235.598	230.989	229.031	1.26008	0.00374449
Pcna	77.3431	63.7461	66.0076	75.8942	77.4398	58.8124	49.5016	56.3109	56.5045	44.7832	54.4065	51.7168	-1.30396	0.00376239
Anxa5	85.9367	95.1572	104.889	96.5075	86.1654	104.759	128.468	145.47	113.009	129.482	94.4955	134.464	1.31148	0.00380797
Hddc2	2.86456	2.77157	1.80843	1.87393	3.2721	8.27049	8.25027	5.63109	4.87108	3.89419	3.818	4.43287	2.68285	0.00382803
Pum1	19.0971	17.5533	17.1801	23.4241	21.814	14.7031	3.53583	11.2622	13.639	6.81483	9.545	2.95524	-1.83715	0.0038453
Cryz	2.86456	1.84771	1.80843	2.8109	2.1814	4.59471	4.71444	8.44663	7.79372	6.81483	6.6815	10.3434	2.77398	0.00387112
Krt19	48.6975	50.8121	100.368	70.2724	53.4444	88.2185	159.112	113.56	111.061	131.429	151.765	186.18	1.82309	0.00404408
Plg	88.8013	87.7664	117.548	82.453	98.1631	163.572	149.683	113.56	117.88	97.3547	138.402	128.553	1.43422	0.00409323
Fetub	7.63882	11.0863	15.3716	14.0545	8.72561	30.3251	47.1444	17.8318	20.4585	19.4709	7.636	33.9853	2.54409	0.00415759
Ppp1r14b	13.3679	12.0101	9.04213	13.1175	14.1791	5.51366	8.25027	7.50811	3.89686	3.89419	3.818	1.47762	-1.96169	0.00416816
Smc6	8.59367	6.467	8.13792	5.62179	5.45351	3.67577	0	0.938514	4.87108	0.973547	1.909	0	-2.89068	0.0041947
Agt	1.90971	3.69543	1.80843	1.87393	2.1814	5.51366	14.1433	7.50811	3.89686	6.81483	2.8635	8.86573	3.38546	0.00421023
Zeb1	0.954853	3.69543	0	4.68483	2.1814	0	0	0	0	0	0	0	-10000	0.00425049
Phactr4	10.5034	13.8578	9.94635	12.1806	8.72561	10.1084	1.17861	1.87703	3.89686	6.81483	6.6815	0	-2.58902	0.00426958
Tyms	5.72912	3.69543	2.71264	5.62179	5.45351	0.918943	1.17861	0	2.92265	0.973547	0	0	-3.69905	0.00429006
Wipf2	0	0	0	0	0	0.918943	1.17861	0.938514	1.94843	0	2.8635	0	10000	0.0043146
Tmem261	0	0	0	0	0	1.83789	1.17861	0.938514	0.974215	0.973547	0.9545	1.47762	10000	0.0043146
Ggact	0	0	0	0	0	0.918943	1.17861	1.87703	0.974215	0.973547	0.9545	1.47762	10000	0.0043146
Fam162a	13.3679	4.61928	13.5632	6.55876	13.0884	16.541	18.8578	24.4014	18.5101	7.78838	7.636	8.86573	1.91196	0.00431736
Sept5	24.8262	19.401	18.9885	21.5502	15.2698	11.9463	7.07166	12.2007	15.5874	11.6826	19.09	8.86573	-1.70979	0.00435972
Tf	465.013	607.898	608.535	601.532	519.174	802.237	942.888	671.976	663.441	701.927	440.979	1086.05	1.37419	0.00440798
Lad1	0	0.923857	1.80843	0	0	6.4326	4.71444	0.938514	4.87108	2.92064	4.7725	0	7.75754	0.00441092
Kank2	2.86456	4.61928	3.61685	2.8109	0	0.918943	0	0	0	4.86774	2.8635	0	-12.111	0.00443024
Akt3	6.68397	4.61928	2.71264	5.62179	5.45351	1.83789	1.17861	1.87703	0.974215	0.973547	1.909	1.47762	-3.4209	0.00445653
Kdm5b	0	0	0	0	0	3.67577	0	1.87703	0.974215	0	0	0	10000	0.00457038
Faf1	9.54853	12.934	5.42528	19.6763	8.72561	7.35154	1.17861	1.87703	0.974215	7.78838	10.4995	7.38811	-3.95802	0.0045948
Kif22	8.59367	10.1624	1.80843	11.2436	17.4512	0	4.71444	0.938514	0	0	0	0	-6.97113	0.00459851
Mdh2	147.047	124.721	139.249	127.427	171.24	174.599	192.113	166.117	168.539	148.953	164.174	231.987	1.23535	0.00460264
Kpna6	3.81941	2.77157	2.71264	4.68483	0	0.918943	0	0	0	0	0.9545	0	-12.1779	0.00466156
Rnf2	15.2776	10.1624	10.8506	13.1175	18.5419	8.27049	3.53583	6.5696	8.76794	3.89419	7.636	5.91049	-2.00267	0.00475088
Timeless	3.81941	9.23857	9.04213	8.43269	6.54421	3.67577	0	4.69257	1.94843	1.94709	3.818	0	-2.87509	0.0047647
Ifitm3	3.81941	8.31471	5.42528	1.87393	2.1814	7.35154	14.1433	14.0777	8.76794	13.6297	10.4995	10.3434	2.56425	0.00479883
Iqsec1	1.90971	3.69543	1.80843	1.87393	2.1814	0	0	0	0.974215	0	0	0	-9.41795	0.00488626
Crot	0	0	0	0	0	1.83789	0	12.2007	3.89686	0	1.909	1.47762	10000	0.00491526
Apoe	47.7426	51.736	53.3486	54.344	63.2607	61.5692	106.075	77.8967	73.0661	65.2277	80.178	100.478	1.47268	0.0049563
Xrcc6	14.3228	12.0101	14.4674	13.1175	14.1791	20.2167	16.5005	24.4014	25.3296	17.5238	21.9535	10.3434	1.58686	0.0049564
Serping1	9.54853	13.8578	17.1801	13.1175	5.45351	20.2167	38.8941	21.5858	20.4585	19.4709	14.3175	32.5077	2.13741	0.00499984
Trove2	21.0068	18.4771	21.7011	22.4872	17.4512	14.7031	7.07166	11.2622	15.5874	9.73547	25.7715	5.91049	-1.66375	0.00502349
Btbd11	2.86456	0.923857	2.71264	0.936966	0	0	0	0	0	0	0	0	-10000	0.00507725
Aldoc	32.465	10.1624	89.5171	35.6047	25.0861	108.435	69.538	81.6507	108.138	81.778	99.268	53.1944	2.38391	0.00507772
Evl	3.81941	4.61928	5.42528	4.68483	3.2721	2.75683	1.17861	0.938514	0	1.94709	0	0	-3.58164	0.00507824
Rab12	0.954853	1.84771	0.904213	0.936966	2.1814	0	0	0	0	1.94709	0.9545	2.95524	-10000	0.00511383
Klkb1	6.68397	7.39085	9.94635	10.3066	2.1814	19.2978	29.4652	14.0777	11.6906	20.4445	6.6815	33.9853	2.5518	0.00513581
Col6a2	3.81941	6.467	3.61685	3.74786	1.0907	0	0	0.938514	1.94843	8.76192	6.6815	8.86573	-5.19354	0.00516764
Acaca	41.0587	46.1928	47.0191	33.7308	22.9047	22.9736	0	14.0777	20.4585	38.9419	16.2265	0	-2.65563	0.00517992
Fbln1	13.3679	12.934	4.52107	9.36966	8.72561	4.59471	2.35722	1.87703	5.84529	4.86774	4.7725	5.91049	-2.66689	0.00518264
Ahsg	58.246	71.137	75.0497	70.2724	57.8072	96.489	123.754	77.8967	83.7825	75.9367	55.361	109.344	1.43574	0.0051883
F2	28.6456	24.9441	33.4559	21.5502	16.3605	48.704	50.6802	32.848	34.0975	36.9948	27.6805	57.6273	1.66388	0.005269
Sos1	0.954853	2.77157	0.904213	0.936966	1.0907	0	0	0	0	0.973547	0	0	-10000	0.005339
Brd3	15.2776	18.4771	16.2758	18.7393	18.5419	7.35154	9.42888	6.5696	16.5617	7.78838	14.3175	4.43287	-1.7501	0.00539576
Anln	5.72912	10.1624	6.32949	10.3066	2.1814	2.75683	0	1.87703	2.92265	2.92064	3.818	0	-3.67462	0.00542628
Fkbp5	35.3296	35.1065	37.977	35.6047	44.7188	20.2167	29.4652	24.4014	32.1491	21.418	30.544	32.5077	-1.42131	0.00542757
Wdhd1	35.3296	27.7157	18.9885	29.9829	13.0884	5.51366	0	14.0777	13.639	5.84128	11.454	0	-3.01182	0.0054393
Kif2c	2.86456	12.0101	0.904213	3.74786	4.36281	0.918943	0	0	0	0	0	0	-20.7974	0.0054538
Mttp	0	0	0.904213	0	0	2.75683	2.35722	1.87703	0.974215	0	0	0	11.0114	0.00545985
Atp2b1	19.0971	19.401	16.2758	13.1175	5.45351	8.27049	2.35722	6.5696	4.87108	13.6297	18.1355	0	-2.65882	0.00560497
Gpd1	5.72912	5.54314	26.2222	8.43269	2.1814	24.8115	18.8578	25.3399	41.8913	50.6244	14.3175	56.1497	2.88151	0.00571804
C2	0	0	0	0	0	1.83789	2.35722	0.938514	0	0.973547	0	0	10000	0.00577834
Ica	15.2776	24.9441	27.1264	29.9829	15.2698	52.3797	53.0374	28.1554	36.046	40.889	8.5905	57.6273	1.88296	0.00594615
Dnajc11	0.954853	1.84771	3.61685	0	2.1814	6.4326	3.53583	8.44663	3.89686	9.73547	9.545	4.43287	3.2427	0.00596472
Gars	56.3363	52.6598	42.498	59.9658	55.6258	46.8661	35.3583	32.848	40.917	28.2329	22.908	29.5524	-1.36976	0.00596827
Sirt5	0	0	0.904213	0	0	3.67577	0	2.81554	2.92265	0.973547	0	1.47762	13.014	0.00600617
Akap12	13.3679	24.0203	11.7548	16.8654	2.1814	4.59471	0	1.87703	0.974215	14.6032	7.636	0	-7.32637	0.0060573
Rbbp5	10.5034	11.0863	9.04213	11.2436	8.72561	5.51366	3.53583	4.69257	5.84529	6.81483	9.545	1.47762	-2.06668	0.00607168
Slc9a1	0.954853	1.84771	2.71264	0.936966	0	0	0	0	0	0.973547	1.909	0	-10000	0.0062691
Plekho2	0.954853	1.84771	2.71264	0.936966	0	0	0	0	0	0.973547	3.818	0	-10000	0.0062691
Rbp4	4.77426	5.54314	7.23371	7.49573	11.9977	13.7841	21.215	12.2007	10.7164	12.6561	10.4995	26.5972	1.95427	0.00627169
Bpnt1	10.5034	5.54314	9.94635	6.55876	8.72561	12.8652	10.6075	23.4629	16.5617	15.5768	14.3175	25.1196	1.92289	0.00637558
Lgals3bp	2.86456	9.23857	9.04213	11.2436	4.36281	9.18943	22.3936	20.6473	17.5359	13.6297	14.3175	19.2091	2.37289	0.00639878
Ckap5	71.614	72.9847	69.6244	65.5876	45.8095	47.785	11.7861	38.4791	43.8397	45.7567	44.8615	1.47762	-1.8359	0.00647819
Dhodh	1.90971	0.923857	0	1.87393	3.2721	6.4326	16.5005	7.50811	2.92265	4.86774	4.7725	7.38811	5.22644	0.00660171
Ankrd13a	0.954853	4.61928	0.904213	2.8109	0	0	0	0	0	1.94709	0	0	-10000	0.00666105
Nedd4	65.8848	53.5837	46.1149	50.5962	56.7165	45.9471	21.215	30.971	43.8397	33.1006	33.4075	16.2538	-1.53774	0.00666498
Saa1	0	0	0	0	0	8.27049	10.6075	0	0.974215	0	0	0	10000	0.00679067
Eps8l2	1.90971	0	4.52107	0.936966	0	4.59471	9.42888	15.9547	3.89686	15.5768	16.2265	10.3434	5.74722	0.00690972
Pgm2l1	1.90971	0.923857	3.61685	3.74786	1.0907	0.918943	0	0	0	0	2.8635	0	-9.8278	0.00692735
Zmym4	11.4582	8.31471	12.659	9.36966	5.45351	0.918943	0	0.938514	10.7164	0.973547	1.909	0	-3.00657	0.00693576
Gnas	29.6004	25.868	30.7432	22.4872	17.4512	18.3789	4.71444	14.0777	17.5359	20.4445	19.09	7.38811	-1.84474	0.00693758
Snx4	8.59367	19.401	8.13792	11.2436	9.81631	5.51366	1.17861	6.5696	4.87108	6.81483	8.5905	0	-2.52325	0.00703005
Slc25a5	38.1941	31.4111	40.6896	36.5417	37.0838	44.1093	48.323	51.6183	51.6334	46.7303	54.4065	62.0601	1.32995	0.00717379
Elavl4	63.9751	56.3553	51.5402	76.8312	77.4398	46.8661	51.8588	46.9257	45.7881	26.2858	27.6805	44.3287	-1.36291	0.00721548
Dach1	2.86456	0.923857	0	4.68483	1.0907	0	0	0	0	0	0	0	-10000	0.00724977
Slc25a35	0.954853	0	5.42528	0.936966	0	7.35154	2.35722	10.3237	6.81951	9.73547	11.454	0	4.58719	0.00727032
Mxra7	1.90971	1.84771	0.904213	3.74786	7.63491	0.918943	0	0	0	0	0	1.47762	-13.9677	0.00729577
Smarca4	64.93	55.4314	56.0612	59.9658	82.8933	46.8661	31.8225	52.5568	46.7623	40.889	50.5885	33.9853	-1.43491	0.00734589
Ube3a	16.2325	10.1624	12.659	17.8024	9.81631	5.51366	0	9.38514	7.79372	4.86774	9.545	0	-2.35047	0.00734708
Mum1	1.90971	1.84771	0.904213	4.68483	2.1814	0	1.17861	0	0	0	0.9545	0	-7.82472	0.00737081
H2-q10	22.9165	17.5533	23.5095	14.0545	2.1814	39.5145	55.3947	30.0325	28.2522	42.8361	36.271	66.493	2.38723	0.00742941
Serpina3k	337.063	265.147	307.432	305.451	278.129	505.419	632.914	412.008	325.388	375.789	260.578	601.392	1.5702	0.00748723
Pdia4	42.0135	60.9745	52.4444	52.4701	31.6303	62.4881	83.6813	73.2041	60.4013	76.9102	69.6785	67.9706	1.46	0.0076201
Dync1li1	31.5101	30.4873	23.5095	26.235	20.7233	20.2167	8.25027	19.7088	18.5101	21.418	22.908	7.38811	-1.58913	0.00765567
Tcf12	3.81941	6.467	0	4.68483	4.36281	0	1.17861	0	0	0	0.9545	0	-13.1233	0.00768182
Macf1	251.126	160.751	126.59	113.373	31.6303	59.7313	8.25027	14.0777	15.5874	21.418	17.181	0	-5.59954	0.00770023
Atp2a3	4.77426	10.1624	11.7548	10.3066	0	22.0546	12.9647	19.7088	16.5617	30.18	45.816	8.86573	2.40856	0.00783435
Gnaq	13.3679	9.23857	13.5632	16.8654	9.81631	8.27049	1.17861	3.75406	9.74215	12.6561	15.272	7.38811	-2.19135	0.00796529
Slc25a1	3.81941	0.923857	8.13792	6.55876	1.0907	8.27049	8.25027	18.7703	12.6648	13.6297	12.4085	17.7315	2.91977	0.00811392
Acsl4	4.77426	8.31471	3.61685	6.55876	4.36281	1.83789	2.35722	0.938514	2.92265	6.81483	6.6815	0	-2.74344	0.0081169
Eya3	1.90971	1.84771	1.80843	3.74786	1.0907	0	0	0	0.974215	0.973547	0.9545	0	-8.54383	0.00833712
Ncapd3	6.68397	7.39085	9.94635	10.3066	2.1814	3.67577	1.17861	1.87703	3.89686	1.94709	2.8635	0	-2.74808	0.00834937
Smpdl3a	0	0	0	0	1.0907	0.918943	1.17861	3.75406	1.94843	0.973547	2.8635	1.47762	8.93925	0.00841216
Kifc1	17.1873	24.9441	17.1801	24.3611	16.3605	15.622	3.53583	8.44663	14.6132	6.81483	13.363	0	-1.89557	0.00842038
Rufy3	39.149	41.5735	38.8812	37.4786	39.2652	36.7577	4.71444	18.7703	30.2007	10.709	12.4085	4.43287	-1.73676	0.00880702
Ccdc47	8.59367	6.467	7.23371	4.68483	14.1791	11.0273	17.6791	16.8933	13.639	9.73547	12.4085	14.7762	1.79911	0.00883252
Ppp1r18	4.77426	5.54314	5.42528	4.68483	0	1.83789	0	0	0.974215	0	1.909	0	-5.81132	0.00887779
Krt222	7.63882	18.4771	12.659	11.2436	16.3605	16.541	41.2513	21.5858	37.0202	36.0212	16.2265	79.7916	2.19193	0.00898657
Snx9	3.81941	5.54314	2.71264	1.87393	0	0	0	0.938514	0	6.81483	3.818	0	-11.8904	0.00921146
Erc1	10.5034	10.1624	9.04213	9.36966	1.0907	3.67577	0	0.938514	2.92265	4.86774	4.7725	0	-4.26362	0.00925159
Cdca8	5.72912	6.467	8.13792	7.49573	18.5419	1.83789	4.71444	1.87703	3.89686	0.973547	1.909	0	-3.00963	0.00926735
Flywch2	0.954853	0.923857	0.904213	0.936966	2.1814	0	0	0	0	0	0	0	-10000	0.00927301
Cbx5	33.4198	26.7918	26.2222	39.3526	45.8095	21.1357	25.9294	23.4629	20.4585	14.6032	19.09	16.2538	-1.50876	0.00952652
Crp	0	0	0.904213	0	0	2.75683	3.53583	0	3.89686	0	0	1.47762	14.0862	0.00971079
Napa	31.5101	24.0203	22.6053	24.3611	19.6326	18.3789	4.71444	17.8318	16.5617	20.4445	25.7715	13.2986	-1.69958	0.00973004
Phyhipl	8.59367	9.23857	9.04213	10.3066	9.81631	3.67577	1.17861	8.44663	4.87108	1.94709	4.7725	4.43287	-2.06899	0.00976245
Rnase4	0	0.923857	1.80843	0	2.1814	2.75683	4.71444	2.81554	3.89686	1.94709	0	5.91049	3.60821	0.00981404
Fbxo38	0	0	0	0	0	0.918943	1.17861	0	3.89686	0	0	0	10000	0.0098285
Ckap2	1.90971	1.84771	0	0.936966	1.0907	0	0	0	0	0	1.909	0	-10000	0.00983112
Mrc1	0.954853	1.84771	1.80843	0.936966	0	0	0	0	0	0	0	0	-10000	0.00983112
Kansl1	1.90971	0.923857	0.904213	1.87393	0	0	0	0	0	1.94709	0	0	-10000	0.00983112
Emc6	0	0.923857	1.80843	1.87393	1.0907	0	0	0	0	0	0	2.95524	-10000	0.00983112
Camsap2	0.954853	1.84771	0.904213	1.87393	0	0	0	0	0	0.973547	1.909	0	-10000	0.00983112
Aoc3	1.90971	0.923857	1.80843	0.936966	0	0	0	0	0	0	0	1.47762	-10000	0.00983112
Rpp25	0	0	0	0	0	0.918943	1.17861	0.938514	0.974215	0.973547	0.9545	1.47762	10000	0.0099581
Bcas3	0	0	0	0	0	0.918943	1.17861	0.938514	0.974215	0.973547	0.9545	0	10000	0.0099581
Pnkp	2.86456	1.84771	1.80843	2.8109	0	6.4326	7.07166	2.81554	4.87108	4.86774	6.6815	5.91049	2.83859	0.0099999
Supt16h	72.5688	74.8324	78.6665	74.9573	90.5282	45.0282	54.2161	63.819	75.0146	49.6509	59.179	62.0601	-1.31572	0.0101026
Prpf38b	2.86456	1.84771	2.71264	5.62179	6.54421	5.51366	15.3219	11.2622	6.81951	3.89419	4.7725	7.38811	2.48312	0.0101412
Kdm4b	0.954853	0.923857	0	0.936966	0	5.51366	0	3.75406	3.89686	1.94709	2.8635	0	5.84432	0.0101832
Gnai3	15.2776	15.7056	11.7548	17.8024	9.81631	9.18943	2.35722	8.44663	10.7164	8.76192	6.6815	5.91049	-1.83282	0.0102415
Foxp1	11.4582	15.7056	5.42528	12.1806	15.2698	2.75683	3.53583	9.38514	4.87108	3.89419	3.818	2.95524	-2.33743	0.0103109
Guk1	7.63882	7.39085	20.7969	12.1806	9.81631	19.2978	20.0364	28.1554	17.5359	15.5768	24.817	28.0748	1.83804	0.0103777
Osbpl11	3.81941	3.69543	1.80843	1.87393	0	0.918943	0	0	0	0	1.909	0	-9.74789	0.0103849
Nln	5.72912	11.0863	7.23371	5.62179	2.1814	12.8652	8.25027	12.2007	16.5617	10.709	7.636	1.47762	1.95739	0.0104029
Gprin1	15.2776	22.1726	18.0843	20.6132	18.5419	16.541	1.17861	2.81554	14.6132	2.92064	7.636	2.95524	-2.1552	0.0105349
Pclaf	10.5034	10.1624	9.04213	10.3066	6.54421	2.75683	7.07166	4.69257	4.87108	3.89419	4.7725	5.91049	-1.92073	0.0107329
Hrg	17.1873	15.7056	17.1801	20.6132	17.4512	35.8388	47.1444	24.4014	19.4843	20.4445	13.363	39.8958	1.7993	0.0107435
Prx	9.54853	29.5634	24.4138	7.49573	1.0907	0	0	0	10.7164	67.1747	14.3175	26.5972	-5.38333	0.0107481
Nusap1	9.54853	11.0863	4.52107	16.8654	9.81631	0.918943	5.89305	2.81554	5.84529	0.973547	2.8635	4.43287	-2.68019	0.010888
Arhgap21	0.954853	2.77157	0.904213	0.936966	0	0	0	0	0	0	0	0	-10000	0.0109258
Trio	14.3228	18.4771	15.3716	7.49573	4.36281	7.35154	0	2.81554	3.89686	2.92064	1.909	0	-3.41469	0.0110034
Pde1c	5.72912	1.84771	0.904213	1.87393	10.907	0	0	0.938514	0	0	0	0	-18.124	0.0110343
Ccdc6	3.81941	4.61928	1.80843	5.62179	2.1814	1.83789	0	0.938514	0.974215	0.973547	1.909	0	-3.8501	0.0110633
Phyh	0	0	0	0	0	0.918943	0	0.938514	1.94843	0	0	0	10000	0.0110979
Mat1a	0	0	0	0	0	0.918943	0	0.938514	1.94843	0	1.909	0	10000	0.0110979
Rsbn1	0	0	0	0	0	0.918943	0	1.87703	0.974215	0	0.9545	0	10000	0.0110979
Kcnk1	0	0	0	0	0	0.918943	0	1.87703	0.974215	0.973547	0.9545	0	10000	0.0110979
Ift27	0	0	0	0	0	0.918943	0	1.87703	0.974215	0	0	0	10000	0.0110979
Tbce	0	0	0	0	0	1.83789	1.17861	0.938514	0	0.973547	0	0	10000	0.0110987
Hmmr	0.954853	3.69543	0.904213	0.936966	0	0	0	0	0	0	0	0	-10000	0.0111212
Smc3	95.4853	97.0049	97.655	104.003	133.066	78.1102	71.8952	92.9129	86.7051	86.6457	110.722	76.8364	-1.27955	0.0111594
Bckdk	0.954853	0.923857	0	0	1.0907	3.67577	1.17861	3.75406	1.94843	2.92064	2.8635	0	4.44401	0.0111785
Snx18	4.77426	5.54314	2.71264	2.8109	0	0	0	0.938514	0.974215	0.973547	1.909	0	-6.62548	0.0113149
Ppcs	0	0	0	0.936966	0	1.83789	0	4.69257	4.87108	1.94709	0	1.47762	15.2107	0.0113162
Synj1	5.72912	2.77157	2.71264	1.87393	0	0	0	0.938514	0	0	0	0	-11.1557	0.0113502
Exoc8	5.72912	7.39085	4.52107	5.62179	0	0.918943	0	0	1.94843	3.89419	6.6815	0	-6.49035	0.011385
Tpi1	127.95	99.7765	123.877	107.751	124.34	124.976	149.683	158.609	134.442	130.455	150.811	168.449	1.21577	0.0114153
Fgl2	1.90971	0	0	0	1.0907	1.83789	21.215	29.0939	3.89686	0.973547	0	1.47762	23.3484	0.0115145
Zyx	19.0971	23.0964	22.6053	20.6132	13.0884	18.3789	5.89305	8.44663	12.6648	22.3916	16.2265	7.38811	-1.73633	0.0118476
Arpc1a	8.59367	7.39085	9.94635	15.9284	13.0884	5.51366	4.71444	4.69257	7.79372	7.78838	10.4995	8.86573	-1.93526	0.0119252
Mgp	2.86456	2.77157	0	1.87393	3.2721	3.67577	4.71444	5.63109	7.79372	1.94709	1.909	8.86573	2.52906	0.0119869
Eps8	5.72912	10.1624	4.52107	5.62179	2.1814	2.75683	1.17861	2.81554	0.974215	3.89419	9.545	0	-2.92195	0.0122175
Stxbp5	5.72912	5.54314	5.42528	3.74786	3.2721	3.67577	0	0.938514	1.94843	1.94709	3.818	0	-2.89118	0.0123484
Prkdc	0.954853	0.923857	1.80843	0	0	5.51366	0	5.63109	4.87108	4.86774	3.818	1.47762	5.42963	0.0124346
Tst	9.54853	5.54314	13.5632	9.36966	5.45351	11.9463	12.9647	21.5858	30.2007	24.3387	22.908	47.2839	2.20506	0.0124375
Eppk1	9.54853	7.39085	12.659	7.49573	0	18.3789	9.42888	26.2784	22.4069	53.5451	75.4055	5.91049	2.57767	0.0125325
Phb	30.5553	24.0203	39.7854	25.2981	41.4466	39.5145	70.7166	47.8642	44.8139	34.0741	30.544	54.672	1.57435	0.0125486
Cd2ap	22.9165	28.6396	15.3716	18.7393	13.0884	14.7031	2.35722	8.44663	12.6648	14.6032	14.3175	4.43287	-2.06971	0.0126019
Ptrh2	5.72912	3.69543	10.8506	4.68483	3.2721	9.18943	9.42888	11.2622	13.639	5.84128	8.5905	7.38811	1.92687	0.0126368
Vps53	2.86456	4.61928	4.52107	4.68483	1.0907	2.75683	0	0	0.974215	0	3.818	0	-3.81243	0.0126585
Me2	31.5101	18.4771	27.1264	22.4872	22.9047	31.2441	33.0011	39.4176	32.1491	27.2593	40.089	26.5972	1.38577	0.0126677
Pbx1	2.86456	3.69543	2.71264	6.55876	4.36281	0	0	2.81554	1.94843	1.94709	4.7725	0	-3.39115	0.0127062
Trim56	0	1.84771	2.71264	2.8109	0	0	0	0	0	0.973547	2.8635	0	-10000	0.0127198
Snap25	6.68397	3.69543	4.52107	4.68483	6.54421	8.27049	15.3219	10.3237	6.81951	3.89419	9.545	11.821	1.94874	0.0128039
Azgp1	7.63882	9.23857	9.04213	13.1175	6.54421	33.0819	47.1444	16.8933	11.6906	26.2858	9.545	41.3734	2.98396	0.0128303
Cadm2	3.81941	2.77157	0	1.87393	5.45351	0	0	0.938514	0	0	0.9545	0	-11.8642	0.0128501
Itm2b	1.90971	1.84771	2.71264	0	0	0	0	0	0	1.94709	0.9545	0	-10000	0.0130101
Map4k4	9.54853	17.5533	7.23371	10.3066	3.2721	4.59471	1.17861	0.938514	4.87108	1.94709	1.909	0	-3.3093	0.0130711
Rpn1	64.93	72.9847	79.5708	66.5246	56.7165	77.1912	102.539	90.0974	75.9888	87.6192	82.087	78.314	1.26867	0.0130748
Nans	21.0068	23.0964	26.2222	34.6677	22.9047	35.8388	45.9658	34.725	29.2265	32.1271	34.362	32.5077	1.42454	0.0131879
Smad2	5.72912	9.23857	7.23371	7.49573	5.45351	6.4326	2.35722	1.87703	1.94843	1.94709	2.8635	0	-2.22908	0.0132014
Dnmt1	114.582	123.797	104.889	121.806	146.154	103.841	99.0032	93.8514	108.138	80.8044	84.9505	81.2692	-1.20786	0.013508
Prkcsh	23.8713	23.0964	27.1264	19.6763	28.3582	26.6493	36.5369	42.2331	31.1749	32.1271	29.5895	33.9853	1.39806	0.0135518
Nes	2.86456	9.23857	4.52107	7.49573	1.0907	4.59471	0	0	0	6.81483	0.9545	0	-4.3895	0.0135561
Lpcat1	5.72912	6.467	5.42528	4.68483	3.2721	0.918943	1.17861	2.81554	2.92265	3.89419	3.818	0	-2.61145	0.0136228
Mfap2	1.90971	0.923857	2.71264	2.8109	1.0907	0	0	0	0.974215	0	0	1.47762	-7.75829	0.0137939
Ube2s	1.90971	1.84771	0	2.8109	0	0	0	0	0	0	0	0	-10000	0.0138393
Strn4	10.5034	9.23857	7.23371	13.1175	4.36281	7.35154	0	3.75406	2.92265	3.89419	9.545	0	-2.53523	0.0140706
Dnajc8	30.5553	27.7157	30.7432	41.2265	46.9002	24.8115	30.6439	15.0162	21.4327	18.4974	18.1355	29.5524	-1.54196	0.014071
P4ha1	10.5034	8.31471	15.3716	5.62179	7.63491	14.7031	15.3219	24.4014	13.639	13.6297	17.181	4.43287	1.79322	0.0140867
Pam	9.54853	7.39085	2.71264	4.68483	10.907	3.67577	2.35722	1.87703	2.92265	9.73547	22.908	4.43287	-2.60278	0.0141626
St14	0.954853	0	0	0	1.0907	0.918943	4.71444	1.87703	1.94843	0	1.909	4.43287	5.78012	0.0142997
Paics	86.8916	80.3755	75.0497	73.0833	103.617	67.0828	60.1091	67.573	73.0661	51.598	47.725	53.1944	-1.25159	0.0143213
Ca4	1.90971	6.467	2.71264	2.8109	2.1814	0	0	0	2.92265	7.78838	2.8635	2.95524	-4.40194	0.0143308
Hdac4	3.81941	1.84771	1.80843	0.936966	1.0907	0	0	0	0.974215	0	0	0	-7.80379	0.014387
Nudc	83.0722	77.604	71.4328	86.2009	127.612	58.8124	76.6096	53.4953	53.5818	36.0212	36.271	48.7615	-1.47109	0.0145308
Map1a	13.3679	11.0863	9.04213	13.1175	2.1814	2.75683	0	5.63109	3.89686	4.86774	12.4085	0	-3.17761	0.0146189
Hdhd3	0.954853	1.84771	3.61685	1.87393	1.0907	6.4326	4.71444	2.81554	5.84529	4.86774	3.818	7.38811	2.6385	0.0146423
Alkbh5	1.90971	0.923857	1.80843	1.87393	3.2721	3.67577	4.71444	4.69257	6.81951	0	4.7725	4.43287	2.54166	0.0146606
Tubgcp3	16.2325	17.5533	14.4674	14.9915	8.72561	11.0273	0	8.44663	8.76794	8.76192	11.454	0	-2.03868	0.014731
Spc25	3.81941	0.923857	1.80843	3.74786	2.1814	0.918943	0	0	0.974215	0	0	0	-5.27413	0.0148073
Cggbp1	9.54853	10.1624	9.04213	14.0545	15.2698	5.51366	5.89305	5.63109	8.76794	5.84128	4.7725	2.95524	-1.80045	0.0148493
Serpinf1	0.954853	1.84771	3.61685	3.74786	2.1814	8.27049	16.5005	4.69257	3.89686	2.92064	4.7725	11.821	3.37692	0.0148501
Vil1	23.8713	0	12.659	0	0	23.8925	14.1433	21.5858	7.79372	38.9419	11.454	11.821	2.30683	0.0150592
Manba	0.954853	0	0.904213	0.936966	0	0.918943	15.3219	7.50811	3.89686	2.92064	4.7725	2.95524	12.3594	0.0150594
Zw10	3.81941	6.467	3.61685	5.62179	0	1.83789	0	0.938514	0	0	0.9545	0	-5.62601	0.0151502
Ppp6r1	6.68397	7.39085	7.23371	3.74786	0	1.83789	0	0.938514	0	1.94709	3.818	0	-7.21982	0.0152381
Tcf3	0	1.84771	0	1.87393	2.1814	0	0	0	0	0	0	0	-10000	0.0152842
Uhrf1	27.6907	24.9441	23.5095	27.172	45.8095	15.622	24.7508	12.2007	19.4843	5.84128	1.909	8.86573	-1.65562	0.0153221
Baz1b	61.1106	59.1268	68.7202	65.5876	90.5282	52.3797	63.6449	45.0487	45.7881	42.8361	41.998	48.7615	-1.33451	0.0154287
Mylk	13.3679	19.401	13.5632	11.2436	3.2721	5.51366	5.89305	3.75406	4.87108	20.4445	11.454	5.91049	-2.43004	0.0154993
Slc25a13	12.4131	7.39085	9.04213	11.2436	3.2721	1.83789	4.71444	3.75406	5.84529	5.84128	7.636	2.95524	-2.14773	0.0155128
Dstn	21.9616	27.7157	31.6475	31.8568	37.0838	36.7577	41.2513	41.2946	39.9428	35.0477	38.18	42.8511	1.32471	0.0155644
Gabpa	15.2776	16.6294	17.1801	16.8654	11.9977	8.27049	4.71444	9.38514	15.5874	9.73547	9.545	5.91049	-1.64289	0.0156109
Hnrnpdl	41.0587	35.1065	27.1264	40.2895	53.4444	25.7304	24.7508	29.0939	29.2265	22.3916	30.544	28.0748	-1.4487	0.0157552
Ldhb	17.1873	19.401	19.8927	14.9915	9.81631	8.27049	3.53583	10.3237	14.6132	31.1535	21.9535	35.4629	-1.76988	0.0157745
C8g	6.68397	0.923857	1.80843	0.936966	2.1814	16.541	14.1433	13.1392	1.94843	5.84128	4.7725	13.2986	4.56455	0.0158542
Elp3	11.4582	11.0863	12.659	11.2436	11.9977	10.1084	2.35722	7.50811	5.84529	4.86774	5.727	2.95524	-1.81091	0.0159956
Coro2b	3.81941	1.84771	0	2.8109	0	0	0	0	0	0	0	0	-10000	0.0159995
Elp2	9.54853	5.54314	7.23371	10.3066	11.9977	3.67577	0	2.81554	8.76794	1.94709	3.818	0	-2.33981	0.0160409
Coro1a	16.2325	39.7258	30.7432	27.172	18.5419	11.9463	12.9647	17.8318	15.5874	31.1535	20.999	19.2091	-1.81608	0.0161578
Mov10	0.954853	0.923857	1.80843	0.936966	0	0.918943	7.07166	8.44663	2.92265	1.94709	3.818	0	5.23342	0.0161747
Hspa14	6.68397	9.23857	7.23371	6.55876	6.54421	1.83789	3.53583	1.87703	6.81951	4.86774	2.8635	2.95524	-2.06161	0.016234
Rraga	2.86456	7.39085	6.32949	11.2436	7.63491	1.83789	1.17861	3.75406	4.87108	2.92064	2.8635	0	-2.43701	0.0163258
Grn	2.86456	2.77157	3.61685	3.74786	3.2721	9.18943	8.25027	5.63109	4.87108	3.89419	3.818	7.38811	2.14634	0.0164065
Itpr1	1.90971	3.69543	1.80843	0	0	0	0	0	0	5.84128	5.727	0	-10000	0.016571
Kiaa2013	0	0	0.904213	0.936966	0	2.75683	1.17861	6.5696	0.974215	2.92064	6.6815	0	7.79341	0.0166139
Prg2	0	6.467	6.32949	2.8109	0	0	0	0	0	0	0	0	-10000	0.0166486
Sftpd	0	4.61928	2.71264	4.68483	2.1814	6.4326	16.5005	5.63109	5.84529	6.81483	7.636	2.95524	3.0294	0.0167092
Dsg2	0	0	0.904213	1.87393	0	3.67577	2.35722	1.87703	1.94843	4.86774	9.545	0	4.43572	0.0167647
Nap1l4	58.246	52.6598	41.5938	43.1004	62.17	34.9198	38.8941	41.2946	41.8913	29.2064	28.635	29.5524	-1.31348	0.0167721
Gucy1b3	5.72912	11.0863	8.13792	4.68483	0	2.75683	0	0	0	4.86774	2.8635	0	-8.60065	0.0167969
Eps15l1	8.59367	12.0101	6.32949	4.68483	4.36281	6.4326	0	1.87703	1.94843	6.81483	5.727	0	-2.80606	0.0168983
Map1b	131.77	120.101	99.4635	117.121	94.891	104.759	42.43	76.0197	87.6794	71.0689	83.0415	22.1643	-1.44964	0.0169073
Tubb2a	8.59367	7.39085	8.13792	5.62179	6.54421	4.59471	2.35722	2.81554	3.89686	5.84128	3.818	2.95524	-2.12456	0.0169508
Ak4	1.90971	0	1.80843	2.8109	3.2721	4.59471	4.71444	10.3237	2.92265	2.92064	6.6815	2.95524	2.87664	0.0169707
Cdk11b	8.59367	5.54314	9.04213	5.62179	7.63491	12.8652	9.42888	11.2622	15.5874	8.76192	9.545	14.7762	1.68598	0.0170482
Lcn2	0	2.77157	1.80843	2.8109	1.0907	8.27049	12.9647	1.87703	4.87108	7.78838	0	4.43287	4.12412	0.0170527
Palm	3.81941	4.61928	3.61685	5.62179	3.2721	2.75683	1.17861	1.87703	0	2.92064	3.818	0	-2.88338	0.01709
Ighg	5.72912	25.868	27.1264	38.4156	19.6326	36.7577	57.7519	40.3561	37.9944	36.9948	21.9535	25.1196	1.85041	0.0171087
Thumpd1	8.59367	7.39085	14.4674	14.9915	15.2698	18.3789	20.0364	15.0162	21.4327	15.5768	17.181	10.3434	1.54135	0.0171324
Phb2	41.0587	36.9543	43.4022	44.9744	62.17	51.4608	84.8599	61.0034	60.4013	45.7567	40.089	90.135	1.40951	0.0172119
F10	2.86456	2.77157	4.52107	1.87393	0	5.51366	7.07166	5.63109	4.87108	3.89419	4.7725	4.43287	2.39872	0.0173196
Cc2d1b	0	0	5.42528	2.8109	0	7.35154	2.35722	5.63109	5.84529	6.81483	6.6815	0	3.21526	0.0173213
Smc5	5.72912	4.61928	6.32949	5.62179	8.72561	2.75683	0	2.81554	4.87108	0	0	0	-2.37663	0.0173754
Itga3	2.86456	1.84771	5.42528	4.68483	1.0907	4.59471	9.42888	5.63109	8.76794	11.6826	8.5905	10.3434	2.23265	0.0174783
Phldb1	4.77426	3.69543	2.71264	1.87393	0	0.918943	0	0	0.974215	2.92064	1.909	0	-5.51724	0.0175703
P4hb	135.589	133.035	147.387	119.932	112.342	154.382	183.863	145.47	141.261	166.477	152.72	149.24	1.20506	0.0176917
Nt5e	0	0	0.904213	0.936966	1.0907	2.75683	2.35722	2.81554	1.94843	2.92064	5.727	8.86573	4.21147	0.0178509
Pold2	22.9165	18.4771	20.7969	22.4872	21.814	14.7031	8.25027	15.0162	18.5101	11.6826	16.2265	7.38811	-1.50839	0.0178808
Pum2	2.86456	5.54314	3.61685	6.55876	5.45351	3.67577	3.53583	4.69257	4.87108	0.973547	5.727	0	-1.1463	0.0179036
Hmgcr	1.90971	0.923857	0.904213	0	1.0907	0	0	0	0	0	0	0	-10000	0.0179036
Znf532	0	1.84771	0.904213	0.936966	1.0907	0	0	0	0	0	0	0	-10000	0.0179036
Fam172a	0.954853	0.923857	1.80843	0	1.0907	0	0	0	0	0	0.9545	0	-10000	0.0179036
Cma1	0.954853	0	1.80843	0.936966	1.0907	0	0	0	0	0.973547	0	0	-10000	0.0179036
Mindy2	0.954853	1.84771	0.904213	0.936966	0	0	0	0	0	2.92064	1.909	0	-10000	0.0179036
Fnbp1	0.954853	1.84771	0.904213	0.936966	0	0	0	0	0	0.973547	0.9545	0	-10000	0.0179036
Cttnbp2nl	1.90971	0.923857	0.904213	0.936966	0	0	0	0	0	0	0	0	-10000	0.0179036
Rbm26	17.1873	17.5533	20.7969	14.9915	19.6326	9.18943	3.53583	17.8318	12.6648	10.709	17.181	4.43287	-1.66882	0.0180213
Ipo7	33.4198	30.4873	30.7432	26.235	30.5396	22.9736	9.42888	24.4014	27.278	17.5238	20.999	5.91049	-1.44074	0.01803
Alb	682.72	1012.55	944.903	1009.11	771.126	1412.42	1630.02	934.76	1113.53	883.981	600.38	1346.11	1.43955	0.0181073
L1cam	0.954853	0.923857	4.52107	1.87393	0	7.35154	3.53583	2.81554	5.84529	5.84128	12.4085	1.47762	2.95336	0.0181543
Ptk2	4.77426	5.54314	5.42528	3.74786	5.45351	1.83789	1.17861	3.75406	0.974215	2.92064	2.8635	0	-2.57661	0.0181787
Ppp1r9b	7.63882	4.61928	3.61685	7.49573	2.1814	1.83789	2.35722	0.938514	2.92265	3.89419	8.5905	0	-2.53736	0.0182196
Park7	38.1941	30.4873	50.6359	39.3526	55.6258	56.0555	63.6449	67.573	47.7365	44.7832	51.543	67.9706	1.37083	0.0182215
Pkp4	6.68397	4.61928	4.52107	3.74786	5.45351	0	3.53583	2.81554	1.94843	3.89419	0	4.43287	-2.41217	0.0182367
Brox	12.4131	8.31471	8.13792	8.43269	2.1814	4.59471	2.35722	1.87703	4.87108	3.89419	10.4995	0	-2.30538	0.0184242
Apoa1	146.092	114.558	110.314	91.8227	121.068	158.058	220.4	159.547	123.725	160.635	129.812	345.764	1.41673	0.0184425
Hspa1a	6.68397	9.23857	6.32949	8.43269	0	1.83789	1.17861	1.87703	0	12.6561	20.0445	4.43287	-5.01638	0.0184485
Cfb	22.9165	36.9543	41.5938	26.235	25.0861	60.6502	82.5027	46.9257	32.1491	47.7038	23.8625	75.3587	1.81813	0.0184941
Epb41l3	44.8781	37.8781	45.2107	40.2895	29.4489	21.1357	8.25027	45.0487	16.5617	19.4709	20.999	2.95524	-1.73814	0.018677
F12	4.77426	3.69543	6.32949	9.36966	4.36281	13.7841	18.8578	6.5696	8.76794	7.78838	2.8635	16.2538	2.10203	0.0187112
Aurkb	2.86456	1.84771	0.904213	5.62179	4.36281	0	1.17861	0.938514	0.974215	0	0.9545	1.47762	-4.03737	0.0187439
Blvra	19.0971	18.4771	24.4138	17.8024	22.9047	20.2167	29.4652	32.848	33.1233	28.2329	34.362	28.0748	1.40773	0.0188886
Ccp110	4.77426	0.923857	2.71264	2.8109	0	0.918943	0	0	0	0	0	0	-9.76919	0.0189955
Thop1	48.6975	40.6497	44.3064	49.6592	41.4466	65.245	41.2513	57.2494	63.324	53.5451	62.997	41.3734	1.26285	0.019063
Lmna	221.526	206.944	245.946	225.809	281.401	249.952	434.907	349.127	282.522	312.509	344.574	495.004	1.39269	0.0190999
Nipsnap2	7.63882	5.54314	8.13792	10.3066	11.9977	8.27049	17.6791	15.9547	16.5617	11.6826	16.2265	22.1643	1.67527	0.0191176
Ldha	170.919	127.492	175.417	137.734	164.696	172.761	173.256	204.596	200.688	162.582	184.218	155.15	1.20981	0.0191321
Itih1	19.0971	12.0101	18.9885	17.8024	16.3605	28.4872	56.5733	24.4014	21.4327	27.2593	15.272	47.2839	1.94186	0.01919
Atp1a3	2.86456	3.69543	3.61685	2.8109	1.0907	0.918943	0	0.938514	0.974215	1.94709	0.9545	0	-3.97742	0.0193228
Ppp3ca	26.7359	19.401	17.1801	19.6763	15.2698	11.9463	7.07166	18.7703	11.6906	18.4974	20.999	8.86573	-1.58877	0.0194807
Igfbp2	28.6456	2.77157	9.04213	0.936966	19.6326	24.8115	24.7508	37.5406	21.4327	4.86774	0.9545	5.91049	2.22304	0.0196415
Clasp1	15.2776	12.934	4.52107	10.3066	1.0907	4.59471	0	0	1.94843	5.84128	6.6815	0	-5.39557	0.0198135
Hadhb	42.9684	48.9644	42.498	44.0374	42.5374	58.8124	55.3947	47.8642	60.4013	79.8309	56.3155	112.299	1.2583	0.0198846
Rprd2	8.59367	5.54314	5.42528	6.55876	2.1814	12.8652	4.71444	12.2007	11.6906	6.81483	6.6815	0	1.83161	0.0199078
Atg7	0	1.84771	2.71264	0.936966	0	0	0	0	0	0	0	0	-10000	0.0199323
Asap1	0	2.77157	2.71264	0.936966	0	0	0	0	0	0	0	0	-10000	0.0200952
Atxn10	21.0068	21.2487	17.1801	18.7393	16.3605	15.622	3.53583	12.2007	16.5617	9.73547	5.727	0	-1.57821	0.0202588
Hexim1	5.72912	2.77157	5.42528	4.68483	5.45351	6.4326	10.6075	7.50811	11.6906	5.84128	8.5905	11.821	1.88239	0.0203835
Pde4d	0.954853	0	2.71264	1.87393	0	0	0	0	0	0	0	0	-10000	0.0204022
Myh11	8.59367	7.39085	1.80843	0	0	0	0	0	0	11.6826	0	45.8063	-10000	0.0204145
Cpne1	9.54853	7.39085	6.32949	6.55876	7.63491	3.67577	1.17861	3.75406	5.84529	7.78838	4.7725	1.47762	-2.07352	0.0205093
Gmds	6.68397	4.61928	9.04213	10.3066	8.72561	8.27049	16.5005	17.8318	11.6906	7.78838	14.3175	11.821	1.72348	0.0205155
Stmn1	75.4334	93.3095	65.1034	104.94	131.975	58.8124	74.2524	51.6183	63.324	38.9419	45.816	66.493	-1.51854	0.0205204
Nbn	0	0	1.80843	0	0	2.75683	0	3.75406	2.92265	1.94709	1.909	0	6.52054	0.0206154
Itsn1	0	1.84771	0.904213	2.8109	0	0	0	0	0	0.973547	0.9545	0	-10000	0.0206536
Dnaaf5	0.954853	1.84771	1.80843	0	0	0	0	0	0	0	0	0	-10000	0.020655
Ptpra	0	1.84771	0.904213	1.87393	0	0	0	0	0	1.94709	1.909	0	-10000	0.020735
Xpo5	36.2844	36.9543	33.4559	36.5417	26.1768	27.5683	1.17861	19.7088	26.3038	18.4974	22.908	0	-1.81289	0.0207695
Ero1a	14.3228	7.39085	15.3716	9.36966	5.45351	14.7031	18.8578	24.4014	13.639	12.6561	16.2265	8.86573	1.72422	0.0208383
Znf24	1.90971	0	1.80843	0.936966	0	0	0	0	0	0	0.9545	0	-10000	0.0208795
Gpd1l	6.68397	5.54314	11.7548	4.68483	7.63491	20.2167	8.25027	17.8318	9.74215	9.73547	10.4995	16.2538	1.9297	0.0208956
C1qc	0	0	0.904213	0.936966	0	0	3.53583	2.81554	2.92265	0	0	1.47762	6.29625	0.0209418
Cp	58.246	94.2334	87.7087	85.2639	50.1723	142.436	136.719	76.0197	112.035	135.323	52.4975	166.971	1.55478	0.0210483
Ndc80	1.90971	1.84771	0	0.936966	0	0	0	0	0	0	0	0	-10000	0.0211025
Cd93	1.90971	1.84771	0	0.936966	0	0	0	0	0	5.84128	1.909	0	-10000	0.0211025
Gna11	6.68397	11.0863	10.8506	12.1806	8.72561	8.27049	1.17861	3.75406	7.79372	10.709	5.727	5.91049	-1.88702	0.0211696
Cand2	15.2776	10.1624	9.04213	10.3066	5.45351	6.4326	0	7.50811	4.87108	1.94709	8.5905	0	-2.13663	0.0211907
Fscn1	78.2979	52.6598	46.1149	54.344	90.5282	42.2714	48.323	38.4791	38.9686	26.2858	6.6815	32.5077	-1.53269	0.0211995
Vapb	15.2776	18.4771	12.659	13.1175	11.9977	11.9463	8.25027	8.44663	6.81951	11.6826	12.4085	13.2986	-1.61362	0.0212227
Mcmbp	28.6456	21.2487	19.8927	24.3611	25.0861	18.3789	9.42888	16.8933	20.4585	10.709	11.454	2.95524	-1.46391	0.0212892
Zcchc11	8.59367	5.54314	7.23371	7.49573	6.54421	5.51366	1.17861	2.81554	3.89686	0.973547	2.8635	0	-2.11332	0.0213422
Crip1	6.68397	4.61928	6.32949	6.55876	3.2721	6.4326	10.6075	10.3237	12.6648	7.78838	9.545	13.2986	1.82189	0.0213597
Terf2ip	2.86456	4.61928	2.71264	2.8109	3.2721	0.918943	0	0.938514	1.94843	0	2.8635	0	-3.42196	0.0214904
C4bpa	0.954853	0	0	0	0	4.59471	9.42888	2.81554	0	4.86774	2.8635	10.3434	22.0442	0.0215344
Fbxo22	7.63882	7.39085	4.52107	11.2436	6.54421	11.9463	10.6075	13.1392	13.639	7.78838	8.5905	10.3434	1.65151	0.0216078
Otud4	9.54853	12.934	9.04213	14.0545	6.54421	6.4326	4.71444	6.5696	5.84529	7.78838	8.5905	0	-1.76975	0.0216832
Mpped2	0	0	2.71264	1.87393	1.0907	0	0	0	0	0.973547	0.9545	0	-10000	0.0216954
Src	7.63882	10.1624	9.04213	8.43269	3.2721	3.67577	2.35722	3.75406	5.84529	11.6826	9.545	4.43287	-1.97274	0.0217613
Serpina7	0	0	0.904213	0	0	1.83789	4.71444	0	1.94843	0.973547	0	8.86573	11.7516	0.0217841
Psmd11	61.1106	67.4415	53.3486	64.6506	63.2607	82.7049	73.0738	69.4501	74.0403	62.307	59.179	57.6273	1.20746	0.0219735
Ggh	0	0.923857	0	0	1.0907	0.918943	3.53583	1.87703	1.94843	0	0	1.47762	5.13775	0.0220517
Sec61a1	1.90971	7.39085	4.52107	1.87393	4.36281	5.51366	9.42888	10.3237	6.81951	5.84128	5.727	8.86573	1.99952	0.0220758
Pex19	2.86456	0.923857	3.61685	1.87393	0	0	0	0.938514	0	1.94709	0	1.47762	-7.90969	0.0220795
Myo5a	34.3747	31.4111	29.839	25.2981	9.81631	17.4599	1.17861	13.1392	13.639	14.6032	10.4995	1.47762	-2.30293	0.0220851
Prom2	0	0	0	0.936966	0	2.75683	0	0.938514	3.89686	3.89419	18.1355	1.47762	10.1287	0.0221262
Ddt	3.81941	6.467	10.8506	6.55876	5.45351	13.7841	9.42888	12.2007	9.74215	9.73547	8.5905	13.2986	1.70275	0.0221801
Cdc37	41.0587	30.4873	29.839	36.5417	31.6303	27.5683	18.8578	28.1554	25.3296	25.3122	34.362	20.6867	-1.35766	0.022235
Smap2	8.59367	14.7817	10.8506	10.3066	5.45351	6.4326	3.53583	8.44663	1.94843	6.81483	9.545	4.43287	-1.96375	0.0223278
Anxa7	14.3228	17.5533	21.7011	14.9915	4.36281	17.4599	29.4652	26.2784	25.3296	37.9683	26.726	25.1196	1.6888	0.0223714
Anxa11	42.0135	34.1827	43.4022	38.4156	21.814	36.7577	58.9305	75.0811	53.5818	55.4922	81.1325	53.1944	1.55948	0.0224339
Fads2	10.5034	8.31471	5.42528	8.43269	11.9977	7.35154	1.17861	5.63109	3.89686	3.89419	1.909	1.47762	-1.97911	0.0224745
Kng1	49.6523	64.67	67.816	73.0833	54.5351	103.841	148.505	70.3886	75.0146	73.9896	54.4065	143.329	1.60508	0.0225354
Afm	8.59367	9.23857	11.7548	14.9915	5.45351	20.2167	51.8588	17.8318	14.6132	15.5768	7.636	26.5972	2.61134	0.0225711
Arid1a	57.2912	67.4415	47.0191	60.9028	86.1654	48.704	31.8225	59.1264	37.9944	31.1535	34.362	26.5972	-1.43574	0.0226024
Mospd2	1.90971	2.77157	0.904213	1.87393	1.0907	0	0	0	0.974215	0.973547	1.909	0	-7.02114	0.0226024
Cttnbp2	1.90971	2.77157	0	0	1.0907	0	0	0	0	0	3.818	0	-10000	0.0226699
Ephb3	3.81941	1.84771	4.52107	5.62179	0	0.918943	0	0.938514	0.974215	3.89419	2.8635	0	-4.46661	0.0227594
Hyou1	61.1106	63.7461	66.0076	65.5876	38.1745	70.7586	97.8246	79.7737	67.2208	74.9631	76.36	75.3587	1.33889	0.0229202
Myo18a	13.3679	14.7817	7.23371	8.43269	1.0907	3.67577	0	2.81554	1.94843	3.89419	5.727	1.47762	-4.25669	0.0229837
Pfkl	28.6456	25.868	40.6896	27.172	25.0861	42.2714	28.2866	52.5568	43.8397	37.9683	41.0435	17.7315	1.41524	0.0232364
Mapt	11.4582	8.31471	15.3716	13.1175	5.45351	5.51366	7.07166	2.81554	9.74215	10.709	5.727	8.86573	-1.70912	0.0233661
Agap3	3.81941	8.31471	5.42528	7.49573	8.72561	2.75683	2.35722	4.69257	2.92265	3.89419	3.818	1.47762	-2.12303	0.0234404
Ggt7	5.72912	1.84771	0.904213	2.8109	3.2721	0.918943	0	0.938514	0.974215	0.973547	4.7725	0	-4.11461	0.0235306
Adh5	27.6907	19.401	28.9348	30.9199	22.9047	32.163	25.9294	46.9257	40.917	33.1006	28.635	33.9853	1.40483	0.0236954
Cadps	6.68397	12.934	7.23371	8.43269	1.0907	2.75683	0	3.75406	1.94843	1.94709	12.4085	1.47762	-3.44	0.0238516
Gcdh	3.81941	0.923857	1.80843	1.87393	1.0907	4.59471	1.17861	7.50811	5.84529	6.81483	8.5905	4.43287	2.51236	0.0241062
Pdlim1	30.5553	21.2487	27.1264	25.2981	20.7233	19.2978	12.9647	18.7703	19.4843	29.2064	20.0445	13.2986	-1.41755	0.0242349
Bckdha	4.77426	1.84771	8.13792	2.8109	3.2721	11.9463	3.53583	8.44663	12.6648	10.709	7.636	4.43287	2.1946	0.0242914
Krt7	55.3815	46.1928	106.697	72.1464	57.8072	79.0291	201.542	111.683	106.189	137.27	164.174	231.987	1.84213	0.0243329
Sfswap	0	0	0	0.936966	0	1.83789	0	1.87703	1.94843	0	0.9545	0	7.55543	0.0244244
Kif1a	23.8713	19.401	15.3716	22.4872	10.907	11.0273	3.53583	15.0162	12.6648	7.78838	12.4085	1.47762	-1.74297	0.0245875
Khdrbs3	24.8262	19.401	14.4674	18.7393	40.3559	3.67577	18.8578	15.0162	7.79372	5.84128	14.3175	14.7762	-2.07818	0.0246076
Cpped1	0	0.923857	1.80843	0.936966	0	3.67577	1.17861	3.75406	1.94843	1.94709	2.8635	0	3.5964	0.0246629
Pecr	0	0.923857	0.904213	0	2.1814	0.918943	3.53583	3.75406	2.92265	0.973547	0.9545	2.95524	3.47037	0.0248021
Tubg1	20.0519	15.7056	21.7011	16.8654	15.2698	18.3789	4.71444	10.3237	11.6906	9.73547	14.3175	5.91049	-1.58898	0.0249685
Dock7	21.9616	21.2487	27.1264	21.5502	8.72561	19.2978	0	5.63109	11.6906	12.6561	16.2265	0	-2.19801	0.0250334
Nsrp1	0	0	0	0	0	0	0	1.87703	1.94843	1.94709	1.909	0	10000	0.0251738
Cstb	12.4131	13.8578	14.4674	16.8654	13.0884	17.4599	17.6791	21.5858	25.3296	23.3651	22.908	19.2091	1.45091	0.0252822
Clasp2	2.86456	5.54314	0	0.936966	0	0	0	0	0	0	1.909	0	-10000	0.0255008
St5	0	0	0	0	0	0	1.17861	0.938514	0.974215	0.973547	2.8635	2.95524	10000	0.0256156
Surf1	0	0	0	0	0	0.918943	1.17861	0.938514	0	0	0	0	10000	0.0256156
Txndc16	0	0	0	0	0	0.918943	0	0.938514	0.974215	0	2.8635	0	10000	0.0256156
Sumf1	0	0	0	0	0	0.918943	0	0.938514	0.974215	0	0.9545	0	10000	0.0256156
Spg7	0	0	0	0	0	0.918943	0	0.938514	0.974215	0	0.9545	0	10000	0.0256156
Card19	0	0	0	0	0	0.918943	0	0.938514	0.974215	0	0.9545	0	10000	0.0256156
Bloc1s1	0	0	0	0	0	0.918943	0	0.938514	0.974215	0.973547	0.9545	1.47762	10000	0.0256156
Cbl	5.72912	6.467	4.52107	5.62179	3.2721	3.67577	1.17861	1.87703	1.94843	2.92064	2.8635	0	-2.36051	0.025729
Mta1	23.8713	26.7918	21.7011	32.7938	38.1745	18.3789	1.17861	20.6473	22.4069	13.6297	21.9535	1.47762	-1.83138	0.0260631
Ncdn	11.4582	10.1624	9.94635	5.62179	10.907	5.51366	0	1.87703	10.7164	0	0.9545	0	-2.12495	0.0261045
Lbp	0	0	0.904213	0	1.0907	0.918943	8.25027	0.938514	3.89686	0.973547	0.9545	2.95524	8.77518	0.0261894
Parvb	2.86456	6.467	2.71264	3.74786	4.36281	1.83789	1.17861	0.938514	1.94843	4.86774	4.7725	2.95524	-2.73127	0.0262327
Chaf1b	8.59367	6.467	7.23371	5.62179	14.1791	4.59471	1.17861	3.75406	6.81951	0.973547	0.9545	0	-2.0601	0.0262456
Rock2	10.5034	10.1624	5.42528	6.55876	0	2.75683	0	0	0.974215	2.92064	5.727	0	-7.00069	0.0262781
Gdpd1	6.68397	3.69543	7.23371	2.8109	4.36281	11.9463	5.89305	6.5696	11.6906	7.78838	4.7725	5.91049	1.8205	0.0263294
Gfm1	2.86456	6.467	1.80843	2.8109	5.45351	8.27049	4.71444	9.38514	6.81951	3.89419	5.727	2.95524	1.88035	0.0264902
Gaa	0.954853	2.77157	4.52107	4.68483	4.36281	6.4326	11.7861	5.63109	4.87108	3.89419	3.818	4.43287	2.07579	0.0265144
Egfr	23.8713	0.923857	6.32949	9.36966	0	37.6767	43.6086	22.5243	6.81951	32.1271	16.2265	42.8511	3.41496	0.0266891
Rnmt	13.3679	8.31471	7.23371	12.1806	26.1768	19.2978	25.9294	18.7703	24.3554	4.86774	13.363	8.86573	1.64167	0.0267327
Ripk1	1.90971	2.77157	3.61685	2.8109	0	1.83789	0	0	0	0.973547	0.9545	0	-4.83557	0.0267442
Pvalb	0	0	0	0	0	2.75683	0	1.87703	0	1.94709	0.9545	1.47762	10000	0.0268312
Psme4	1.90971	2.77157	3.61685	2.8109	3.2721	9.18943	2.35722	4.69257	7.79372	3.89419	4.7725	0	2.08893	0.0268792
Plcg1	3.81941	2.77157	0.904213	2.8109	3.2721	1.83789	0	0	0.974215	0.973547	0	0	-3.86279	0.0270167
Pds5b	51.562	48.9644	60.5823	50.5962	58.8979	44.1093	22.3936	49.7413	45.7881	34.0741	46.7705	25.1196	-1.33604	0.0271085
Vdac1	93.5756	78.5278	97.655	84.3269	119.977	122.219	146.148	152.039	91.5762	117.799	129.812	147.762	1.34999	0.0273833
Epx	0	26.7918	3.61685	1.87393	0	0	0	0	0	2.92064	0	0	-10000	0.0273878
Dnaja3	2.86456	0.923857	2.71264	0.936966	0	5.51366	3.53583	2.81554	3.89686	1.94709	3.818	0	2.64887	0.0274231
Tubb4a	21.0068	18.4771	16.2758	21.5502	20.7233	17.4599	4.71444	15.9547	13.639	14.6032	15.272	8.86573	-1.51496	0.0276087
Rbm24	1.90971	1.84771	2.71264	2.8109	2.1814	5.51366	7.07166	1.87703	6.81951	1.94709	3.818	5.91049	2.32084	0.0276451
Hpx	81.1625	112.711	112.122	89.0118	99.2538	142.436	286.402	126.699	126.648	153.82	78.269	264.494	1.72527	0.0279022
Ppwd1	3.81941	4.61928	6.32949	4.68483	4.36281	10.1084	8.25027	9.38514	6.81951	2.92064	4.7725	4.43287	1.81409	0.0279173
Zmynd11	0	0.923857	0	4.68483	2.1814	0	0	0	0	0	0	0	-10000	0.0279392
Dsp	0	0	0.904213	0.936966	0	17.4599	0	7.50811	11.6906	27.2593	26.726	4.43287	24.888	0.027948
Pdk1	1.90971	0	4.52107	1.87393	0	5.51366	1.17861	7.50811	6.81951	1.94709	6.6815	1.47762	3.16385	0.0281688
Me1	4.77426	9.23857	9.04213	9.36966	6.54421	13.7841	14.1433	14.0777	8.76794	36.0212	16.2265	33.9853	1.62865	0.0282942
Dync1i2	24.8262	24.0203	26.2222	27.172	21.814	22.9736	7.07166	18.7703	20.4585	23.3651	20.0445	4.43287	-1.43263	0.0284417
Casp6	0.954853	0	0.904213	0	0	0.918943	1.17861	6.5696	1.94843	2.92064	0	1.47762	7.13771	0.0284469
Smarca2	0.954853	0	2.71264	0.936966	0	5.51366	0	5.63109	4.87108	2.92064	2.8635	0	4.34791	0.0284831
Bcl7a	1.90971	1.84771	2.71264	3.74786	3.2721	0.918943	0	0.938514	0.974215	0	0	1.47762	-3.81118	0.0285466
Hspa4	121.266	113.634	128.398	115.247	115.614	144.274	135.54	130.453	133.467	114.879	114.54	115.255	1.14392	0.0285497
Aldh5a1	13.3679	10.1624	14.4674	11.2436	5.45351	22.0546	9.42888	16.8933	21.4327	18.4974	18.1355	7.38811	1.59543	0.0286727
Zfp41	2.86456	0	3.61685	4.68483	4.36281	0	0	0.938514	1.94843	0	2.8635	2.95524	-4.30325	0.0287113
Por	27.6907	28.6396	36.1685	22.4872	19.6326	34.9198	29.4652	38.4791	39.9428	58.4128	65.8605	42.8511	1.32603	0.0288169
Bola1	6.68397	5.54314	6.32949	5.62179	8.72561	11.0273	10.6075	10.3237	11.6906	7.78838	8.5905	7.38811	1.6582	0.0291261
Gnai2	40.1038	40.6497	37.977	30.9199	22.9047	22.9736	7.07166	21.5858	33.1233	41.8625	35.3165	23.642	-1.62875	0.0292586
Pacsin2	1.90971	7.39085	4.52107	4.68483	2.1814	2.75683	2.35722	0.938514	0	4.86774	3.818	4.43287	-2.73443	0.0292626
Hnrnpul2	70.6591	65.5938	75.0497	75.8942	83.984	79.0291	81.3241	99.4825	89.6278	74.9631	98.3135	110.822	1.17686	0.0294533
Pitrm1	21.9616	16.6294	28.0306	16.8654	17.4512	40.4335	15.3219	42.2331	37.9944	27.2593	22.908	5.91049	1.68399	0.0297089
Mtch2	13.3679	9.23857	14.4674	12.1806	8.72561	18.3789	12.9647	16.8933	20.4585	17.5238	14.3175	10.3434	1.48101	0.0298683
Git2	0	2.77157	0.904213	0.936966	0	0	0	0	0	0	0.9545	0	-10000	0.0298978
Map7	2.86456	1.84771	3.61685	4.68483	1.0907	7.35154	4.71444	5.63109	5.84529	5.84128	5.727	4.43287	2.0864	0.0299311
Afg3l1	0	0.923857	0	0	0	1.83789	0	0.938514	2.92265	0	0	0	7.71094	0.0302132
Serpina1c	158.506	129.34	138.345	138.671	107.979	256.385	330.011	188.641	126.648	204.445	128.857	319.166	1.67515	0.0303166
C8a	10.5034	0.923857	0.904213	1.87393	0	24.8115	22.3936	10.3237	1.94843	21.418	6.6815	13.2986	5.23368	0.0303638
Nr2f2	3.81941	0.923857	1.80843	4.68483	2.1814	0.918943	0	0.938514	0.974215	0	0	1.47762	-3.79081	0.0304776
Men1	3.81941	0.923857	1.80843	4.68483	2.1814	0.918943	0	1.87703	0	0	2.8635	0	-3.83922	0.0305464
Elac2	3.81941	1.84771	5.42528	3.74786	8.72561	11.9463	7.07166	5.63109	9.74215	1.94709	2.8635	0	1.8242	0.0305722
Calr	104.079	107.167	101.272	97.4444	98.1631	105.678	163.827	138.9	106.189	129.482	133.63	140.374	1.26591	0.0306282
Rfx1	2.86456	0.923857	0.904213	4.68483	2.1814	1.83789	0	0	0	1.94709	5.727	0	-5.03137	0.030671
Ppp1r8	22.9165	20.3248	27.1264	29.9829	43.6281	19.2978	15.3219	18.7703	22.4069	12.6561	15.272	13.2986	-1.51962	0.0307805
Dpysl4	53.4718	39.7258	28.0306	35.6047	83.984	25.7304	4.71444	42.2331	18.5101	12.6561	9.545	5.91049	-2.11271	0.0309572
Man2b1	3.81941	7.39085	4.52107	5.62179	6.54421	5.51366	11.7861	13.1392	8.76794	9.73547	7.636	13.2986	1.75675	0.0309811
C8b	9.54853	3.69543	3.61685	4.68483	1.0907	28.4872	20.0364	18.7703	2.92265	18.4974	10.4995	14.7762	3.87742	0.0310413
Ranbp9	5.72912	4.61928	6.32949	5.62179	6.54421	3.67577	0	3.75406	2.92265	0	3.818	0	-2.22895	0.0311204
Mybphl	6.68397	1.84771	1.80843	1.87393	0	0.918943	0	0	0	0	0.9545	0	-10.6331	0.0311602
Kiaa0754	8.59367	1.84771	0	0.936966	0	0	0	0	0	0	0	0	-10000	0.0312531
Zc3hav1	2.86456	9.23857	5.42528	5.62179	1.0907	3.67577	0	0.938514	0.974215	7.78838	9.545	2.95524	-3.47011	0.0314145
Cnn2	8.59367	18.4771	13.5632	11.2436	5.45351	8.27049	3.53583	6.5696	5.84529	17.5238	6.6815	4.43287	-1.89358	0.0315939
Bap18	0.954853	0	0.904213	0.936966	2.1814	4.59471	1.17861	2.81554	2.92265	0.973547	0.9545	1.47762	2.89093	0.0316037
Dctn4	6.68397	11.0863	9.94635	6.55876	2.1814	4.59471	0	4.69257	2.92265	4.86774	5.727	1.47762	-2.38866	0.031829
Gcn1	59.2009	74.8324	76.8581	60.9028	57.8072	56.9745	38.8941	54.4338	60.4013	52.5715	41.998	2.95524	-1.25143	0.0319399
Tecr	9.54853	10.1624	9.94635	9.36966	10.907	16.541	7.07166	21.5858	15.5874	17.5238	13.363	5.91049	1.52166	0.0320516
Mtss1	1.90971	3.69543	0	1.87393	1.0907	0	0	0.938514	0	0	0	0	-7.30496	0.0321686
Ube2q1	0.954853	0.923857	0.904213	0	1.0907	0	0	0	0	0.973547	0.9545	0	-10000	0.0323378
Cdk2ap1	0	0.923857	0.904213	0.936966	1.0907	0	0	0	0	0	0	0	-10000	0.0323378
Cdh5	0	0.923857	0.904213	0.936966	1.0907	0	0	0	0	5.84128	0.9545	4.43287	-10000	0.0323378
Slc2a4	0.954853	0.923857	0.904213	0.936966	0	0	0	0	0	0	0	0	-10000	0.0323378
Rcsd1	0.954853	0.923857	0.904213	0.936966	0	0	0	0	0	0.973547	0	0	-10000	0.0323378
Prss50	0.954853	0.923857	0.904213	0.936966	0	0	0	0	0	0	0	0	-10000	0.0323378
Ltn1	0.954853	0.923857	0.904213	0.936966	0	0	0	0	0	0.973547	0	0	-10000	0.0323378
Pkn2	3.81941	2.77157	2.71264	4.68483	1.0907	0.918943	0	1.87703	0.974215	0.973547	0.9545	0	-3.19966	0.0326179
Ank2	2.86456	7.39085	2.71264	6.55876	0	0	0	2.81554	0	0.973547	0	0	-5.54829	0.0327532
Vamp8	1.90971	2.77157	5.42528	2.8109	3.2721	6.4326	7.07166	8.44663	3.89686	5.84128	7.636	10.3434	1.99571	0.0328166
Msh3	2.86456	2.77157	1.80843	5.62179	2.1814	1.83789	0	0.938514	0.974215	0	0.9545	0	-3.25232	0.0329113
Arhgap35	3.81941	3.69543	7.23371	10.3066	0	1.83789	0	0.938514	0	0.973547	0.9545	0	-7.21947	0.0329472
Cnot1	34.3747	42.4974	39.7854	33.7308	31.6303	31.2441	5.89305	28.1554	29.2265	25.3122	24.817	0	-1.54059	0.03297
Map2k7	1.90971	2.77157	0.904213	3.74786	1.0907	1.83789	0	0	0	0.973547	0.9545	0	-4.53741	0.0329848
Hspa5	211.977	207.868	198.023	201.448	176.694	204.005	282.866	250.583	210.43	239.493	236.716	254.151	1.1896	0.0330328
Vtn	45.8329	31.4111	60.5823	36.5417	39.2652	48.704	74.2524	60.0649	52.6076	41.8625	74.451	67.9706	1.3787	0.0333247
Ivns1abp	3.81941	3.69543	3.61685	3.74786	4.36281	0.918943	0	1.87703	2.92265	0.973547	1.909	0	-2.69189	0.0334499
Kctd16	1.90971	2.77157	0.904213	3.74786	1.0907	0	0	0	1.94843	1.94709	0.9545	1.47762	-4.27998	0.0335016
Gapvd1	14.3228	12.934	11.7548	9.36966	2.1814	9.18943	1.17861	3.75406	0.974215	3.89419	5.727	1.47762	-2.67947	0.0337451
Rpl22l1	6.68397	3.69543	3.61685	6.55876	6.54421	0.918943	2.35722	3.75406	2.92265	0.973547	1.909	2.95524	-2.1782	0.0338832
Arrb2	1.90971	1.84771	1.80843	2.8109	2.1814	0.918943	0	0.938514	0	0.973547	0.9545	0	-4.54735	0.0340002
Tnpo1	35.3296	30.4873	26.2222	31.8568	27.2675	25.7304	10.6075	25.3399	26.3038	20.4445	22.908	2.95524	-1.3745	0.0340723
Prps2	11.4582	9.23857	10.8506	13.1175	14.1791	5.51366	5.89305	8.44663	8.76794	5.84128	6.6815	7.38811	-1.64476	0.0341105
Pa2g4	87.8464	87.7664	86.8045	88.0748	106.889	97.408	130.826	100.421	102.293	84.6986	70.633	104.911	1.17776	0.0341177
Pigs	0.954853	2.77157	1.80843	3.74786	5.45351	2.75683	7.07166	6.5696	7.79372	6.81483	2.8635	2.95524	2.05207	0.0341698
Sftpb	3.81941	8.31471	8.13792	8.43269	6.54421	11.0273	23.5722	11.2622	7.79372	10.709	6.6815	11.821	1.90273	0.0341852
S100a13	1.90971	2.77157	4.52107	5.62179	3.2721	4.59471	10.6075	7.50811	5.84529	6.81483	6.6815	7.38811	1.97248	0.0341926
Mug2	0	0	0	0	0	1.83789	0	0.938514	0	0.973547	0.9545	0	10000	0.0342278
Tmem59	0	0	0	0	0	0.918943	0	1.87703	0	0	0	0	10000	0.0344472
Ddx20	0	0	0	0	0	0.918943	0	1.87703	0	0	0	0	10000	0.0344472
Mtif2	0	0	0	0	0	1.83789	0	0	0.974215	0	0	0	10000	0.0346141
Ggps1	0	0	0	0	0	1.83789	0	0	0.974215	1.94709	0	0	10000	0.0346141
Lrp1	2.86456	7.39085	8.13792	3.74786	0	0.918943	0	0	1.94843	7.78838	8.5905	0	-6.17741	0.0346651
Oard1	1.90971	1.84771	2.71264	2.8109	1.0907	0	0	0.938514	0.974215	0	0.9545	1.47762	-4.33795	0.0347057
Acot13	3.81941	2.77157	3.61685	2.8109	4.36281	4.59471	9.42888	8.44663	4.87108	4.86774	4.7725	11.821	1.96626	0.0347197
Inpp5b	0	74.8324	0.904213	3.74786	0	0	0	0	0	0	0	0	-10000	0.0347787
A1bg	0	40.6497	50.6359	31.8568	21.814	0	0	0	34.0975	0	0	0	-3.40099	0.0347886
Esyt2	12.4131	18.4771	12.659	15.9284	2.1814	3.67577	3.53583	4.69257	7.79372	12.6561	23.8625	2.95524	-2.50419	0.0348878
C5	3.81941	3.69543	2.71264	0	0	6.4326	21.215	8.44663	1.94843	10.709	1.909	16.2538	4.64956	0.0349274
Fcer1g	0	0	0	0	0	0	0	1.87703	0.974215	0	0	0	10000	0.0350816
Nr2c2	3.81941	2.77157	1.80843	4.68483	4.36281	0.918943	1.17861	0.938514	1.94843	0.973547	1.909	0	-2.80021	0.0351721
Gca	0.954853	0	1.80843	1.87393	1.0907	3.67577	3.53583	3.75406	1.94843	2.92064	5.727	2.95524	2.81824	0.0351731
Plod1	6.68397	1.84771	9.94635	7.49573	3.2721	9.18943	9.42888	30.971	11.6906	8.76192	8.5905	4.43287	2.61917	0.0352406
Coq7	0.954853	1.84771	0	0	1.0907	0	0	0	0	0	0	0	-10000	0.0352543
Ikbkg	1.90971	0.923857	0	0.936966	0	0	0	0	0	0.973547	0.9545	0	-10000	0.0352543
Washc4	0	0.923857	0.904213	1.87393	0	0	0	0	0	0	0.9545	0	-10000	0.0352543
Sh3bp1	0	0.923857	0.904213	1.87393	0	0	0	0	0	0.973547	0	0	-10000	0.0352543
Nfasc	0.954853	0	0.904213	1.87393	0	0	0	0	0	0	0.9545	0	-10000	0.0352543
Il16	0.954853	1.84771	0.904213	0	0	0	0	0	0	0.973547	0.9545	0	-10000	0.0352543
Gria2	0.954853	1.84771	0.904213	0	0	0	0	0	0	0	0	0	-10000	0.0352543
Tgfb1i1	0.954853	0.923857	1.80843	0	0	0	0	0	0	0	1.909	1.47762	-10000	0.0352543
Runx3	0	1.84771	0.904213	0.936966	0	0	0	0	0	0	0	0	-10000	0.0352543
Osbpl1a	0	0.923857	1.80843	0.936966	0	0	0	0	0	0	0	1.47762	-10000	0.0352543
Numb	0.954853	1.84771	0	0.936966	0	0	0	0	0	0.973547	1.909	0	-10000	0.0352543
Fmo1	0	0.923857	1.80843	0.936966	0	0	0	0	0	6.81483	2.8635	1.47762	-10000	0.0352543
Atg16l1	1.90971	0.923857	0.904213	0	0	0	0	0	0	0.973547	0	0	-10000	0.0352543
Daxx	1.90971	0.923857	0	0	1.0907	0	0	0	0	0	0	0	-10000	0.0352559
Gnb2	27.6907	27.7157	30.7432	26.235	30.5396	22.9736	9.42888	25.3399	25.3296	25.3122	23.8625	14.7762	-1.37639	0.0353051
Rbpj	2.86456	3.69543	3.61685	3.74786	7.63491	0	2.35722	2.81554	1.94843	0.973547	1.909	4.43287	-2.42202	0.035391
Med16	0	0	0	0	0	0	0	0.938514	1.94843	0.973547	0.9545	0	10000	0.0355104
Chl1	0.954853	0	0	0	0	4.59471	3.53583	0.938514	0	0.973547	0	2.95524	11.8723	0.0356172
Ehmt2	5.72912	8.31471	6.32949	9.36966	4.36281	1.83789	0	4.69257	6.81951	4.86774	2.8635	0	-2.0438	0.0357947
Idi1	12.4131	8.31471	6.32949	12.1806	19.6326	6.4326	5.89305	8.44663	4.87108	2.92064	2.8635	7.38811	-1.83659	0.0358281
Nid2	6.68397	2.77157	7.23371	1.87393	0	0.918943	0	0	0.974215	2.92064	1.909	1.47762	-7.84432	0.035833
Hebp2	0	0	0.904213	0	0	0.918943	3.53583	1.87703	0	0.973547	1.909	1.47762	8.75319	0.0361174
Cdkn2c	1.90971	1.84771	3.61685	5.62179	4.36281	1.83789	1.17861	0.938514	0.974215	1.94709	1.909	2.95524	-2.8173	0.0361676
Prpsap2	20.0519	17.5533	14.4674	19.6763	9.81631	15.622	8.25027	8.44663	10.7164	9.73547	10.4995	8.86573	-1.51625	0.0361681
Nap1l1	63.0203	58.203	54.2528	51.5331	58.8979	52.3797	47.1444	41.2946	45.7881	37.9683	44.8615	35.4629	-1.22571	0.0362696
Vdac3	27.6907	20.3248	26.2222	31.8568	40.3559	30.3251	45.9658	45.9872	37.0202	26.2858	29.5895	56.1497	1.35966	0.0363184
Fam120c	4.77426	0.923857	3.61685	2.8109	1.0907	0	0	2.81554	0	2.92064	3.818	0	-3.75532	0.0364845
Hspa13	5.72912	5.54314	7.23371	3.74786	2.1814	2.75683	3.53583	1.87703	0.974215	2.92064	4.7725	2.95524	-2.13784	0.036492
Igfbpl1	0.954853	0	0	0.936966	4.36281	0	0	0	0	0	0	0	-10000	0.0366252
Myof	10.5034	24.0203	14.4674	16.8654	1.0907	4.59471	1.17861	0.938514	4.87108	17.5238	10.4995	0	-4.62385	0.0366609
Ehd1	45.8329	61.8984	59.6781	38.4156	26.1768	37.6767	22.3936	17.8318	35.0717	77.8838	44.8615	44.3287	-1.64287	0.0367591
Saa2	0	0	0	0	0	7.35154	2.35722	0	0	0	0	0	10000	0.0368327
Usp15	5.72912	5.54314	5.42528	3.74786	0	2.75683	0	1.87703	0.974215	1.94709	1.909	0	-2.91657	0.0369641
Acy1	4.77426	3.69543	8.13792	4.68483	4.36281	8.27049	8.25027	9.38514	9.74215	6.81483	2.8635	4.43287	1.73688	0.0371862
Serpina1b	34.3747	33.2588	35.2643	45.9113	25.0861	48.704	63.6449	46.9257	34.0975	41.8625	29.5895	67.9706	1.39	0.0371869
Pter	0	0	0.904213	0	0	0.918943	3.53583	0	1.94843	1.94709	0	0	8.8519	0.0372012
Mical1	7.63882	7.39085	3.61685	1.87393	0	2.75683	0	0	0	1.94709	0.9545	0	-5.9548	0.0373992
Itch	2.86456	3.69543	1.80843	1.87393	0	0.918943	0	0	0.974215	0.973547	0.9545	0	-4.32815	0.037439
Eif3h	28.6456	23.0964	24.4138	29.0459	30.5396	24.8115	10.6075	23.4629	19.4843	19.4709	18.1355	11.821	-1.38571	0.0375076
Vwf	0	8.31471	0.904213	0.936966	0	0	0	0	0	8.76192	4.7725	0	-10000	0.0375664
Tpm2	19.0971	39.7258	23.5095	14.9915	5.45351	27.5683	12.9647	7.50811	16.5617	34.0741	35.3165	56.1497	-1.27273	0.0376251
Pars2	0	0	0	0	0	0.918943	0	2.81554	0	0	0	0	10000	0.0376799
Apoc1	0	0	0	0	0	0.918943	0	2.81554	0	0	0	1.47762	10000	0.0376799
Acadvl	46.7878	30.4873	52.4444	37.4786	26.1768	65.245	41.2513	46.9257	67.2208	85.6721	59.179	82.7469	1.42626	0.0378667
Epb41l2	24.8262	31.4111	27.1264	22.4872	11.9977	14.7031	14.1433	14.0777	20.4585	32.1271	22.908	11.821	-1.48746	0.0378932
Agap1	1.90971	1.84771	1.80843	1.87393	0	0	0	0.938514	0	0.973547	1.909	0	-6.34175	0.0379501
Srsf4	21.9616	17.5533	18.0843	24.3611	31.6303	11.9463	8.25027	20.6473	18.5101	8.76192	14.3175	13.2986	-1.53103	0.0380484
Mprip	2.86456	7.39085	4.52107	2.8109	0	0.918943	0	0	1.94843	6.81483	0.9545	0	-4.90689	0.0380916
Col12a1	2.86456	0.923857	4.52107	0.936966	1.0907	1.83789	16.5005	4.69257	10.7164	0	2.8635	0	4.08084	0.0381669
Ambp	1.90971	6.467	5.42528	4.68483	3.2721	8.27049	16.5005	5.63109	5.84529	8.76192	3.818	14.7762	2.08233	0.038338
Mrpl22	0	0.923857	1.80843	0.936966	3.2721	3.67577	3.53583	3.75406	2.92265	0.973547	2.8635	4.43287	2.501	0.0384068
Atp5f1	51.562	33.2588	39.7854	34.6677	45.8095	48.704	58.9305	49.7413	46.7623	47.7038	48.6795	53.1944	1.24424	0.0384114
Letm1	15.2776	16.6294	17.1801	13.1175	3.2721	32.163	14.1433	19.7088	24.3554	31.1535	31.4985	11.821	1.72524	0.0384535
Rufy1	1.90971	2.77157	4.52107	1.87393	0	1.83789	0	0	0	1.94709	1.909	0	-4.82131	0.0385262
Trappc9	0	0	0	0	0	0.918943	0	0	2.92265	0	0.9545	0	10000	0.0388449
Ddx10	0	0	0	0	0	0.918943	0	0	2.92265	0	0	0	10000	0.0388449
Brd4	15.2776	15.7056	16.2758	19.6763	18.5419	9.18943	9.42888	15.9547	11.6906	10.709	17.181	10.3434	-1.47809	0.0388954
Ckb	101.214	59.1268	52.4444	50.5962	109.07	41.3524	30.6439	56.3109	47.7365	42.8361	38.18	51.7168	-1.69254	0.0390674
Soga3	12.4131	5.54314	5.42528	7.49573	4.36281	8.27049	0	1.87703	1.94843	3.89419	4.7725	0	-2.3307	0.0391362
Ldb1	2.86456	1.84771	1.80843	0.936966	0	0.918943	0	0	0	0	0	0	-6.49238	0.0391565
Fam160b1	2.86456	1.84771	1.80843	0.936966	0	0.918943	0	0	0	0	0.9545	0	-6.49238	0.0391565
Frmd8	1.90971	2.77157	0.904213	1.87393	0	0.918943	0	0	0	0.973547	0	0	-6.49391	0.0391565
Cybb	0.954853	2.77157	1.80843	1.87393	0	0.918943	0	0	0	1.94709	0.9545	0	-6.44983	0.0391565
Arf6	0.954853	2.77157	4.52107	3.74786	3.2721	3.67577	3.53583	8.44663	8.76794	3.89419	9.545	5.91049	1.99986	0.0391969
Hap1	0.954853	0.923857	4.52107	0.936966	1.0907	0	0	0	0.974215	0	0	0	-6.9204	0.0393057
Cyfip2	5.72912	7.39085	5.42528	4.68483	1.0907	3.67577	1.17861	2.81554	0.974215	0.973547	2.8635	0	-2.25085	0.0393668
Ndufa7	6.68397	6.467	4.52107	9.36966	7.63491	11.9463	10.6075	15.0162	6.81951	11.6826	8.5905	10.3434	1.60012	0.0398628
Pomp	0	0	0	0	0	3.67577	0	0.938514	0	0	0	0	10000	0.0399479
Mkl2	0	0	0	0	0	3.67577	0	0.938514	0	0.973547	0	0	10000	0.0399479
P4ha2	1.90971	0	0.904213	0	0	3.67577	0	1.87703	3.89686	0	0	0	4.19773	0.0400735
Nif3l1	3.81941	5.54314	5.42528	7.49573	5.45351	13.7841	7.07166	7.50811	8.76794	7.78838	7.636	4.43287	1.67339	0.0400916
Iqgap2	7.63882	9.23857	17.1801	9.36966	2.1814	5.51366	0	4.69257	2.92265	6.81483	0.9545	0	-2.77913	0.0407492
Mpst	24.8262	17.5533	21.7011	20.6132	21.814	26.6493	23.5722	31.9095	30.2007	34.0741	32.453	28.0748	1.31835	0.0407723
Rcc1	45.8329	41.5735	42.498	51.5331	67.6235	36.7577	45.9658	31.9095	38.9686	28.2329	26.726	39.8958	-1.29718	0.0409136
Timm8a1	0	0	1.80843	0.936966	1.0907	1.83789	4.71444	1.87703	1.94843	0	0	0	3.38163	0.0410383
Mrrf	0	0	1.80843	0.936966	1.0907	3.67577	2.35722	1.87703	1.94843	0	1.909	1.47762	3.2124	0.0410383
Sccpdh	0.954853	1.84771	0	0	1.0907	3.67577	2.35722	1.87703	1.94843	2.92064	2.8635	2.95524	3.16522	0.0410383
Myo1d	4.77426	9.23857	11.7548	6.55876	0	3.67577	0	0	0.974215	12.6561	3.818	0	-5.56154	0.0411514
Rpp25l	0	0.923857	0	0	1.0907	0.918943	2.35722	1.87703	1.94843	0	0	0	4.40644	0.0411822
Ptpn11	25.781	20.3248	21.7011	18.7393	30.5396	15.622	12.9647	17.8318	20.4585	21.418	26.726	10.3434	-1.40061	0.0413381
Acat2	28.6456	34.1827	25.318	30.9199	38.1745	22.9736	21.215	22.5243	28.2522	22.3916	20.999	19.2091	-1.32462	0.0413453
Krt23	0	0	0	0	0	0	2.35722	0	0.974215	0	0	4.43287	10000	0.041463
L2hgdh	0	0	1.80843	0	0	1.83789	0	3.75406	1.94843	1.94709	1.909	0	5.21197	0.0415666
Wiz	13.3679	12.0101	10.8506	13.1175	21.814	9.18943	7.07166	9.38514	10.7164	3.89419	12.4085	2.95524	-1.56557	0.0416187
Lbr	22.9165	25.868	18.9885	22.4872	26.1768	11.0273	23.5722	17.8318	16.5617	18.4974	21.9535	22.1643	-1.35013	0.0416517
Tuba1a	31.5101	30.4873	25.318	29.0459	26.1768	30.3251	15.3219	15.0162	23.3812	20.4445	22.908	23.642	-1.35679	0.0416896
Engase	0	0	0	0	0	1.83789	0	0	25.3296	0	0	0	10000	0.0417524
H2-k1	7.63882	26.7918	19.8927	12.1806	0	3.67577	7.07166	16.8933	16.5617	21.418	30.544	16.2538	-1.20363	0.0418784
Aldh9a1	26.7359	21.2487	30.7432	18.7393	15.2698	31.2441	24.7508	38.4791	28.2522	36.9948	31.4985	20.6867	1.36076	0.0419501
Pnpo	0	0.923857	1.80843	0.936966	0	1.83789	1.17861	2.81554	3.89686	1.94709	1.909	5.91049	3.31434	0.041991
Tpm4	81.1625	85.9187	69.6244	74.0203	51.263	65.245	62.4663	47.8642	54.556	71.0689	77.3145	65.0154	-1.25837	0.0421488
Lig3	3.81941	9.23857	10.8506	5.62179	14.1791	22.0546	20.0364	9.38514	11.6906	6.81483	3.818	4.43287	1.80644	0.0422631
Alad	38.1941	36.0304	43.4022	42.1635	40.3559	42.2714	51.8588	53.4953	50.6592	46.7303	48.6795	63.5378	1.23837	0.0423135
Ccdc22	0.954853	3.69543	2.71264	2.8109	0	0	0	0.938514	0.974215	1.94709	1.909	0	-4.2552	0.0423842
Pum3	4.77426	6.467	4.52107	4.68483	9.81631	3.67577	3.53583	2.81554	1.94843	0	1.909	0	-2.02168	0.0424078
Hcfc1	50.6072	49.8883	45.2107	57.1549	82.8933	64.326	71.8952	77.8967	74.0403	43.8096	60.1335	70.9259	1.26052	0.0425322
Mphosph10	0.954853	0.923857	0	0.936966	1.0907	2.75683	3.53583	1.87703	1.94843	0.973547	0.9545	0	3.23769	0.0425367
Aga	0.954853	1.84771	1.80843	0.936966	1.0907	3.67577	5.89305	3.75406	0.974215	2.92064	2.8635	2.95524	2.69201	0.0427387
Cul4b	26.7359	22.1726	21.7011	23.4241	19.6326	19.2978	8.25027	18.7703	18.5101	19.4709	20.999	5.91049	-1.40267	0.0427798
Sltm	12.4131	11.0863	8.13792	12.1806	18.5419	17.4599	21.215	17.8318	14.6132	10.709	12.4085	14.7762	1.4256	0.0428275
Mad2l1	1.90971	1.84771	2.71264	3.74786	2.1814	0.918943	1.17861	0	0.974215	0	0.9545	2.95524	-3.22923	0.0429781
Nedd4l	4.77426	0.923857	1.80843	2.8109	2.1814	1.83789	1.17861	0	0	0.973547	0.9545	0	-3.3148	0.0432393
Necab1	0	0	0	0	0	5.51366	1.17861	0	0	0.973547	0	0	10000	0.0433147
Armc8	5.72912	2.77157	0.904213	2.8109	1.0907	1.83789	0	0.938514	0	0.973547	2.8635	0	-3.83417	0.0437551
Anxa6	127.95	146.893	132.015	112.436	91.6189	95.5701	103.718	110.745	88.6536	124.614	105.949	78.314	-1.22585	0.0440256
Eif4g2	50.6072	49.8883	33.4559	39.3526	51.263	36.7577	28.2866	39.4176	36.046	28.2329	27.6805	2.95524	-1.2786	0.0440761
Emc7	2.86456	1.84771	2.71264	3.74786	3.2721	5.51366	8.25027	4.69257	4.87108	4.86774	2.8635	4.43287	2.01867	0.044103
Ncapg2	11.4582	8.31471	7.23371	11.2436	8.72561	9.18943	0	3.75406	7.79372	1.94709	4.7725	0	-1.81223	0.0441635
Hells	18.1422	22.1726	28.0306	26.235	25.0861	13.7841	14.1433	21.5858	20.4585	9.73547	15.272	10.3434	-1.36817	0.0445328
Vps52	2.86456	4.61928	3.61685	6.55876	4.36281	0.918943	0	1.87703	4.87108	3.89419	2.8635	1.47762	-2.29786	0.0446334
Ifi30	0	3.69543	2.71264	0.936966	1.0907	4.59471	3.53583	3.75406	3.89686	0.973547	1.909	2.95524	2.33848	0.0446546
Ss18	1.90971	2.77157	4.52107	1.87393	1.0907	0	1.17861	0.938514	0.974215	0	0.9545	0	-3.14866	0.0449276
Camk2g	2.86456	3.69543	0	2.8109	1.0907	0.918943	0	0.938514	0	0	0.9545	0	-4.50577	0.0450254
Spats2	6.68397	12.934	9.04213	11.2436	9.81631	11.9463	1.17861	3.75406	4.87108	5.84128	10.4995	1.47762	-1.82878	0.0452098
Nucb1	28.6456	24.0203	24.4138	22.4872	30.5396	29.4062	57.7519	37.5406	27.278	29.2064	39.1345	45.8063	1.46012	0.0454785
Col15a1	6.68397	4.61928	7.23371	2.8109	11.9977	6.4326	15.3219	11.2622	12.6648	2.92064	3.818	4.43287	1.71243	0.0456446
Gosr2	0.954853	0.923857	2.71264	4.68483	1.0907	0.918943	0	0	0.974215	0.973547	1.909	0	-4.38078	0.0456663
Cdk1	40.1038	39.7258	20.7969	39.3526	59.9886	15.622	30.6439	26.2784	26.3038	12.6561	11.454	26.5972	-1.61838	0.045955
Stim1	3.81941	6.467	7.23371	7.49573	2.1814	2.75683	0	3.75406	3.89686	7.78838	12.4085	2.95524	-2.09054	0.0461607
Glod4	30.5553	30.4873	37.977	29.0459	23.9954	43.1903	36.5369	33.7865	40.917	43.8096	46.7705	50.2392	1.26948	0.0462195
Vrk3	0.954853	0	1.80843	0	0	3.67577	0	1.87703	2.92265	0	0	0	3.83396	0.0465421
Nck1	2.86456	3.69543	1.80843	5.62179	2.1814	2.75683	0	1.87703	0	3.89419	2.8635	0	-2.7919	0.0469669
Pola1	24.8262	24.9441	19.8927	26.235	8.72561	12.8652	2.35722	15.0162	15.5874	14.6032	19.09	1.47762	-1.82645	0.0469928
Irf2bpl	1.90971	2.77157	10.8506	6.55876	1.0907	12.8652	5.89305	6.5696	13.639	8.76192	16.2265	4.43287	2.1012	0.0470189
Fam107b	5.72912	5.54314	2.71264	4.68483	5.45351	2.75683	3.53583	1.87703	0.974215	0	1.909	2.95524	-2.11054	0.0471128
Neu1	0	0	0	0	1.0907	0.918943	2.35722	0.938514	0.974215	0	1.909	1.47762	5.94674	0.0474193
Coq5	0	0	0	0	1.0907	0.918943	2.35722	0.938514	0.974215	0.973547	0	1.47762	5.94674	0.0474193
S100a14	0	0.923857	0	0	0	1.83789	1.17861	0.938514	0.974215	0.973547	4.7725	1.47762	6.66936	0.0474193
Gphn	12.4131	10.1624	11.7548	10.3066	5.45351	6.4326	0	6.5696	9.74215	9.73547	9.545	0	-1.76186	0.0476418
Mycbp2	10.5034	13.8578	11.7548	8.43269	0	0.918943	1.17861	3.75406	1.94843	2.92064	9.545	0	-4.56907	0.0476979
Npc2	0.954853	3.69543	4.52107	7.49573	3.2721	4.59471	8.25027	8.44663	7.79372	4.86774	2.8635	4.43287	1.82338	0.0479464
Ntmt1	3.81941	1.84771	2.71264	4.68483	5.45351	5.51366	10.6075	5.63109	5.84529	1.94709	1.909	2.95524	1.86288	0.0479595
Pecam1	2.86456	8.31471	2.71264	2.8109	0	0	0	0	2.92265	13.6297	2.8635	1.47762	-4.57197	0.0479677
Brd7	3.81941	4.61928	1.80843	2.8109	5.45351	1.83789	0	2.81554	0.974215	0.973547	4.7725	0	-2.63151	0.0480954
Nt5c	1.90971	6.467	9.94635	4.68483	4.36281	9.18943	9.42888	7.50811	10.7164	6.81483	7.636	5.91049	1.68258	0.0481555
Hsd11b1	0.954853	1.84771	2.71264	2.8109	0	2.75683	2.35722	4.69257	5.84529	10.709	1.909	8.86573	2.34983	0.0482257
Cadps2	6.68397	5.54314	6.32949	10.3066	0	1.83789	0	1.87703	2.92265	6.81483	20.0445	0	-3.47878	0.0482531
Nat2	0	1.84771	0	1.87393	1.0907	1.83789	2.35722	2.81554	3.89686	3.89419	0.9545	4.43287	2.83321	0.0483141
Ap1g1	13.3679	14.7817	12.659	11.2436	4.36281	9.18943	1.17861	5.63109	8.76794	13.6297	16.2265	1.47762	-1.82226	0.0484363
Rprd1a	4.77426	1.84771	2.71264	3.74786	4.36281	8.27049	5.89305	7.50811	3.89686	5.84128	3.818	4.43287	1.83205	0.0485491
Rac1	41.0587	43.4213	44.3064	44.0374	40.3559	35.8388	34.1797	30.971	36.046	43.8096	41.998	41.3734	-1.24452	0.0487055
Cope	16.2325	10.1624	13.5632	11.2436	6.54421	9.18943	4.71444	8.44663	6.81951	11.6826	11.454	8.86573	-1.58371	0.0487332
Ubap2l	43.9232	41.5735	33.4559	43.1004	51.263	49.6229	63.6449	55.3723	41.8913	43.8096	49.634	50.2392	1.23368	0.0487746
Atp5o	40.1038	34.1827	38.8812	39.3526	40.3559	38.5956	55.3947	51.6183	45.7881	41.8625	47.725	48.7615	1.24041	0.0488605
Got2	105.034	98.8527	83.1876	92.7596	102.526	104.759	111.968	111.683	112.035	104.17	105.949	99.0007	1.14138	0.0488676
Cask	2.86456	2.77157	4.52107	4.68483	1.0907	2.75683	2.35722	0	0	0.973547	5.727	0	-2.49239	0.0490121
Usp9x	28.6456	30.4873	28.0306	21.5502	10.907	20.2167	7.07166	14.0777	16.5617	21.418	26.726	2.95524	-1.652	0.0490565
Ssrp1	59.2009	58.203	57.8696	59.0288	81.8026	34.9198	57.7519	54.4338	53.5818	38.9419	55.361	42.8511	-1.26009	0.0494278
Txndc5	27.6907	28.6396	22.6053	29.0459	28.3582	23.8925	50.6802	33.7865	41.8913	36.0212	34.362	38.4182	1.37754	0.0495073
Klc3	0.954853	0.923857	1.80843	4.68483	1.0907	5.51366	2.35722	3.75406	4.87108	4.86774	11.454	1.47762	2.17909	0.04958
Col18a1	4.77426	2.77157	7.23371	3.74786	5.45351	6.4326	9.42888	7.50811	9.74215	8.76192	5.727	17.7315	1.72594	0.0496471
Bphl	4.77426	3.69543	9.04213	5.62179	2.1814	11.0273	4.71444	7.50811	11.6906	12.6561	16.2265	11.821	1.72528	0.0497479
Psmd12	33.4198	26.7918	28.9348	28.109	25.0861	33.0819	34.1797	41.2946	36.046	32.1271	29.5895	20.6867	1.26985	0.0498226
Dnajb1	9.54853	8.31471	11.7548	8.43269	14.1791	15.622	17.6791	14.0777	13.639	10.709	12.4085	8.86573	1.46032	0.0498891
Ap2b1	66.8397	76.6801	68.7202	65.5876	41.4466	59.7313	18.8578	47.8642	48.7108	59.3864	61.088	10.3434	-1.45817	0.049897
Gnpnat1	0	0	1.80843	0	1.0907	1.83789	0	3.75406	2.92265	0	2.8635	0	3.67119	0.0499131
Ddb1	73.5237	79.4517	84.996	82.453	93.8003	72.5965	60.1091	64.7575	83.7825	65.2277	67.7695	59.1049	-1.17826	0.0500357
Kntc1	2.86456	1.84771	1.80843	2.8109	0	1.83789	0	0	0	0.973547	0	0	-4.06188	0.0501841
Rabgap1	1.90971	7.39085	8.13792	4.68483	1.0907	3.67577	0	0	1.94843	1.94709	2.8635	0	-3.30202	0.0504548
Asns	19.0971	17.5533	12.659	19.6763	17.4512	20.2167	5.89305	9.38514	9.74215	7.78838	2.8635	0	-1.5286	0.0505309
Usp24	5.72912	5.54314	7.23371	5.62179	1.0907	3.67577	0	1.87703	3.89686	5.84128	2.8635	0	-2.13497	0.0505507
Amacr	0	0	0.904213	0	0	1.83789	1.17861	0	1.94843	0.973547	0	0	6.8636	0.0507449
Stat5a	0	0	0.904213	0	0	1.83789	0	0.938514	1.94843	0	0.9545	0	6.53169	0.0507449
Uprt	0	0	0	0.936966	0	0	2.35722	0.938514	1.94843	2.92064	0.9545	1.47762	6.99621	0.0508131
Dst	4.77426	15.7056	4.52107	4.68483	1.0907	1.83789	0	2.81554	0.974215	3.89419	5.727	2.95524	-4.37503	0.050978
Gusb	6.68397	10.1624	9.94635	12.1806	11.9977	12.8652	22.3936	13.1392	12.6648	8.76192	8.5905	14.7762	1.49749	0.0510426
Atp11a	2.86456	0.923857	3.61685	2.8109	0	1.83789	0	0	0	1.94709	1.909	0	-4.44692	0.0513712
Atp5a1	247.307	206.944	222.436	214.565	297.761	247.196	383.048	298.448	264.987	268.699	265.351	378.271	1.2549	0.0514096
Six1	1.90971	1.84771	2.71264	5.62179	4.36281	0.918943	1.17861	0.938514	1.94843	0.973547	1.909	0	-2.64093	0.0514609
Ppp2cb	27.6907	30.4873	28.9348	34.6677	29.4489	26.6493	16.5005	26.2784	22.4069	30.18	23.8625	19.2091	-1.3174	0.0514613
Aacs	15.2776	8.31471	12.659	9.36966	10.907	7.35154	7.07166	8.44663	5.84529	10.709	5.727	7.38811	-1.57486	0.051763
Naprt	4.77426	3.69543	5.42528	3.74786	5.45351	10.1084	7.07166	5.63109	8.76794	15.5768	17.181	4.43287	1.70909	0.0517966
Spast	8.59367	10.1624	3.61685	8.43269	6.54421	4.59471	3.53583	2.81554	5.84529	4.86774	8.5905	0	-1.77948	0.0524067
C9	15.2776	0.923857	0.904213	1.87393	0	27.5683	25.9294	27.2169	0.974215	19.4709	10.4995	16.2538	5.38003	0.0525677
Ipo9	19.0971	23.0964	20.7969	20.6132	13.0884	11.0273	5.89305	18.7703	17.5359	18.4974	19.09	0	-1.45329	0.0526479
Cttn	27.6907	24.9441	29.839	30.9199	20.7233	26.6493	11.7861	13.1392	25.3296	28.2329	35.3165	13.2986	-1.39516	0.0527473
Ndufb10	12.4131	6.467	9.04213	9.36966	11.9977	12.8652	11.7861	16.8933	15.5874	8.76192	10.4995	10.3434	1.44889	0.0529773
Hmgcs1	10.5034	4.61928	1.80843	3.74786	9.81631	1.83789	0	2.81554	3.89686	0	0	0	-2.85326	0.053023
Arl3	10.5034	11.0863	12.659	16.8654	16.3605	8.27049	8.25027	8.44663	10.7164	5.84128	5.727	8.86573	-1.51272	0.0533664
Nudt16	1.90971	1.84771	3.61685	0.936966	2.1814	4.59471	4.71444	4.69257	3.89686	2.92064	1.909	4.43287	2.13228	0.0534331
Cuedc2	1.90971	1.84771	1.80843	2.8109	1.0907	0	1.17861	0.938514	0	0.973547	0	2.95524	-3.57747	0.053557
Yeats4	1.90971	1.84771	2.71264	1.87393	1.0907	0	1.17861	0	0.974215	0.973547	0	0	-3.50598	0.053557
Slc25a22	3.81941	0.923857	3.61685	2.8109	0	3.67577	4.71444	6.5696	3.89686	3.89419	6.6815	5.91049	2.11	0.0542221
Spcs3	0.954853	0.923857	0.904213	0.936966	1.0907	1.83789	2.35722	1.87703	4.87108	1.94709	3.818	2.95524	2.84352	0.0544001
Dsn1	1.90971	3.69543	0.904213	0	1.0907	0.918943	0	0	0	0	0	0	-6.61634	0.0545257
Cox4i1	40.1038	37.8781	42.498	40.2895	45.8095	44.1093	58.9305	52.5568	46.7623	47.7038	41.998	76.8364	1.22446	0.0545942
Svip	2.86456	1.84771	0.904213	0.936966	3.2721	0.918943	0	0.938514	0	0.973547	1.909	0	-4.23183	0.0547367
Poldip3	26.7359	24.0203	20.7969	27.172	30.5396	15.622	22.3936	18.7703	21.4327	13.6297	23.8625	26.5972	-1.32209	0.0547597
Cfh	13.3679	15.7056	31.6475	23.4241	8.72561	41.3524	53.0374	23.4629	19.4843	37.9683	20.999	48.7615	1.8485	0.0548118
Tmem163	21.0068	20.3248	17.1801	15.9284	29.4489	7.35154	11.7861	24.4014	9.74215	13.6297	13.363	11.821	-1.55986	0.0549474
Sptb	11.4582	12.0101	1.80843	0.936966	0	0	0	0	0.974215	25.3122	8.5905	0	-21.5261	0.0551008
Akap13	2.86456	5.54314	1.80843	2.8109	0	0.918943	0	1.87703	0	2.92064	1.909	0	-3.72737	0.0555442
Strn3	3.81941	8.31471	5.42528	7.49573	3.2721	3.67577	1.17861	2.81554	3.89686	5.84128	5.727	1.47762	-1.95921	0.055576
Pkm	390.535	334.436	386.099	297.955	465.729	393.308	472.623	461.749	434.5	338.794	327.393	384.182	1.17494	0.0558569
Cct6a	70.6591	65.5938	67.816	72.1464	73.077	79.0291	90.753	81.6507	75.0146	65.2277	60.1335	57.6273	1.16825	0.0561833
Sord	29.6004	12.0101	18.9885	14.9915	21.814	27.5683	16.5005	43.1717	37.0202	25.3122	14.3175	42.8511	1.59465	0.0563489
Atad3	3.81941	0.923857	8.13792	0	0	13.7841	1.17861	20.6473	5.84529	6.81483	7.636	0	4.02286	0.0565352
Hspd1	176.648	156.132	153.716	148.041	196.326	185.626	266.366	187.703	176.333	173.291	177.537	234.942	1.22768	0.0570084
Csrp1	27.6907	29.5634	31.6475	36.5417	30.5396	25.7304	16.5005	27.2169	26.3038	42.8361	38.18	50.2392	-1.30323	0.057114
Trmt6	0.954853	0	0.904213	0	1.0907	1.83789	2.35722	1.87703	1.94843	0.973547	0.9545	2.95524	3.39881	0.0571697
Rab6b	2.86456	0.923857	1.80843	1.87393	2.1814	3.67577	3.53583	7.50811	1.94843	0	0	2.95524	2.1586	0.0573998
Stx12	15.2776	17.5533	16.2758	18.7393	16.3605	16.541	8.25027	11.2622	10.7164	11.6826	13.363	11.821	-1.44036	0.0574627
Chd4	99.3047	109.939	103.08	108.688	109.07	95.5701	50.6802	103.237	94.4989	89.5663	88.7685	35.4629	-1.2328	0.0575946
Kif5c	18.1422	12.934	16.2758	11.2436	17.4512	15.622	1.17861	10.3237	10.7164	2.92064	9.545	0	-1.60773	0.057714
Apoa4	93.5756	123.797	103.08	123.679	97.0724	144.274	322.939	143.593	120.803	151.873	162.265	341.331	1.68977	0.0577163
Papola	17.1873	18.4771	19.8927	22.4872	17.4512	17.4599	4.71444	15.9547	15.5874	14.6032	19.09	1.47762	-1.42221	0.0577277
Adh1	0.954853	1.84771	5.42528	0.936966	0	6.4326	2.35722	2.81554	5.84529	14.6032	4.7725	5.91049	2.38012	0.0578827
Pabpc1	124.131	97.9288	120.26	118.995	134.156	138.76	119.04	147.347	130.545	126.561	122.176	124.12	1.12451	0.0579713
Usp47	14.3228	12.0101	6.32949	5.62179	4.36281	6.4326	2.35722	3.75406	4.87108	4.86774	5.727	0	-1.9591	0.0581059
Xrn1	3.81941	4.61928	4.52107	3.74786	2.1814	4.59471	0	0	1.94843	0.973547	4.7725	0	-2.30947	0.0581367
Wbp2	9.54853	3.69543	10.8506	4.68483	8.72561	11.9463	12.9647	10.3237	10.7164	8.76192	10.4995	11.821	1.5315	0.0583277
Dync1li2	14.3228	21.2487	13.5632	17.8024	14.1791	14.7031	9.42888	8.44663	12.6648	14.6032	14.3175	2.95524	-1.43431	0.058535
Reep6	0	0.923857	0.904213	0.936966	0	1.83789	1.17861	2.81554	1.94843	3.89419	5.727	2.95524	3.51735	0.0588586
Sytl1	0	0	2.71264	0	1.0907	3.67577	0	3.75406	2.92265	1.94709	11.454	1.47762	3.40243	0.0589358
Chek1	4.77426	3.69543	3.61685	5.62179	3.2721	4.59471	0	1.87703	0.974215	0.973547	0.9545	0	-2.25416	0.0589981
Bccip	0.954853	1.84771	3.61685	1.87393	5.45351	6.4326	4.71444	4.69257	4.87108	0.973547	1.909	1.47762	1.88322	0.0590627
C4b	30.5553	34.1827	44.3064	37.4786	17.4512	46.8661	87.2171	47.8642	33.1233	67.1747	37.2255	72.4035	1.63952	0.0590699
Slc7a5	6.68397	5.54314	4.52107	5.62179	2.1814	1.83789	2.35722	4.69257	0.974215	3.89419	0.9545	0	-1.99162	0.0590703
Scrn2	0.954853	0.923857	3.61685	1.87393	1.0907	4.59471	2.35722	1.87703	9.74215	4.86774	5.727	1.47762	2.7439	0.0592488
Slc25a24	1.90971	0.923857	3.61685	1.87393	2.1814	2.75683	2.35722	7.50811	4.87108	5.84128	2.8635	4.43287	2.08139	0.0592642
Tpmt	0.954853	0	1.80843	1.87393	1.0907	2.75683	1.17861	2.81554	4.87108	0.973547	0.9545	2.95524	2.53628	0.0593556
Psmg4	0	0	0.904213	0	0	0.918943	1.17861	2.81554	0	0	0	2.95524	6.79195	0.0594803
Pon1	13.3679	12.934	19.8927	7.49573	5.45351	15.622	25.9294	16.8933	15.5874	26.2858	26.726	38.4182	1.56466	0.0594903
Csrp2	20.0519	17.5533	19.8927	22.4872	9.81631	14.7031	7.07166	13.1392	15.5874	11.6826	8.5905	14.7762	-1.42256	0.0595096
Tubgcp2	11.4582	13.8578	9.04213	14.0545	4.36281	11.0273	3.53583	4.69257	4.87108	4.86774	10.4995	0	-1.74994	0.0595568
Tdrkh	3.81941	2.77157	2.71264	2.8109	6.54421	4.59471	4.71444	13.1392	5.84529	3.89419	3.818	2.95524	1.89547	0.0595821
Akr1a1	37.2393	45.269	47.9233	43.1004	47.9909	63.4071	50.6802	47.8642	50.6592	51.598	46.7705	53.1944	1.19971	0.0595927
Klc1	55.3815	53.5837	47.9233	44.0374	23.9954	45.9471	2.35722	30.971	29.2265	39.9154	41.998	2.95524	-1.65838	0.0599047
Acy3	0	0	0	0	1.0907	0.918943	0	3.75406	0.974215	0.973547	0	2.95524	6.472	0.060408
Slc2a1	2.86456	2.77157	4.52107	1.87393	1.0907	6.4326	3.53583	5.63109	4.87108	5.84128	4.7725	1.47762	1.95005	0.0604102
Acsl1	23.8713	13.8578	18.0843	18.7393	10.907	8.27049	1.17861	9.38514	21.4327	50.6244	43.907	20.6867	-1.69786	0.0605001
Kat8	0.954853	0.923857	1.80843	1.87393	1.0907	0	0	0	0.974215	0	0.9545	0	-5.46226	0.0605683
Lxn	1.90971	2.77157	3.61685	2.8109	1.0907	3.67577	3.53583	7.50811	4.87108	2.92064	1.909	4.43287	2.0073	0.0606411
Fgd3	1.90971	3.69543	2.71264	0.936966	0	0.918943	0	0.938514	0	0	0	0	-3.98598	0.060955
Plxnb2	6.68397	9.23857	4.52107	8.43269	7.63491	5.51366	1.17861	2.81554	6.81951	5.84128	8.5905	0	-1.78896	0.0613895
Vac14	9.54853	10.1624	7.23371	10.3066	2.1814	8.27049	0	2.81554	3.89686	2.92064	4.7725	0	-2.10548	0.0614084
Mybpc3	17.1873	3.69543	0.904213	2.8109	0	0	0	0	0.974215	1.94709	0	0	-20.1991	0.0616749
Rap1gap	3.81941	1.84771	11.7548	2.8109	2.1814	11.0273	7.07166	32.848	5.84529	12.6561	8.5905	5.91049	3.1672	0.0618112
Nle1	0.954853	0.923857	0.904213	0.936966	1.0907	3.67577	0	1.87703	4.87108	3.89419	0.9545	0	2.70858	0.061833
Sf1	40.1038	35.1065	29.839	40.2895	40.3559	34.9198	30.6439	27.2169	25.3296	25.3122	30.544	23.642	-1.25777	0.061941
Ptbp1	90.711	88.6902	80.475	96.5075	103.617	99.2458	126.111	97.6055	99.3699	81.778	97.359	115.255	1.14764	0.0619831
Srsf6	18.1422	12.934	7.23371	14.9915	21.814	22.0546	18.8578	18.7703	21.4327	19.4709	18.1355	26.5972	1.34985	0.0620407
Mcat	0.954853	0	0	0.936966	0	3.67577	0	0.938514	1.94843	0.973547	1.909	0	4.33625	0.0621112
Myl7	32.465	15.7056	18.9885	22.4872	17.4512	18.3789	18.8578	11.2622	9.74215	19.4709	12.4085	23.642	-1.47109	0.0621934
Eea1	21.9616	36.0304	21.7011	27.172	6.54421	17.4599	5.89305	9.38514	11.6906	24.3387	31.4985	5.91049	-2.04209	0.0622286
Mest	0	0.923857	0.904213	0.936966	0	0.918943	1.17861	3.75406	1.94843	0.973547	0.9545	0	3.52619	0.0622503
Pycard	1.90971	4.61928	3.61685	1.87393	2.1814	7.35154	5.89305	3.75406	4.87108	7.78838	7.636	5.91049	1.92499	0.062254
Plod2	0	0.923857	0	0.936966	1.0907	0.918943	2.35722	0.938514	3.89686	0.973547	0.9545	0	3.43532	0.062266
Acad8	0.954853	0.923857	1.80843	0.936966	1.0907	4.59471	1.17861	1.87703	3.89686	7.78838	5.727	1.47762	2.52572	0.0622739
Hadh	19.0971	20.3248	23.5095	16.8654	20.7233	22.0546	25.9294	31.9095	25.3296	38.9419	26.726	51.7168	1.30848	0.0623137
Pltp	0	0	0	0	2.1814	0	3.53583	1.87703	1.94843	1.94709	1.909	4.43287	4.21821	0.0625997
Cnot3	6.68397	7.39085	5.42528	4.68483	5.45351	5.51366	1.17861	1.87703	3.89686	2.92064	3.818	0	-1.90201	0.0627947
Fiz1	1.90971	0	1.80843	1.87393	1.0907	0	0	0	0.974215	0	2.8635	0	-5.48771	0.0629824
Tpm3	158.506	163.523	156.429	149.915	139.61	155.301	134.362	129.515	133.467	167.45	151.765	187.658	-1.11172	0.0632807
Cmas	20.0519	20.3248	26.2222	26.235	39.2652	25.7304	42.43	37.5406	35.0717	24.3387	32.453	45.8063	1.33207	0.063686
Stat3	23.8713	29.5634	41.5938	37.4786	14.1791	54.2176	27.108	40.3561	54.556	43.8096	44.8615	14.7762	1.50183	0.0637582
Trip13	0.954853	0.923857	0	0	1.0907	0	0	0	0	0	0	0	-10000	0.0638142
Aox3	0.954853	0	0.904213	0	1.0907	0	0	0	0	3.89419	0	1.47762	-10000	0.0638142
Sppl2a	0	0.923857	0.904213	0.936966	0	0	0	0	0	1.94709	1.909	0	-10000	0.0638142
Kif13a	0	0.923857	0.904213	0.936966	0	0	0	0	0	0	0	0	-10000	0.0638142
Ubxn2b	0.954853	0	0.904213	0.936966	0	0	0	0	0	0	0	0	-10000	0.0638142
Rbm18	0.954853	0	0.904213	0.936966	0	0	0	0	0	0	0	0	-10000	0.0638142
Mettl3	0.954853	0	0.904213	0.936966	0	0	0	0	0	0	0.9545	0	-10000	0.0638142
Cenpc	0.954853	0	0.904213	0.936966	0	0	0	0	0	0	0	0	-10000	0.0638142
Apba1	0.954853	0	0.904213	0.936966	0	0	0	0	0	0	0.9545	0	-10000	0.0638142
Zeb2	0.954853	0.923857	0	0.936966	0	0	0	0	0	0	0	0	-10000	0.0638142
Tmem245	0.954853	0.923857	0	0.936966	0	0	0	0	0	0.973547	0	0	-10000	0.0638142
Tbk1	0.954853	0.923857	0	0.936966	0	0	0	0	0	0	0	0	-10000	0.0638142
Nme7	0.954853	0.923857	0	0.936966	0	0	0	0	0	0	0	0	-10000	0.0638142
Cul7	0.954853	0.923857	0	0.936966	0	0	0	0	0	0	0.9545	1.47762	-10000	0.0638142
Ccna2	0.954853	0.923857	0	0.936966	0	0	0	0	0	0	0.9545	0	-10000	0.0638142
Tada1	0.954853	0.923857	0.904213	0	0	0	0	0	0	0	2.8635	0	-10000	0.0638142
Rapgef2	0.954853	0.923857	0.904213	0	0	0	0	0	0	0	0	0	-10000	0.0638142
Ltbp2	0.954853	0.923857	0.904213	0	0	0	0	0	0	0	1.909	0	-10000	0.0638142
Tnnt3	0	15.7056	0	0	0	12.8652	0	7.50811	5.84529	12.6561	15.272	0	2.08673	0.0639419
Trmt2a	2.86456	0.923857	2.71264	3.74786	2.1814	5.51366	1.17861	7.50811	4.87108	0.973547	3.818	1.47762	1.91784	0.064809
Crybb1	2.86456	0	0	0	0	1.83789	2.35722	1.87703	0.974215	0	0	1.47762	3.0748	0.0651077
Cyth2	1.90971	2.77157	0.904213	0	1.0907	0.918943	0	0	0	0.973547	0	0	-5.81206	0.065178
Parp12	0.954853	0.923857	2.71264	1.87393	0	0	0	0	0.974215	0.973547	1.909	0	-5.30912	0.065178
Usp38	4.77426	4.61928	3.61685	5.62179	2.1814	0.918943	1.17861	2.81554	2.92265	0.973547	3.818	2.95524	-2.12499	0.0652726
Pcbp2	42.9684	37.8781	32.5517	43.1004	50.1723	31.2441	27.108	35.6635	37.9944	27.2593	34.362	36.9406	-1.25246	0.0655807
Snd1	86.8916	91.4618	84.996	80.5791	83.984	86.3806	99.0032	99.4825	107.164	89.5663	78.269	50.2392	1.14518	0.0656747
Slc25a11	21.0068	20.3248	31.6475	28.109	34.9024	30.3251	35.3583	49.7413	30.2007	28.2329	23.8625	47.2839	1.33856	0.0656942
Spr	16.2325	12.934	21.7011	13.1175	15.2698	16.541	22.3936	24.4014	22.4069	29.2064	20.0445	29.5524	1.35233	0.065709
Nedd1	3.81941	4.61928	2.71264	4.68483	1.0907	3.67577	0	0	1.94843	1.94709	0.9545	0	-2.40772	0.065816
Ces1d	31.5101	56.3553	56.0612	40.2895	42.5374	46.8661	67.1808	56.3109	60.4013	95.4076	71.5875	134.464	1.27208	0.0659995
Itih3	3.81941	3.69543	6.32949	3.74786	7.63491	8.27049	31.8225	6.5696	8.76794	7.78838	0.9545	22.1643	2.74657	0.0663231
Myh6	117.447	48.9644	28.0306	39.3526	17.4512	21.1357	23.5722	8.44663	16.5617	42.8361	37.2255	20.6867	-2.88307	0.0663423
Ube2t	2.86456	2.77157	2.71264	3.74786	3.2721	0	2.35722	0.938514	1.94843	0	0	0	-2.34451	0.0666966
Cops8	16.2325	13.8578	15.3716	13.1175	16.3605	9.18943	11.7861	9.38514	11.6906	8.76192	10.4995	13.2986	-1.42569	0.0668272
Mars	46.7878	44.3451	46.1149	40.2895	40.3559	45.9471	20.0364	35.6635	37.0202	31.1535	27.6805	8.86573	-1.25707	0.0668651
Rfc3	18.1422	19.401	21.7011	22.4872	27.2675	16.541	16.5005	14.0777	17.5359	17.5238	17.181	10.3434	-1.34868	0.0669261
Myh10	114.582	133.959	105.793	95.5705	39.2652	89.1375	40.0727	45.9872	53.5818	80.8044	62.997	36.9406	-1.71054	0.0672988
Ntpcr	0.954853	1.84771	1.80843	0.936966	1.0907	2.75683	1.17861	3.75406	4.87108	2.92064	3.818	2.95524	2.36504	0.067325
Tmem30a	3.81941	5.54314	5.42528	5.62179	5.45351	6.4326	9.42888	10.3237	7.79372	9.73547	20.0445	7.38811	1.64224	0.0678107
Rfx3	3.81941	7.39085	7.23371	9.36966	6.54421	4.59471	1.17861	5.63109	3.89686	1.94709	7.636	2.95524	-1.79634	0.0679576
Ciao1	3.81941	2.77157	0.904213	3.74786	2.1814	1.83789	0	0.938514	0.974215	0.973547	0.9545	1.47762	-2.86341	0.0680314
Dync1h1	363.799	382.477	323.708	303.577	206.143	299.575	71.8952	254.337	242.58	277.461	291.122	38.4182	-1.4553	0.0681302
Coq3	0	0	0	0	2.1814	0.918943	2.35722	0.938514	1.94843	0.973547	0	0	3.53162	0.0682162
Kif2a	24.8262	21.2487	24.4138	26.235	23.9954	17.4599	11.7861	19.7088	23.3812	26.2858	14.3175	8.86573	-1.33509	0.0682316
Trappc2	0	0	0	0	0	0	1.17861	0	0.974215	0	0	1.47762	10000	0.0683926
Tmem9	0	0	0	0	0	0	1.17861	0.938514	0	0	0	0	10000	0.0683926
Spp2	0	0	0	0	0	0	1.17861	0.938514	0	0.973547	1.909	1.47762	10000	0.0683926
Pomgnt2	0	0	0	0	0	0	1.17861	0.938514	0	0	2.8635	0	10000	0.0683926
Mup1	0	0	0	0	0	0	1.17861	0.938514	0	0.973547	0	2.95524	10000	0.0683926
Krt79	0	0	0	0	0	0	1.17861	0	0.974215	0	0	4.43287	10000	0.0683926
Kcnip3	0	0	0	0	0	0	1.17861	0	0.974215	0	0	0	10000	0.0683926
Gpx2	0	0	0	0	0	0	1.17861	0.938514	0	0.973547	1.909	1.47762	10000	0.0683926
Esrp2	0	0	0	0	0	0	1.17861	0	0.974215	1.94709	2.8635	0	10000	0.0683926
Coq8a	0	0	0	0	0	0	1.17861	0.938514	0	0	0	1.47762	10000	0.0683926
Srsf1	100.26	84.0709	80.475	89.0118	121.068	85.4617	100.182	86.3433	89.6278	62.307	83.996	99.0007	-1.05059	0.0683926
Mrps14	0	0	0	0	0	0.918943	1.17861	0	0	0.973547	0	1.47762	10000	0.0683926
Mrpl42	0	0	0	0	0	0.918943	1.17861	0	0	0	0	0	10000	0.0683926
Dhrsx	0	0	0	0	0	0.918943	1.17861	0	0	0	0	0	10000	0.0683926
Ctnnbip1	0	0	0	0	0	0.918943	1.17861	0	0	0	0	0	10000	0.0683926
Znf318	0	0	0	0	0	0	0	0.938514	0.974215	0	0.9545	0	10000	0.0683926
Zhx2	0	0	0	0	0	0	0	0.938514	0.974215	2.92064	1.909	0	10000	0.0683926
Tmtc4	0	0	0	0	0	0	0	0.938514	0.974215	0	0	0	10000	0.0683926
Timp3	0	0	0	0	0	0	0	0.938514	0.974215	0	0	2.95524	10000	0.0683926
Ptges2	0	0	0	0	0	0	0	0.938514	0.974215	0	0	0	10000	0.0683926
Pkd1l3	0	0	0	0	0	0	0	0.938514	0.974215	0.973547	0	0	10000	0.0683926
Efemp2	0	0	0	0	0	0	0	0.938514	0.974215	0.973547	0	0	10000	0.0683926
Atp8a1	9.54853	8.31471	11.7548	9.36966	1.0907	6.4326	2.35722	10.3237	9.74215	10.709	31.4985	7.38811	-1.11114	0.0683926
Uckl1	0	0	0	0	0	0.918943	0	0	0.974215	0	0	0	10000	0.0683926
Ttc9	0	0	0	0	0	0.918943	0	0	0.974215	0.973547	0.9545	0	10000	0.0683926
Lrrc4b	0	0	0	0	0	0.918943	0	0	0.974215	0	0	0	10000	0.0683926
Edem3	0	0	0	0	0	0.918943	0	0	0.974215	0	1.909	0	10000	0.0683926
Deptor	0	0	0	0	0	0.918943	0	0	0.974215	0	1.909	0	10000	0.0683926
Atg4b	0	0	0	0	0	0.918943	0	0	0.974215	0	1.909	0	10000	0.0683926
Acss3	0	0	0	0	0	0.918943	0	0	0.974215	0	0	0	10000	0.0683926
Sco1	0	0	0	0	0	0.918943	0	0.938514	0	0.973547	0	0	10000	0.0683926
Mtnd4	0	0	0	0	0	0.918943	0	0.938514	0	0	0	0	10000	0.0683926
Micall1	0	0	0	0	0	0.918943	0	0.938514	0	0	1.909	0	10000	0.0683926
Cfap36	0	0	0	0	0	0.918943	0	0.938514	0	0.973547	0.9545	0	10000	0.0683926
Npm1	71.614	55.4314	51.5402	63.7137	81.8026	81.7859	83.6813	72.2656	69.1693	51.598	51.543	62.0601	1.18366	0.0685218
Atp5b	289.32	251.289	262.222	252.044	365.385	283.953	474.98	361.328	320.517	299.852	309.258	419.645	1.26806	0.0685354
Xrcc5	7.63882	3.69543	12.659	7.49573	4.36281	15.622	3.53583	22.5243	20.4585	15.5768	15.272	2.95524	2.16659	0.0686633
Ppp2r1a	96.4401	99.7765	81.3792	89.0118	70.8956	81.7859	36.5369	77.8967	75.9888	77.8838	81.1325	39.8958	-1.28579	0.0688039
Ckmt1	16.2325	6.467	17.1801	17.8024	9.81631	17.4599	14.1433	26.2784	20.4585	32.1271	41.0435	23.642	1.45078	0.0688756
Insm1	16.2325	12.0101	19.8927	14.0545	9.81631	9.18943	2.35722	15.9547	8.76794	3.89419	12.4085	2.95524	-1.58825	0.0691526
Hnrnpf	98.3498	94.2334	87.7087	92.7596	113.433	105.678	126.111	100.421	109.112	89.5663	104.995	118.21	1.13396	0.0691786
Fasn	174.738	208.792	203.448	164.906	102.526	177.356	57.7519	95.7285	137.364	284.276	135.539	76.8364	-1.4599	0.0695565
Nsd2	6.68397	3.69543	5.42528	3.74786	10.907	2.75683	4.71444	3.75406	1.94843	1.94709	0.9545	1.47762	-1.84971	0.0699576
Atxn3	0.954853	0.923857	1.80843	0	0	2.75683	1.17861	2.81554	1.94843	1.94709	1.909	1.47762	2.94924	0.0700856
Srgap2	4.77426	2.77157	0.904213	1.87393	0	1.83789	0	0	0	0.973547	0	0	-4.49385	0.0705435
Aqp5	0	1.84771	1.80843	0	0	0	0	0	0	3.89419	0	0	-10000	0.0705526
Actr3	73.5237	94.2334	75.9539	81.516	62.17	72.5965	50.6802	61.9419	73.0661	85.6721	75.4055	60.5825	-1.19991	0.0706772
H6pd	2.86456	9.23857	13.5632	5.62179	1.0907	10.1084	10.6075	8.44663	16.5617	20.4445	14.3175	10.3434	1.7652	0.0709964
Nrde2	0	0	1.80843	1.87393	0	0	0	0	0	0	0.9545	0	-10000	0.0712492
Ech1	0.954853	1.84771	6.32949	1.87393	3.2721	3.67577	3.53583	6.5696	7.79372	5.84128	4.7725	13.2986	1.88881	0.0712925
Bod1l	5.72912	7.39085	8.13792	4.68483	6.54421	5.51366	1.17861	2.81554	4.87108	2.92064	6.6815	1.47762	-1.80748	0.0713114
Capn2	18.1422	27.7157	20.7969	14.9915	2.1814	13.7841	0	7.50811	3.89686	25.3122	28.635	1.47762	-2.66234	0.0714551
Dhx8	0	0	0.904213	1.87393	0	1.83789	0	3.75406	1.94843	0	0	0	3.39272	0.0716205
Rbm5	1.90971	5.54314	2.71264	4.68483	2.1814	0	0	3.75406	1.94843	0.973547	4.7725	1.47762	-2.38937	0.0716344
Selenbp1	94.5304	115.482	141.961	94.6335	114.524	120.382	122.575	133.269	169.513	174.265	159.401	230.509	1.21571	0.0716634
Ppp1r12a	21.0068	24.0203	9.94635	20.6132	9.81631	11.9463	15.3219	5.63109	8.76794	13.6297	26.726	8.86573	-1.63971	0.0717465
Cacybp	34.3747	25.868	29.839	26.235	28.3582	18.3789	27.108	23.4629	22.4069	19.4709	27.6805	25.1196	-1.2669	0.0717559
Nceh1	16.2325	13.8578	29.839	9.36966	19.6326	22.9736	21.215	50.6798	24.3554	33.1006	17.181	31.0301	1.67578	0.071861
Slc25a12	34.3747	32.335	38.8812	38.4156	22.9047	39.5145	31.8225	53.4953	42.8655	48.6774	53.452	28.0748	1.25589	0.0719071
Grhpr	4.77426	4.61928	10.8506	8.43269	6.54421	15.622	8.25027	11.2622	7.79372	8.76192	15.272	5.91049	1.52353	0.0721664
Tnnc2	0	10.1624	0	0	0	11.9463	0	5.63109	2.92265	5.84128	11.454	0	2.52154	0.0722283
Higd1a	0	0.923857	0.904213	0.936966	1.0907	1.83789	2.35722	2.81554	1.94843	0.973547	0.9545	1.47762	2.90446	0.0722412
Wdr6	3.81941	4.61928	6.32949	8.43269	0	2.75683	0	2.81554	0	0.973547	9.545	0	-3.33084	0.0722851
Exoc4	14.3228	15.7056	14.4674	11.2436	1.0907	6.4326	0	4.69257	5.84529	9.73547	10.4995	0	-2.67901	0.0724397
Gmps	58.246	47.1167	56.0612	55.281	78.5305	68.0018	67.1808	77.8967	64.2982	47.7038	56.3155	51.7168	1.17439	0.0728883
Mapk8ip3	10.5034	10.1624	10.8506	9.36966	1.0907	5.51366	0	5.63109	3.89686	3.89419	2.8635	0	-2.23257	0.0729405
Trmt5	0.954853	0	1.80843	0.936966	0	3.67577	1.17861	0.938514	2.92265	0.973547	3.818	0	2.94424	0.0733756
Mre11	1.90971	2.77157	3.61685	0.936966	0	7.35154	1.17861	3.75406	3.89686	5.84128	2.8635	2.95524	2.19016	0.0736955
Naxe	12.4131	9.23857	12.659	8.43269	7.63491	18.3789	7.07166	21.5858	12.6648	16.5503	15.272	20.6867	1.48132	0.073713
Bles03	1.90971	1.84771	1.80843	1.87393	1.0907	3.67577	4.71444	3.75406	2.92265	1.94709	2.8635	5.91049	2.20781	0.0737228
Atp1b1	16.2325	12.0101	18.0843	18.7393	8.72561	14.7031	4.71444	8.44663	11.6906	18.4974	22.908	10.3434	-1.49245	0.0737895
Map7d1	23.8713	10.1624	7.23371	13.1175	51.263	4.59471	5.89305	5.63109	9.74215	2.92064	2.8635	1.47762	-3.26818	0.0739387
Colec12	0	2.77157	2.71264	0	0	0	0	0	0	2.92064	1.909	0	-10000	0.073967
Gsn	70.6591	97.0049	112.122	97.4444	66.5328	107.516	133.183	94.7899	104.241	137.27	101.177	156.628	1.23864	0.0745144
Gpld1	8.59367	13.8578	10.8506	16.8654	16.3605	23.8925	47.1444	15.9547	13.639	18.4974	15.272	47.2839	1.89076	0.0746679
Cct3	119.357	110.863	112.122	115.247	129.793	138.76	128.468	137.962	116.906	116.826	105.949	94.5678	1.11107	0.0747894
Pgam5	10.5034	14.7817	12.659	15.9284	18.5419	20.2167	29.4652	15.9547	14.6132	12.6561	15.272	17.7315	1.38526	0.0747972
Myl4	44.8781	26.7918	26.2222	29.0459	21.814	24.8115	20.0364	18.7703	24.3554	27.2593	19.09	26.5972	-1.3527	0.0748062
Vars	95.4853	97.9288	112.122	100.255	95.9817	115.787	97.8246	105.114	134.442	106.117	104.04	65.0154	1.12891	0.0749554
Itgax	0	2.77157	1.80843	0	0	0	0	0	0	0.973547	1.909	0	-10000	0.0750424
Atp5c1	30.5553	33.2588	37.977	34.6677	39.2652	41.3524	49.5016	39.4176	41.8913	34.0741	38.18	48.7615	1.22467	0.0750906
Mpz	3.81941	5.54314	7.23371	7.49573	2.1814	2.75683	5.89305	2.81554	0	19.4709	5.727	28.0748	-1.83323	0.0751803
Chi3l1	0	3.69543	1.80843	6.55876	0	6.4326	22.3936	4.69257	1.94843	5.84128	2.8635	7.38811	3.67532	0.0753279
Ca1	21.9616	19.401	9.04213	15.9284	9.81631	11.9463	14.1433	2.81554	7.79372	24.3387	13.363	23.642	-1.65999	0.0753568
Actr1a	34.3747	33.2588	32.5517	38.4156	39.2652	25.7304	21.215	35.6635	30.2007	33.1006	35.3165	23.642	-1.26135	0.0754743
Arfgef1	7.63882	7.39085	8.13792	7.49573	4.36281	6.4326	0	4.69257	4.87108	3.89419	10.4995	0	-1.75172	0.0758886
Utp11	0	2.77157	0	1.87393	0	0	0	0	0	0	0	0	-10000	0.0759439
Sbf1	1.90971	2.77157	0	0	0	0	0	0	0	0	0	0	-10000	0.0764112
Pcsk1	11.4582	8.31471	9.94635	12.1806	9.81631	12.8652	20.0364	15.0162	11.6906	23.3651	39.1345	26.5972	1.44076	0.0766749
Smad1	2.86456	1.84771	1.80843	1.87393	0	1.83789	0	0	0	0	0	0	-3.65404	0.0768149
Spta1	5.72912	8.31471	0	0	0	0	0	0	0	21.418	0.9545	0	-10000	0.0773395
Cpn1	5.72912	6.467	5.42528	4.68483	2.1814	8.27049	18.8578	6.5696	4.87108	8.76192	2.8635	13.2986	1.9688	0.0773396
Akr7a2	13.3679	17.5533	25.318	18.7393	5.45351	24.8115	16.5005	26.2784	25.3296	25.3122	21.9535	20.6867	1.44408	0.0774094
Serpinf2	20.0519	31.4111	28.9348	36.5417	27.2675	37.6767	61.2877	32.848	30.2007	32.1271	27.6805	56.1497	1.40434	0.0777473
Rae1	8.59367	7.39085	7.23371	12.1806	9.81631	7.35154	3.53583	4.69257	6.81951	7.78838	9.545	7.38811	-1.61486	0.0778525
Ces1	0	0.923857	0.904213	0	0	0.918943	2.35722	0.938514	1.94843	2.92064	0.9545	4.43287	4.21422	0.0779403
Smug1	0	0	0.904213	0.936966	0	1.83789	2.35722	0.938514	0.974215	0.973547	2.8635	1.47762	4.14669	0.0779403
Mrm3	0	0	0.904213	0.936966	0	1.83789	2.35722	0.938514	0.974215	0.973547	0	0	4.14669	0.0779403
Angel2	0.954853	0	0.904213	0	0	1.83789	1.17861	0.938514	1.94843	1.94709	0.9545	0	3.96936	0.0779403
Iba57	0	0	0.904213	0	1.0907	1.83789	1.17861	0.938514	1.94843	0.973547	0.9545	2.95524	3.69906	0.0779403
Akt1	5.72912	4.61928	4.52107	4.68483	4.36281	2.75683	1.17861	2.81554	2.92265	4.86774	3.818	0	-1.97792	0.0780009
Sult2b1	0	0.923857	1.80843	1.87393	0	1.83789	3.53583	2.81554	1.94843	2.92064	4.7725	2.95524	2.75109	0.0782703
Sparcl1	3.81941	9.23857	6.32949	10.3066	4.36281	12.8652	24.7508	7.50811	7.79372	9.73547	3.818	1.47762	1.94226	0.0783873
Slk	8.59367	10.1624	10.8506	9.36966	0	4.59471	0	0.938514	3.89686	13.6297	12.4085	0	-3.30655	0.0787616
Fyn	1.90971	3.69543	0	0	0	0	0	0	0	0	0	0	-10000	0.0791955
Itih2	20.0519	27.7157	25.318	29.9829	25.0861	39.5145	82.5027	25.3399	32.1491	31.1535	13.363	53.1944	1.75088	0.0797908
Ppp2r5e	14.3228	10.1624	10.8506	10.3066	9.81631	9.18943	3.53583	7.50811	8.76794	10.709	7.636	5.91049	-1.52983	0.0798724
Aifm1	20.0519	12.0101	9.94635	12.1806	7.63491	13.7841	12.9647	24.4014	20.4585	19.4709	16.2265	16.2538	1.44784	0.0799363
Sod3	3.81941	8.31471	7.23371	4.68483	2.1814	7.35154	8.25027	5.63109	13.639	11.6826	4.7725	11.821	1.66158	0.0799864
Smarce1	23.8713	20.3248	24.4138	30.9199	38.1745	19.2978	17.6791	22.5243	24.3554	16.5503	18.1355	13.2986	-1.31371	0.0801037
Ephx1	2.86456	4.61928	8.13792	2.8109	2.1814	9.18943	2.35722	7.50811	9.74215	24.3387	19.09	35.4629	1.74619	0.0803169
Ikbkap	23.8713	15.7056	21.7011	17.8024	20.7233	18.3789	5.89305	14.0777	19.4843	9.73547	9.545	0	-1.38056	0.080842
Mbd2	0	0	1.80843	0.936966	2.1814	1.83789	3.53583	3.75406	0.974215	0.973547	2.8635	1.47762	2.56302	0.0813198
Ncln	4.77426	6.467	7.23371	8.43269	7.63491	9.18943	8.25027	12.2007	11.6906	9.73547	11.454	4.43287	1.49565	0.0813562
Hebp1	1.90971	6.467	5.42528	5.62179	4.36281	2.75683	2.35722	2.81554	1.94843	5.84128	3.818	10.3434	-1.92642	0.081825
Eef1a2	11.4582	3.69543	15.3716	21.5502	4.36281	11.0273	22.3936	27.2169	16.5617	22.3916	41.0435	16.2538	1.70982	0.0821624
Slc3a2	30.5553	19.401	12.659	20.6132	21.814	13.7841	21.215	12.2007	12.6648	18.4974	14.3175	7.38811	-1.40373	0.0822208
Scgb1a1	5.72912	6.467	8.13792	6.55876	2.1814	7.35154	10.6075	10.3237	8.76794	8.76192	12.4085	14.7762	1.59293	0.0823033
Ralgapa1	0	0	1.80843	0.936966	0	0	0	0	0	0.973547	0.9545	0	-10000	0.0825743
Kif20b	0	1.84771	0.904213	0	0	0	0	0	0	0.973547	0	0	-10000	0.0827671
Efcab14	0	1.84771	0.904213	0	0	0	0	0	0	0	0.9545	0	-10000	0.0827671
Ap1m1	9.54853	10.1624	6.32949	8.43269	8.72561	6.4326	2.35722	6.5696	5.84529	1.94709	4.7725	2.95524	-1.62978	0.0827874
Tinagl1	0.954853	0	1.80843	0	0	0	0	0	0	3.89419	0.9545	1.47762	-10000	0.0830516
Msn	170.919	217.106	193.502	174.276	175.603	158.977	186.22	157.67	170.488	240.466	158.447	218.688	-1.10658	0.0832372
Rps6ka5	6.68397	10.1624	9.94635	13.1175	7.63491	7.35154	0	8.44663	7.79372	4.86774	11.454	0	-1.61225	0.0832718
Bpifa2	0	0	0	0	4.36281	1.83789	1.17861	0.938514	2.92265	0	0	0	1.97054	0.0833301
Trappc11	0	0	0.904213	1.87393	0	0	0	0	0	1.94709	0	0	-10000	0.0834978
Tbc1d13	2.86456	0.923857	1.80843	1.87393	1.0907	0.918943	0	0	0.974215	0.973547	0.9545	0	-3.61786	0.083505
Rbbp7	33.4198	27.7157	28.9348	25.2981	29.4489	40.4335	29.4652	35.6635	36.046	28.2329	32.453	23.642	1.2223	0.0836347
Pimreg	0	1.84771	0	0.936966	0	0	0	0	0	0	0	0	-10000	0.0837003
Ascl1	4.77426	4.61928	2.71264	4.68483	5.45351	1.83789	2.35722	1.87703	2.92265	0	0.9545	1.47762	-1.97844	0.0838159
Nup58	4.77426	4.61928	3.61685	2.8109	4.36281	0	3.53583	2.81554	1.94843	2.92064	5.727	1.47762	-1.9455	0.084016
Kdm1b	0	0.923857	0	1.87393	0	0	0	0	0	0	0.9545	0	-10000	0.0840804
Hspa9	170.919	161.675	141.961	133.049	179.966	182.87	192.113	166.117	164.642	154.794	152.72	144.807	1.12013	0.0840926
Hmgb3	35.3296	32.335	26.2222	38.4156	66.5328	28.4872	30.6439	23.4629	25.3296	17.5238	32.453	35.4629	-1.4739	0.0842385
Orm1	10.5034	13.8578	12.659	13.1175	8.72561	20.2167	60.1091	20.6473	10.7164	26.2858	14.3175	33.9853	2.3718	0.0843682
Fsd1l	14.3228	8.31471	8.13792	20.6132	8.72561	14.7031	1.17861	4.69257	5.84529	2.92064	7.636	1.47762	-1.8203	0.0844711
Cep97	1.90971	0	0.904213	0	0	0	0	0	0	0	0	0	-10000	0.0845143
Bub3	30.5553	30.4873	28.0306	37.4786	41.4466	21.1357	22.3936	30.0325	33.1233	23.3651	25.7715	25.1196	-1.25977	0.0845413
Phf6	8.59367	7.39085	8.13792	10.3066	8.72561	3.67577	5.89305	5.63109	6.81951	4.86774	4.7725	2.95524	-1.56788	0.0845753
Glrx3	33.4198	39.7258	33.4559	29.9829	32.721	24.8115	28.2866	31.9095	24.3554	20.4445	25.7715	19.2091	-1.23849	0.0847375
Emilin1	10.5034	5.54314	12.659	5.62179	2.1814	1.83789	3.53583	1.87703	6.81951	6.81483	10.4995	2.95524	-2.0758	0.0847527
Plekhf2	0.954853	0	0	1.87393	0	0	0	0	0	0	0	0	-10000	0.0849947
Eif4e3	0.954853	0	0	1.87393	0	0	0	0	0	0	0	0	-10000	0.0849947
Brsk1	0.954853	0	0	1.87393	0	0	0	0	0	0	0.9545	0	-10000	0.0849947
Cxcl15	0.954853	2.77157	3.61685	0	0	2.75683	8.25027	4.69257	0.974215	2.92064	3.818	1.47762	2.83829	0.0851101
Pard3	1.90971	0.923857	0	0	0	0	0	0	0	0	0	0	-10000	0.085127
Bcap31	7.63882	6.467	9.04213	5.62179	9.81631	13.7841	17.6791	15.9547	3.89686	13.6297	17.181	16.2538	1.66235	0.0851375
Rpn2	31.5101	28.6396	27.1264	25.2981	39.2652	27.5683	53.0374	44.1102	34.0975	35.0477	37.2255	39.8958	1.30741	0.0851481
Rps6ka1	7.63882	10.1624	18.0843	9.36966	3.2721	18.3789	7.07166	43.1717	19.4843	15.5768	18.1355	7.38811	2.26951	0.0851631
Dpp4	0.954853	10.1624	7.23371	5.62179	1.0907	0	0	0.938514	5.84529	12.6561	7.636	8.86573	-2.95568	0.0852735
Uqcrq	7.63882	6.467	5.42528	4.68483	6.54421	7.35154	12.9647	11.2622	6.81951	7.78838	8.5905	11.821	1.56038	0.0853329
Lum	14.3228	13.8578	15.3716	12.1806	9.81631	15.622	24.7508	14.0777	18.5101	19.4709	14.3175	48.7615	1.39134	0.0854565
Hist2h2be	0.954853	0.923857	2.71264	2.8109	1.0907	0.918943	0	0	0.974215	0.973547	3.818	1.47762	-3.5889	0.0854623
Selenop	0	0	0.904213	0	0	0.918943	5.89305	0	0.974215	1.94709	0	2.95524	10.7638	0.0854966
Hoxc8	1.90971	0	0	0.936966	0	0	0	0	0	0	0	0	-10000	0.0855248
Sh3gl1	16.2325	14.7817	16.2758	19.6763	9.81631	12.8652	7.07166	11.2622	12.6648	9.73547	14.3175	4.43287	-1.40038	0.0857724
Git1	7.63882	13.8578	12.659	14.9915	8.72561	14.7031	1.17861	5.63109	6.81951	12.6561	7.636	0	-1.63411	0.086565
Ndufa5	0.954853	4.61928	4.52107	3.74786	1.0907	7.35154	3.53583	5.63109	4.87108	3.89419	4.7725	4.43287	1.79037	0.0866203
Samd1	5.72912	8.31471	6.32949	8.43269	4.36281	5.51366	4.71444	1.87703	3.89686	4.86774	6.6815	1.47762	-1.65823	0.086749
Mcm2	150.867	126.568	138.345	137.734	165.787	127.733	111.968	137.023	136.39	99.3018	122.176	84.2245	-1.12147	0.0870741
Rragc	11.4582	32.335	6.32949	13.1175	22.9047	5.51366	10.6075	6.5696	9.74215	6.81483	5.727	2.95524	-2.12488	0.0872462
Klhdc10	3.81941	0.923857	1.80843	0.936966	1.0907	0.918943	0	0.938514	0	0.973547	0.9545	0	-3.6951	0.0872736
Tubal3	3.81941	0.923857	1.80843	0.936966	1.0907	0	0	0.938514	0.974215	0.973547	0	0	-3.58832	0.0872736
Spc24	2.86456	2.77157	0.904213	2.8109	3.2721	2.75683	0	0	0.974215	0	0	0	-2.70666	0.0873969
Trappc12	2.86456	2.77157	2.71264	2.8109	1.0907	2.75683	0	0.938514	0	3.89419	3.818	0	-2.65207	0.0873969
Nup98	11.4582	11.0863	14.4674	10.3066	3.2721	11.0273	5.89305	4.69257	0.974215	10.709	13.363	2.95524	-1.79184	0.0874243
Spin1	4.77426	1.84771	4.52107	4.68483	4.36281	2.75683	1.17861	1.87703	1.94843	0.973547	1.909	2.95524	-2.08127	0.0882012
Dek	78.2979	62.8222	57.8696	66.5246	89.4375	52.3797	71.8952	55.3723	57.4787	42.8361	53.452	57.6273	-1.19751	0.0883651
Psmg1	5.72912	5.54314	5.42528	5.62179	6.54421	10.1084	5.89305	8.44663	10.7164	1.94709	5.727	4.43287	1.52287	0.0886611
Csad	0	0.923857	2.71264	0	0	0	0	0	0	1.94709	1.909	1.47762	-10000	0.0886651
Clta	4.77426	3.69543	5.42528	6.55876	2.1814	8.27049	5.89305	6.5696	8.76794	4.86774	3.818	8.86573	1.62916	0.0888188
Igfbp7	5.72912	5.54314	4.52107	3.74786	3.2721	7.35154	8.25027	7.50811	6.81951	3.89419	4.7725	2.95524	1.63991	0.0888541
Fam213a	1.90971	3.69543	4.52107	1.87393	4.36281	4.59471	9.42888	4.69257	4.87108	1.94709	4.7725	8.86573	1.80188	0.0891983
Wasf3	1.90971	0	0	0	1.0907	0	0	0	0	0	0	0	-10000	0.0893412
Minpp1	1.90971	0	0	0	1.0907	0	0	0	0	0	0	0	-10000	0.0893412
Aven	1.90971	0	0	0	1.0907	0	0	0	0	0	0	0	-10000	0.0893412
Uchl3	23.8713	17.5533	21.7011	21.5502	16.3605	11.9463	9.42888	19.7088	19.4843	12.6561	16.2265	11.821	-1.33451	0.0896836
Tspan8	1.90971	2.77157	4.52107	2.8109	2.1814	2.75683	0	0	1.94843	8.76192	2.8635	2.95524	-2.41341	0.0897381
Gorasp2	14.3228	9.23857	13.5632	9.36966	5.45351	15.622	11.7861	14.0777	16.5617	12.6561	12.4085	8.86573	1.39678	0.0898184
Acta1	0	25.868	0	0	0	21.1357	0	6.5696	3.89686	10.709	15.272	0	1.52709	0.0898351
Rtfdc1	1.90971	2.77157	2.71264	2.8109	2.1814	1.83789	0	0	1.94843	1.94709	1.909	0	-2.61705	0.0898732
Ptk7	1.90971	3.69543	1.80843	1.87393	1.0907	0.918943	0	0	1.94843	1.94709	0	0	-2.89553	0.0899006
Rsrp1	0	0.923857	0	2.8109	0	0	0	0	0	0	0.9545	0	-10000	0.0899884
Nacad	0	0.923857	0	2.8109	0	0	0	0	0	0	0.9545	0	-10000	0.0899884
Abhd15	0	0.923857	0	2.8109	0	0	0	0	0	0.973547	0	0	-10000	0.0899884
Serpind1	11.4582	11.0863	9.94635	11.2436	10.907	11.0273	18.8578	17.8318	13.639	14.6032	8.5905	28.0748	1.4036	0.0900111
Pbrm1	23.8713	26.7918	22.6053	26.235	35.9931	18.3789	17.6791	21.5858	26.3038	16.5503	26.726	10.3434	-1.29125	0.0900748
Cpn2	14.3228	16.6294	18.0843	16.8654	7.63491	28.4872	38.8941	14.0777	15.5874	24.3387	14.3175	36.9406	1.64963	0.0901131
Eif2s3y	5.72912	0	0	0	0	3.67577	3.53583	2.81554	0	1.94709	2.8635	1.47762	2.18776	0.0901764
Fdxr	1.90971	1.84771	4.52107	2.8109	1.0907	2.75683	2.35722	5.63109	7.79372	5.84128	6.6815	2.95524	1.90258	0.0902514
Rexo1	2.86456	0	0.904213	0	0	0	0	0	0	0	0	0	-10000	0.0904091
Hoxb5	14.3228	10.1624	13.5632	17.8024	5.45351	11.0273	8.25027	4.69257	8.76794	5.84128	15.272	8.86573	-1.49805	0.0904679
Atm	0	0.923857	2.71264	0.936966	1.0907	5.51366	0	2.81554	2.92265	2.92064	2.8635	0	2.48312	0.0907734
Prepl	2.86456	0	0	0.936966	0	0	0	0	0	0	0	0	-10000	0.0908216
Znf48	0	0	0.904213	0	2.1814	0	0	0	0	0	0	0	-10000	0.0910755
Cd1d1	0	0	0.904213	0	2.1814	0	0	0	0	0	0	0	-10000	0.0910755
Ogfr	6.68397	7.39085	6.32949	8.43269	7.63491	6.4326	3.53583	3.75406	3.89686	2.92064	3.818	2.95524	-1.65599	0.0913299
Cenpe	0	2.77157	0	0	1.0907	0	0	0	0	0	0	0	-10000	0.0914398
Suclg2	24.8262	16.6294	23.5095	15.9284	20.7233	21.1357	20.0364	29.0939	33.1233	30.18	23.8625	26.5972	1.2718	0.0914538
Gfpt1	4.77426	3.69543	5.42528	3.74786	0	9.18943	3.53583	6.5696	4.87108	11.6826	6.6815	0	1.71216	0.0914625
B2m	2.86456	3.69543	1.80843	3.74786	2.1814	4.59471	9.42888	5.63109	1.94843	6.81483	2.8635	8.86573	1.88869	0.0916276
Yaf2	0	0	0	0.936966	2.1814	0	0	0	0	0	0	0	-10000	0.0918744
Pcnt	0.954853	3.69543	0	0	0	0	0	0	0	0	0	0	-10000	0.0921349
Wdr33	4.77426	1.84771	6.32949	4.68483	4.36281	8.27049	3.53583	9.38514	6.81951	5.84128	5.727	1.47762	1.5916	0.0923158
Myo1b	16.2325	18.4771	25.318	16.8654	9.81631	15.622	0	14.0777	13.639	27.2593	28.635	1.47762	-1.60059	0.0924963
Dpm1	0.954853	2.77157	4.52107	5.62179	6.54421	3.67577	9.42888	8.44663	5.84529	3.89419	7.636	8.86573	1.6776	0.0925337
Nit2	4.77426	6.467	11.7548	8.43269	8.72561	11.0273	9.42888	10.3237	15.5874	8.76192	11.454	13.2986	1.44341	0.0925823
Nrf1	1.90971	2.77157	1.80843	1.87393	2.1814	0.918943	0	0.938514	0.974215	0	1.909	0	-2.97917	0.0927563
Mat2a	19.0971	22.1726	14.4674	17.8024	26.1768	17.4599	14.1433	13.1392	14.6132	12.6561	12.4085	11.821	-1.34398	0.0930444
Smarcb1	5.72912	7.39085	5.42528	9.36966	8.72561	1.83789	1.17861	9.38514	4.87108	1.94709	3.818	4.43287	-1.69704	0.0933099
Lrrc59	34.3747	34.1827	38.8812	37.4786	44.7188	45.9471	50.6802	38.4791	46.7623	36.0212	35.3165	41.3734	1.1988	0.0939469
Sirt1	3.81941	1.84771	3.61685	3.74786	1.0907	2.75683	0	0.938514	0.974215	0	1.909	0	-2.41951	0.0940233
Tubb1	0	4.61928	0	0	1.0907	0	0	0	0	2.92064	6.6815	1.47762	-10000	0.0940732
Acbd5	0.954853	0	1.80843	0	0	1.83789	2.35722	0.938514	1.94843	0.973547	0.9545	1.47762	3.20364	0.0942044
Tbc1d10b	2.86456	2.77157	1.80843	1.87393	1.0907	0.918943	0	0.938514	0.974215	1.94709	1.909	1.47762	-2.94079	0.0943546
Gimap4	6.68397	12.934	11.7548	9.36966	4.36281	5.51366	5.89305	4.69257	7.79372	14.6032	9.545	8.86573	-1.51024	0.0944026
Mpp2	9.54853	5.54314	13.5632	10.3066	3.2721	6.4326	0	6.5696	4.87108	6.81483	15.272	2.95524	-1.89036	0.0946169
Tbc1d15	6.68397	10.1624	5.42528	4.68483	4.36281	5.51366	0	2.81554	5.84529	3.89419	4.7725	0	-1.76764	0.0948473
Strbp	10.5034	10.1624	12.659	15.9284	11.9977	17.4599	14.1433	18.7703	15.5874	14.6032	20.0445	17.7315	1.34612	0.0949377
Med11	0	0	0.904213	0	0	0.918943	1.17861	0.938514	0.974215	0	0.9545	1.47762	5.54388	0.0952417
Lfng	0	0	0	0.936966	0	0.918943	1.17861	0.938514	0.974215	0.973547	0.9545	0	5.35009	0.0952418
Ppif	0.954853	0	0	0	0	0.918943	1.17861	0.938514	0.974215	0	0	0	5.24987	0.0952418
Sf3a3	43.9232	69.2892	37.977	54.344	51.263	47.785	30.6439	42.2331	39.9428	30.18	38.18	29.5524	-1.27915	0.0952557
Rer1	0.954853	0.923857	2.71264	0	1.0907	2.75683	4.71444	5.63109	0	2.92064	2.8635	2.95524	2.8824	0.0952968
Dynll2	12.4131	13.8578	14.4674	14.9915	15.2698	20.2167	22.3936	20.6473	12.6648	17.5238	20.0445	25.1196	1.33667	0.0953539
Vps51	1.90971	5.54314	4.52107	2.8109	0	1.83789	0	0.938514	1.94843	1.94709	1.909	0	-2.50334	0.0955364
Slain2	5.72912	7.39085	3.61685	7.49573	5.45351	6.4326	3.53583	1.87703	1.94843	3.89419	3.818	4.43287	-1.72169	0.0959764
Ube2d3	5.72912	6.467	2.71264	2.8109	7.63491	1.83789	3.53583	4.69257	0.974215	1.94709	2.8635	5.91049	-1.8372	0.0960083
Akap2	8.59367	20.3248	13.5632	5.62179	2.1814	6.4326	0	0.938514	9.74215	36.9948	15.272	8.86573	-2.35069	0.0963337
Maneal	0	11.0863	0	0	1.0907	0	0	0	0	0	0	0	-10000	0.0965862
Bzw2	11.4582	12.934	9.94635	12.1806	19.6326	9.18943	9.42888	8.44663	9.74215	7.78838	6.6815	10.3434	-1.4378	0.0968003
Ipo11	5.72912	3.69543	4.52107	4.68483	4.36281	1.83789	0	3.75406	3.89686	1.94709	0.9545	0	-1.93856	0.096824
Celf6	1.90971	2.77157	2.71264	3.74786	3.2721	0.918943	1.17861	1.87703	0.974215	0.973547	3.818	1.47762	-2.33008	0.0970966
Pglyrp2	0	1.84771	0	0	1.0907	0.918943	3.53583	0.938514	1.94843	1.94709	0.9545	5.91049	3.12316	0.0971903
Pgghg	1.90971	0	0	0.936966	0	1.83789	1.17861	2.81554	0.974215	0.973547	1.909	0	2.98869	0.0971903
Nipsnap3b	1.90971	0.923857	3.61685	5.62179	5.45351	5.51366	2.35722	7.50811	7.79372	4.86774	4.7725	4.43287	1.65277	0.097253
Hsp90ab1	513.711	511.817	506.359	482.537	543.169	470.499	507.981	493.659	472.494	454.646	475.341	469.884	-1.05217	0.0973784
Tcf4	0.954853	3.69543	2.71264	1.87393	1.0907	0	1.17861	0.938514	0.974215	0.973547	0.9545	1.47762	-2.67264	0.0975186
Gtf3c4	2.86456	5.54314	5.42528	4.68483	4.36281	1.83789	0	3.75406	3.89686	3.89419	5.727	0	-1.92906	0.097804
Ndufs3	26.7359	19.401	24.4138	23.4241	20.7233	29.4062	28.2866	31.9095	25.3296	22.3916	23.8625	33.9853	1.25255	0.097814
Prrc2c	32.465	36.0304	28.9348	29.9829	26.1768	30.3251	24.7508	26.2784	17.5359	23.3651	20.999	4.43287	-1.24251	0.0978713
Pdlim5	18.1422	18.4771	15.3716	15.9284	3.2721	12.8652	4.71444	5.63109	8.76794	18.4974	18.1355	8.86573	-1.78097	0.0978866
Pacsin3	4.77426	3.69543	1.80843	2.8109	1.0907	1.83789	0	0.938514	1.94843	0.973547	1.909	0	-2.40088	0.0979084
Atad2	15.2776	13.8578	15.3716	15.9284	16.3605	8.27049	11.7861	12.2007	12.6648	8.76192	10.4995	7.38811	-1.36763	0.0982796
Acsf3	1.90971	1.84771	0.904213	0.936966	0	4.59471	0	2.81554	2.92265	2.92064	5.727	0	2.30703	0.0987016
Psmb8	0.954853	8.31471	5.42528	7.49573	0	6.4326	7.07166	12.2007	5.84529	8.76192	10.4995	7.38811	1.77723	0.0987468
Eci2	3.81941	2.77157	8.13792	3.74786	5.45351	8.27049	2.35722	8.44663	11.6906	8.76192	8.5905	2.95524	1.60701	0.0988138
Ctif	0.954853	0.923857	1.80843	0.936966	1.0907	0.918943	0	0	0	0	0	0	-4.97511	0.0990131
Banp	0.954853	0.923857	1.80843	0.936966	1.0907	0	0	0	0.974215	0.973547	0.9545	0	-4.69285	0.0990131
Chaf1a	1.90971	0	2.71264	1.87393	4.36281	0.918943	0	0.938514	0.974215	0	0	0	-3.06789	0.0993903
Hint1	42.0135	38.802	47.9233	41.2265	46.9002	60.6502	53.0374	43.1717	47.7365	44.7832	41.0435	42.8511	1.17928	0.0996596
Casp3	15.2776	14.7817	11.7548	15.9284	22.9047	11.9463	10.6075	13.1392	10.7164	5.84128	7.636	14.7762	-1.39019	0.0996647
Nfu1	0.954853	0.923857	1.80843	1.87393	1.0907	2.75683	4.71444	2.81554	1.94843	0.973547	4.7725	1.47762	2.29925	0.0997676
Apom	0.954853	0.923857	1.80843	1.87393	1.0907	2.75683	3.53583	3.75406	1.94843	2.92064	2.8635	4.43287	2.25413	0.0997676
Blmh	23.8713	20.3248	19.8927	24.3611	30.5396	20.2167	15.3219	20.6473	16.5617	17.5238	14.3175	4.43287	-1.30852	0.0998642
Rad23b	18.1422	15.7056	15.3716	22.4872	27.2675	28.4872	35.3583	23.4629	17.5359	17.5238	12.4085	17.7315	1.32414	0.0998878
Crmp1	66.8397	64.67	54.2528	61.8397	68.7142	64.326	51.8588	45.0487	55.5303	32.1271	44.8615	39.8958	-1.16741	0.0999098
Mms19	7.63882	6.467	7.23371	7.49573	3.2721	7.35154	0	2.81554	4.87108	0	1.909	0	-1.70805	0.0999368
Cad	38.1941	54.5075	49.7317	36.5417	22.9047	43.1903	2.35722	24.4014	37.0202	25.3122	22.908	0	-1.50982	0.100035
Pdia3	190.971	185.695	191.693	177.087	145.063	192.059	203.9	203.658	182.178	222.942	252.942	214.255	1.0974	0.100224
Qrich1	3.81941	7.39085	3.61685	3.74786	4.36281	2.75683	0	2.81554	3.89686	1.94709	4.7725	1.47762	-1.93788	0.100388
Mrpl43	0	0.923857	1.80843	1.87393	3.2721	3.67577	3.53583	2.81554	2.92265	0.973547	0.9545	0	2.05466	0.100621
Kif5a	2.86456	3.69543	2.71264	0.936966	0	2.75683	0	0	0	0	0	0	-2.96271	0.100662
Slbp	1.90971	2.77157	0.904213	3.74786	3.2721	0.918943	1.17861	0.938514	0.974215	0	0.9545	1.47762	-2.51463	0.10085
Ca2	49.6523	38.802	30.7432	36.5417	25.0861	30.3251	34.1797	15.0162	29.2265	54.5186	39.1345	53.1944	-1.33024	0.101185
Apeh	17.1873	13.8578	11.7548	14.0545	3.2721	11.0273	1.17861	5.63109	8.76794	14.6032	11.454	14.7762	-1.80798	0.101187
Vapa	37.2393	36.9543	34.3601	38.4156	35.9931	28.4872	33.0011	30.0325	29.2265	28.2329	31.4985	33.9853	-1.2122	0.101218
Aaas	1.90971	5.54314	3.61685	1.87393	1.0907	1.83789	1.17861	1.87703	0	0.973547	2.8635	0	-2.29435	0.101249
Pld3	0	1.84771	1.80843	1.87393	1.0907	0.918943	3.53583	2.81554	4.87108	0.973547	0.9545	1.47762	2.29229	0.101358
Elavl3	15.2776	11.0863	13.5632	19.6763	23.9954	11.9463	11.7861	11.2622	13.639	7.78838	8.5905	8.86573	-1.37516	0.101635
Cxadr	6.68397	4.61928	9.04213	5.62179	7.63491	11.0273	9.42888	9.38514	9.74215	6.81483	6.6815	10.3434	1.47251	0.10254
Hspbp1	1.90971	6.467	6.32949	8.43269	3.2721	0.918943	0	3.75406	5.84529	5.84128	6.6815	0	-2.00877	0.102695
Msr1	0	0	0	0	1.0907	0	2.35722	0.938514	0.974215	0	0	0	4.89358	0.103013
Apof	0	0	0.904213	0	0	0	1.17861	1.87703	0.974215	1.94709	1.909	0	5.57094	0.103013
Muc1	0	0	0	0.936966	0	0	1.17861	1.87703	0.974215	1.94709	2.8635	2.95524	5.3762	0.103013
Hdhd5	0	0.923857	0	0	0	1.83789	1.17861	0.938514	0	1.94709	1.909	0	5.35122	0.103013
Txnl4a	0	0.923857	0	0	0	0.918943	1.17861	1.87703	0	0.973547	0.9545	1.47762	5.3777	0.103013
Chac2	0.954853	0	0	0	0	1.83789	1.17861	0.938514	0	0	0	0	5.17751	0.103013
Sncg	0	0	0.904213	0	0	0.918943	1.17861	1.87703	0	0	0.9545	4.43287	5.49453	0.103013
Lamtor2	0	0	0.904213	0	0	0.918943	1.17861	1.87703	0	0	0	1.47762	5.49453	0.103013
Dars2	0	0	0	0.936966	0	1.83789	0	0.938514	0.974215	0	0	0	5.00367	0.103013
Rab25	0	0	0.904213	0	0	0.918943	0	1.87703	0.974215	0.973547	4.7725	1.47762	5.21197	0.103013
Tmem19	0	0	0.904213	0	0	1.83789	0	0.938514	0.974215	0	0.9545	0	5.18492	0.103013
Ctc1	6.68397	5.54314	9.04213	3.74786	4.36281	7.35154	1.17861	6.5696	5.84529	4.86774	4.7725	0	-1.12217	0.103013
Ndufaf2	8.59367	7.39085	6.32949	6.55876	3.2721	8.27049	14.1433	9.38514	7.79372	5.84128	5.727	7.38811	1.53962	0.103109
Pde4dip	1.90971	0	1.80843	0.936966	1.0907	0.918943	0	0	0	0.973547	0	0	-5.00209	0.103439
Ssh2	1.90971	0.923857	1.80843	0.936966	0	0.918943	0	0	0	0	0.9545	0	-4.85684	0.103439
Kif27	0.954853	0.923857	1.80843	0	2.1814	0	1.17861	0	0	0	0.9545	0	-3.98336	0.103439
Cfi	12.4131	14.7817	12.659	12.1806	8.72561	22.9736	45.9658	12.2007	12.6648	24.3387	11.454	32.5077	1.92983	0.103772
Osbp	18.1422	19.401	20.7969	21.5502	14.1791	16.541	8.25027	15.9547	15.5874	24.3387	20.999	4.43287	-1.33589	0.10418
Il1rap	0.954853	2.77157	0.904213	1.87393	0	5.51366	1.17861	2.81554	1.94843	1.94709	0.9545	4.43287	2.20158	0.104214
Slc4a1	9.54853	11.0863	3.61685	1.87393	1.0907	3.67577	0	0.938514	1.94843	11.6826	5.727	1.47762	-3.31769	0.104305
Rad50	3.81941	1.84771	3.61685	3.74786	1.0907	14.7031	0	10.3237	13.639	7.78838	5.727	2.95524	3.42234	0.104448
Asrgl1	5.72912	6.467	9.94635	7.49573	7.63491	4.59471	2.35722	6.5696	4.87108	3.89419	3.818	5.91049	-1.62122	0.104883
Plcg2	0.954853	5.54314	4.52107	5.62179	1.0907	7.35154	2.35722	5.63109	9.74215	7.78838	19.09	0	1.76818	0.104909
Thbs4	20.0519	13.8578	5.42528	7.49573	7.63491	6.4326	1.17861	9.38514	5.84529	3.89419	2.8635	1.47762	-1.90759	0.10491
Cmtr1	9.54853	5.54314	5.42528	6.55876	7.63491	8.27049	7.07166	14.0777	10.7164	10.709	15.272	8.86573	1.44539	0.104996
Ndufs8	7.63882	7.39085	8.13792	3.74786	4.36281	11.0273	8.25027	10.3237	7.79372	7.78838	10.4995	7.38811	1.49445	0.105122
Fahd2	1.90971	0.923857	2.71264	0.936966	1.0907	2.75683	2.35722	2.81554	4.87108	4.86774	3.818	1.47762	2.11264	0.105194
Igfals	2.86456	2.77157	5.42528	4.68483	2.1814	10.1084	10.6075	4.69257	1.94843	4.86774	2.8635	7.38811	1.90745	0.105196
Cdc16	3.81941	3.69543	6.32949	3.74786	0	1.83789	0	1.87703	2.92265	1.94709	2.8635	0	-2.12032	0.106
Atp5j2	15.2776	12.934	14.4674	14.0545	17.4512	17.4599	20.0364	23.4629	16.5617	13.6297	15.272	25.1196	1.30621	0.106289
Asah1	6.68397	5.54314	9.04213	7.49573	10.907	6.4326	18.8578	14.0777	8.76794	8.76192	11.454	13.2986	1.51669	0.106331
Coro7	6.68397	7.39085	5.42528	3.74786	0	0.918943	0	3.75406	2.92265	8.76192	8.5905	0	-2.44856	0.106808
Rtn4	26.7359	22.1726	23.5095	21.5502	14.1791	29.4062	31.8225	25.3399	23.3812	35.0477	28.635	33.9853	1.27083	0.107138
Cxcr4	0.954853	2.77157	0.904213	0.936966	0	0.918943	0	0	0	0	0.9545	0	-4.84696	0.107417
Acss2	0	0.923857	2.71264	0.936966	1.0907	0	0	0.938514	0	2.92064	0	1.47762	-4.8282	0.107417
Limch1	12.4131	18.4771	14.4674	11.2436	0	7.35154	0	0.938514	3.89686	25.3122	24.817	0	-3.71554	0.107511
Lims1	1.90971	6.467	2.71264	0.936966	0	2.75683	0	0	0	3.89419	2.8635	0	-3.4899	0.107708
Pak2	30.5553	33.2588	33.4559	42.1635	31.6303	28.4872	29.4652	25.3399	29.2265	26.2858	39.1345	26.5972	-1.21625	0.107713
Arpin	2.86456	3.69543	6.32949	5.62179	2.1814	3.67577	2.35722	2.81554	0	2.92064	4.7725	4.43287	-1.87083	0.108014
Dctn1	42.0135	62.8222	40.6896	31.8568	13.0884	39.5145	0	29.0939	25.3296	42.8361	35.3165	0	-1.62209	0.108055
Ankrd28	0	1.84771	1.80843	1.87393	0	0.918943	0	0	0	0.973547	1.909	0	-4.81429	0.10818
Nfib	22.9165	20.3248	37.977	31.8568	29.4489	45.0282	28.2866	28.1554	51.6334	24.3387	23.8625	23.642	1.34279	0.10844
Gmpr2	0	0	0.904213	0.936966	1.0907	1.83789	0	1.87703	2.92265	1.94709	0	0	2.82991	0.108584
Txnrd1	21.0068	27.7157	29.839	27.172	31.6303	34.9198	28.2866	32.848	37.0202	26.2858	26.726	26.5972	1.21097	0.108954
Tjp1	23.8713	43.4213	39.7854	30.9199	14.1791	19.2978	17.6791	11.2622	30.2007	53.5451	34.362	29.5524	-1.55204	0.108956
Cbfb	8.59367	8.31471	4.52107	6.55876	4.36281	5.51366	4.71444	2.81554	2.92265	4.86774	3.818	4.43287	-1.62097	0.109355
Rbfox2	11.4582	11.0863	9.04213	11.2436	25.0861	5.51366	11.7861	10.3237	6.81951	4.86774	5.727	7.38811	-1.57748	0.109584
Metap2	25.781	27.7157	25.318	22.4872	27.2675	19.2978	22.3936	20.6473	19.4843	12.6561	17.181	10.3434	-1.25705	0.109744
Csk	13.3679	12.0101	12.659	12.1806	7.63491	9.18943	7.07166	8.44663	7.79372	7.78838	10.4995	5.91049	-1.424	0.110371
Fhl1	23.8713	34.1827	26.2222	20.6132	14.1791	20.2167	8.25027	12.2007	25.3296	43.8096	38.18	29.5524	-1.44331	0.110375
Cast	10.5034	11.0863	14.4674	12.1806	6.54421	7.35154	10.6075	7.50811	5.84529	11.6826	12.4085	5.91049	-1.39962	0.11041
Tecpr1	2.86456	3.69543	7.23371	4.68483	0	3.67577	0	0.938514	0.974215	4.86774	4.7725	0	-2.64522	0.110441
Prdx1	88.8013	126.568	132.015	127.427	119.977	130.49	135.54	198.965	120.803	115.852	107.858	165.494	1.2311	0.110777
Trnt1	10.5034	5.54314	7.23371	8.43269	10.907	11.0273	14.1433	9.38514	13.639	12.6561	7.636	11.821	1.41351	0.111034
Pak1	19.0971	20.3248	19.8927	25.2981	5.45351	14.7031	5.89305	10.3237	13.639	11.6826	35.3165	4.43287	-1.61703	0.111109
Ctps1	50.6072	63.7461	56.9654	106.814	18.5419	52.3797	11.7861	30.0325	29.2265	34.0741	15.272	1.47762	-1.92295	0.111415
Inppl1	25.781	26.7918	14.4674	30.9199	2.1814	13.7841	1.17861	5.63109	9.74215	12.6561	26.726	0	-2.64086	0.111776
Surf4	1.90971	1.84771	2.71264	1.87393	1.0907	2.75683	4.71444	3.75406	3.89686	3.89419	1.909	2.95524	2.00353	0.112531
Mbl2	3.81941	0	1.80843	0	1.0907	2.75683	3.53583	0.938514	4.87108	3.89419	2.8635	16.2538	2.25165	0.112685
Slc16a3	2.86456	0.923857	5.42528	0.936966	2.1814	5.51366	3.53583	4.69257	3.89686	2.92064	4.7725	0	1.78791	0.112807
Yrdc	4.77426	35.1065	2.71264	6.55876	8.72561	3.67577	3.53583	0.938514	1.94843	1.94709	1.909	1.47762	-4.58504	0.112895
Gstm5	4.77426	2.77157	7.23371	6.55876	10.907	11.0273	3.53583	15.0162	10.7164	7.78838	7.636	14.7762	1.56208	0.1135
Lcp1	35.3296	88.6902	63.2949	57.1549	28.3582	24.8115	29.4652	45.0487	37.9944	73.016	42.9525	33.9853	-1.58945	0.113885
Cep170	4.77426	8.31471	7.23371	1.87393	0	4.59471	0	0.938514	0	2.92064	4.7725	0	-3.20921	0.114021
Rps9	60.1557	47.1167	47.9233	53.4071	58.8979	47.785	75.431	64.7575	62.3498	49.6509	57.27	59.1049	1.16973	0.114321
Fam49b	16.2325	19.401	17.1801	22.4872	25.0861	12.8652	9.42888	17.8318	20.4585	13.6297	11.454	11.821	-1.32558	0.114962
Tmx4	8.59367	7.39085	8.13792	10.3066	11.9977	2.75683	5.89305	6.5696	9.74215	3.89419	8.5905	2.95524	-1.48794	0.114967
Prrc2b	3.81941	4.61928	3.61685	2.8109	2.1814	3.67577	0	0.938514	1.94843	3.89419	5.727	0	-2.07815	0.115005
Mbd3	11.4582	10.1624	9.04213	10.3066	13.0884	8.27049	7.07166	7.50811	6.81951	5.84128	6.6815	2.95524	-1.45759	0.11516
Mug1	157.551	93.3095	82.2834	89.9487	53.4444	230.655	203.9	195.211	56.5045	206.392	141.266	248.241	1.80015	0.115238
Lap3	48.6975	44.3451	52.4444	44.9744	45.8095	51.4608	53.0374	61.9419	53.5818	50.6244	44.8615	32.5077	1.16404	0.115245
Eif2b2	5.72912	4.61928	4.52107	3.74786	6.54421	7.35154	8.25027	8.44663	6.81951	2.92064	4.7725	4.43287	1.53349	0.115756
Mapk14	7.63882	8.31471	7.23371	9.36966	5.45351	6.4326	1.17861	5.63109	5.84529	9.73547	6.6815	5.91049	-1.59309	0.116261
Hspb8	0	0	0.904213	1.87393	1.0907	2.75683	2.35722	0.938514	1.94843	1.94709	0.9545	1.47762	2.58507	0.116567
Stk26	2.86456	0	0.904213	0.936966	1.0907	3.67577	0	5.63109	1.94843	3.89419	2.8635	0	2.4272	0.117303
Srpk1	5.72912	7.39085	8.13792	10.3066	3.2721	5.51366	2.35722	4.69257	4.87108	2.92064	5.727	0	-1.59851	0.11746
Cnpy4	3.81941	2.77157	4.52107	3.74786	2.1814	0.918943	4.71444	0.938514	0.974215	3.89419	3.818	4.43287	-1.80663	0.117515
Fbxl8	0	0	0.904213	0	0	2.75683	0	0	1.94843	0	0	0	6.50463	0.117685
Asl	2.86456	3.69543	5.42528	3.74786	1.0907	5.51366	2.35722	4.69257	11.6906	6.81483	5.727	1.47762	1.80206	0.11811
Stk38	0.954853	3.69543	3.61685	7.49573	2.1814	0.918943	1.17861	1.87703	2.92265	3.89419	2.8635	1.47762	-2.08133	0.118217
Pgam2	16.2325	10.1624	7.23371	5.62179	5.45351	6.4326	7.07166	2.81554	5.84529	9.73547	8.5905	4.43287	-1.61349	0.118299
Gripap1	8.59367	6.467	8.13792	3.74786	0	3.67577	0	2.81554	1.94843	3.89419	5.727	0	-2.55424	0.118384
Ctsa	7.63882	8.31471	9.94635	14.0545	8.72561	11.9463	15.3219	15.0162	11.6906	7.78838	9.545	14.7762	1.38597	0.118476
Mup2	4.77426	1.84771	0	0.936966	0	5.51366	10.6075	13.1392	0	9.73547	3.818	7.38811	4.8387	0.118527
Lonp2	1.90971	2.77157	0.904213	1.87393	0	1.83789	0	0	0	1.94709	0.9545	0	-3.24696	0.119045
Washc5	0.954853	1.84771	2.71264	1.87393	0	1.83789	0	0	0	2.92064	2.8635	0	-3.21636	0.119045
Arfgef3	1.90971	2.77157	1.80843	0.936966	0	1.83789	0	0	0	2.92064	3.818	0	-3.2327	0.119045
Rtf1	5.72912	4.61928	7.23371	7.49573	3.2721	4.59471	0	2.81554	5.84529	2.92064	4.7725	1.47762	-1.71098	0.119651
Pycr2	12.4131	13.8578	14.4674	14.9915	14.1791	19.2978	9.42888	20.6473	22.4069	16.5503	18.1355	7.38811	1.28347	0.119653
Psph	1.90971	2.77157	1.80843	3.74786	2.1814	3.67577	4.71444	5.63109	3.89686	0.973547	3.818	4.43287	1.80351	0.119727
Actn4	117.447	124.721	118.452	113.373	38.1745	91.8943	35.3583	57.2494	75.0146	129.482	124.085	39.8958	-1.57883	0.1199
G6pdx	19.0971	29.5634	29.839	17.8024	7.63491	45.0282	17.6791	26.2784	36.046	50.6244	18.1355	8.86573	1.5037	0.120241
Glo1	22.9165	20.3248	25.318	21.5502	6.54421	22.9736	29.4652	20.6473	31.1749	32.1271	30.544	38.4182	1.34838	0.120466
Ppp4r3a	16.2325	17.5533	19.8927	9.36966	15.2698	11.0273	2.35722	13.1392	16.5617	11.6826	8.5905	2.95524	-1.45419	0.120834
Krt33b	80.2076	75.7562	63.2949	77.7682	101.435	73.5154	110.789	93.8514	97.4215	68.1483	89.723	172.882	1.17821	0.121027
Fam76a	2.86456	2.77157	3.61685	2.8109	5.45351	1.83789	1.17861	0.938514	2.92265	0.973547	1.909	0	-2.0376	0.121112
Arhgap32	2.86456	2.77157	2.71264	0.936966	0	2.75683	0	0	0	0.973547	0.9545	0	-2.69461	0.121122
Mccc2	1.90971	4.61928	4.52107	0.936966	2.1814	8.27049	1.17861	3.75406	10.7164	12.6561	6.6815	11.821	2.11028	0.121318
Abcb10	0	0	0.904213	0	0	1.83789	0	1.87703	0	0	0.9545	0	5.13556	0.121338
Snrpb2	7.63882	3.69543	4.52107	7.49573	13.0884	9.18943	12.9647	8.44663	10.7164	1.94709	7.636	16.2538	1.41732	0.121386
Lamp1	3.81941	2.77157	3.61685	4.68483	6.54421	3.67577	8.25027	8.44663	6.81951	5.84128	4.7725	10.3434	1.5856	0.121553
Rabl6	3.81941	2.77157	2.71264	2.8109	3.2721	2.75683	0	0.938514	1.94843	1.94709	2.8635	0	-2.18104	0.121945
Far1	1.90971	3.69543	1.80843	3.74786	6.54421	1.83789	0	1.87703	2.92265	0.973547	0.9545	0	-2.13399	0.122142
Ctnnbl1	18.1422	20.3248	21.7011	18.7393	21.814	11.9463	11.7861	20.6473	17.5359	13.6297	17.181	7.38811	-1.30141	0.122266
Dis3l2	6.68397	3.69543	2.71264	5.62179	5.45351	3.67577	2.35722	0.938514	3.89686	0	2.8635	0	-1.77891	0.122398
Camk1	1.90971	5.54314	2.71264	0	0	0	1.17861	0	0	2.92064	0.9545	0	-6.89998	0.122473
Cisd2	3.81941	3.69543	2.71264	2.8109	3.2721	4.59471	7.07166	4.69257	5.84529	4.86774	2.8635	10.3434	1.70169	0.122544
Senp7	4.77426	3.69543	4.52107	5.62179	5.45351	3.67577	2.35722	2.81554	1.94843	1.94709	3.818	1.47762	-1.78317	0.122804
Stt3a	7.63882	6.467	14.4674	6.55876	10.907	11.0273	12.9647	13.1392	13.639	12.6561	14.3175	7.38811	1.37846	0.123016
Elf2	2.86456	2.77157	1.80843	3.74786	4.36281	2.75683	0	1.87703	0.974215	0.973547	0.9545	0	-2.21898	0.123035
Ect2	1.90971	5.54314	2.71264	4.68483	2.1814	1.83789	0	1.87703	2.92265	0.973547	2.8635	0	-2.05277	0.123037
Alcam	23.8713	30.4873	26.2222	24.3611	18.5419	24.8115	16.5005	9.38514	25.3296	36.0212	82.087	14.7762	-1.29937	0.123155
Ppp4r1	7.63882	6.467	7.23371	4.68483	2.1814	6.4326	0	2.81554	3.89686	5.84128	4.7725	0	-1.71659	0.123608
Upp1	0.954853	1.84771	0.904213	1.87393	1.0907	0.918943	4.71444	5.63109	0.974215	16.5503	5.727	7.38811	2.29312	0.123855
Nudcd1	4.77426	5.54314	5.42528	5.62179	11.9977	4.59471	10.6075	10.3237	15.5874	5.84128	7.636	1.47762	1.54042	0.123972
Kpna2	22.9165	19.401	15.3716	20.6132	22.9047	16.541	11.7861	14.0777	19.4843	10.709	13.363	5.91049	-1.30824	0.123997
Fabp3	16.2325	7.39085	6.32949	8.43269	9.81631	5.51366	9.42888	5.63109	5.84529	4.86774	5.727	16.2538	-1.45962	0.124
Nfatc2	0.954853	0.923857	1.80843	2.8109	0	5.51366	0	6.5696	1.94843	6.81483	10.4995	0	2.69922	0.124342
Uqcrc1	71.614	63.7461	70.5286	63.7137	54.5351	79.948	70.7166	76.0197	68.1951	76.9102	78.269	82.7469	1.13717	0.124385
Ndufb8	1.90971	2.77157	4.52107	2.8109	2.1814	6.4326	2.35722	5.63109	4.87108	6.81483	6.6815	5.91049	1.69888	0.124422
C1qbp	9.54853	2.77157	5.42528	1.87393	8.72561	11.0273	7.07166	7.50811	7.79372	2.92064	6.6815	5.91049	1.47296	0.124596
Actl6a	28.6456	25.868	26.2222	27.172	33.8117	25.7304	18.8578	26.2784	19.4843	20.4445	26.726	23.642	-1.25484	0.124642
Cdh2	2.86456	2.77157	2.71264	2.8109	4.36281	0.918943	3.53583	0.938514	0.974215	1.94709	0	1.47762	-1.95021	0.125137
Nov	26.7359	12.0101	19.8927	16.8654	13.0884	17.4599	30.6439	21.5858	24.3554	47.7038	61.088	54.672	1.32693	0.12516
Nucb2	5.72912	7.39085	9.04213	7.49573	6.54421	7.35154	15.3219	12.2007	7.79372	8.76192	9.545	13.2986	1.47326	0.125205
Clic1	53.4718	49.8883	52.4444	55.281	46.9002	45.9471	33.0011	44.1102	52.6076	46.7303	54.4065	32.5077	-1.17489	0.125485
Scp2	17.1873	18.4771	18.0843	18.7393	17.4512	22.0546	15.3219	28.1554	24.3554	22.3916	14.3175	25.1196	1.24928	0.125524
Impact	1.90971	1.84771	1.80843	0.936966	1.0907	0.918943	0	0	0.974215	0	0	0	-3.20882	0.125524
Trappc3	9.54853	7.39085	10.8506	8.43269	20.7233	5.51366	3.53583	7.50811	11.6906	6.81483	8.5905	2.95524	-1.61273	0.125694
Phf2	6.68397	5.54314	7.23371	8.43269	14.1791	5.51366	3.53583	5.63109	6.81951	2.92064	4.7725	5.91049	-1.56549	0.126303
Myadm	3.81941	3.69543	3.61685	4.68483	1.0907	1.83789	2.35722	0.938514	1.94843	4.86774	1.909	1.47762	-1.90987	0.126365
Eefsec	4.77426	4.61928	7.23371	8.43269	9.81631	7.35154	11.7861	10.3237	10.7164	6.81483	8.5905	5.91049	1.44001	0.126397
Pfkm	0.954853	0.923857	0	0.936966	0	2.75683	1.17861	0	6.81951	1.94709	8.5905	4.43287	4.77459	0.126496
Ddx49	1.90971	1.84771	1.80843	1.87393	2.1814	1.83789	0	0	0.974215	0	0	0	-2.73708	0.126529
Nop2	10.5034	13.8578	8.13792	14.0545	20.7233	14.7031	27.108	15.0162	16.5617	7.78838	6.6815	10.3434	1.36356	0.126557
Rangrf	0	0	1.80843	0	0	0.918943	2.35722	0.938514	0.974215	0	0.9545	0	3.58661	0.126599
Acot7	69.7042	50.8121	66.0076	62.7767	66.5328	46.8661	66.0022	63.819	36.046	57.4393	60.1335	69.4483	-1.18772	0.126803
Ap2a1	25.781	22.1726	21.7011	25.2981	6.54421	20.2167	1.17861	13.1392	14.6132	22.3916	28.635	0	-1.65211	0.126878
Spcs2	3.81941	2.77157	1.80843	1.87393	3.2721	0	1.17861	2.81554	0.974215	3.89419	2.8635	4.43287	-2.18107	0.126921
Ece1	0	6.467	2.71264	1.87393	0	0.918943	0	0	0	2.92064	2.8635	0	-9.62285	0.127361
Ppp2r2a	14.3228	16.6294	15.3716	18.7393	21.814	8.27049	12.9647	16.8933	14.6132	8.76192	14.3175	10.3434	-1.31778	0.127456
Timm10b	0	0	0	0	1.0907	1.83789	0	1.87703	0	0	0	0	4.25748	0.127698
Ahctf1	0.954853	0.923857	2.71264	4.68483	1.0907	5.51366	1.17861	2.81554	5.84529	4.86774	6.6815	1.47762	1.85122	0.128238
Lrrc47	28.6456	20.3248	30.7432	25.2981	22.9047	38.5956	30.6439	26.2784	29.2265	27.2593	27.6805	19.2091	1.219	0.128239
Cse1l	47.7426	52.6598	52.4444	44.0374	49.0816	45.0282	11.7861	51.6183	44.8139	34.0741	35.3165	14.7762	-1.28403	0.128546
Mast4	1.90971	0.923857	2.71264	0	0	0	0	0.938514	0	0.973547	2.8635	0	-4.72764	0.12865
Plxna2	2.86456	1.84771	1.80843	0.936966	2.1814	1.83789	0	0	0.974215	0	2.8635	0	-2.74217	0.128816
Toe1	0.954853	5.54314	4.52107	2.8109	3.2721	1.83789	2.35722	1.87703	0.974215	0.973547	1.909	2.95524	-1.94166	0.129098
Ptma	118.402	129.34	119.356	134.923	158.152	108.435	139.076	120.13	103.267	89.5663	138.402	124.12	-1.12153	0.129241
Krt4	0	165.37	0.904213	0	2.1814	99.2458	10.6075	1.87703	51.6334	139.217	2.8635	5.91049	1.21221	0.129332
Ralb	9.54853	12.0101	9.94635	11.2436	11.9977	13.7841	16.5005	14.0777	14.6132	15.5768	13.363	20.6867	1.34657	0.129516
Sept11	57.2912	56.3553	49.7317	57.1549	47.9909	49.6229	42.43	49.7413	42.8655	44.7832	37.2255	28.0748	-1.16332	0.129657
Mcm4	122.221	106.244	113.931	121.806	143.973	91.8943	88.3957	113.56	129.571	86.6457	108.813	67.9706	-1.14907	0.129749
Crebbp	0	3.69543	4.52107	5.62179	3.2721	0	1.17861	3.75406	0.974215	1.94709	2.8635	2.95524	-2.31735	0.129954
Dopey2	0	0	0.904213	0	1.0907	0	0	0	0	1.94709	0.9545	0	-10000	0.130189
Tcf19	0	0	0	0.936966	1.0907	0	0	0	0	0	0	0	-10000	0.130189
Phf21a	0	0	0	0.936966	1.0907	0	0	0	0	0	0	0	-10000	0.130189
Myh3	0	0	0	0.936966	1.0907	0	0	0	0	0	0.9545	0	-10000	0.130189
Gm10881	0	0	0	0.936966	1.0907	0	0	0	0	0	0.9545	1.47762	-10000	0.130189
Dlgap5	0	0	0	0.936966	1.0907	0	0	0	0	0	0	0	-10000	0.130189
Cyp3a25	0	0	0	0.936966	1.0907	0	0	0	0	0	0	0	-10000	0.130189
Arl2bp	0	0	0	0.936966	1.0907	0	0	0	0	0	0	0	-10000	0.130189
Znf598	0.954853	0	0	0	1.0907	0	0	0	0	0	0	0	-10000	0.130189
Pmfbp1	0.954853	0	0	0	1.0907	0	0	0	0	0	0	1.47762	-10000	0.130189
Nol12	0.954853	0	0	0	1.0907	0	0	0	0	0	0	0	-10000	0.130189
Homer2	0.954853	0	0	0	1.0907	0	0	0	0	0.973547	0	0	-10000	0.130189
Telo2	0	0	0.904213	0.936966	0	0	0	0	0	0	0	0	-10000	0.130189
Spns1	0	0	0.904213	0.936966	0	0	0	0	0	0	0.9545	0	-10000	0.130189
Sirpa	0	0	0.904213	0.936966	0	0	0	0	0	0	0	0	-10000	0.130189
Ensa	0	0	0.904213	0.936966	0	0	0	0	0	0	0	0	-10000	0.130189
Cacna2d2	0	0	0.904213	0.936966	0	0	0	0	0	0	3.818	0	-10000	0.130189
Zbed3	0.954853	0	0	0.936966	0	0	0	0	0	0	0	0	-10000	0.130189
Unc80	0.954853	0	0.904213	0	0	0	0	0	0	0.973547	0	0	-10000	0.130189
Tspan7	0	0.923857	0.904213	0	0	0	0	0	0	0	0.9545	0	-10000	0.130189
Trim47	0.954853	0	0	0.936966	0	0	0	0	0	0	0.9545	0	-10000	0.130189
Stam2	0	0.923857	0.904213	0	0	0	0	0	0	0	0	0	-10000	0.130189
Smtn	0.954853	0	0.904213	0	0	0	0	0	0	0	0	0	-10000	0.130189
Smg9	0.954853	0	0	0.936966	0	0	0	0	0	0	0	0	-10000	0.130189
Slc35g2	0	0.923857	0.904213	0	0	0	0	0	0	0	3.818	0	-10000	0.130189
Nefm	0.954853	0	0.904213	0	0	0	0	0	0	1.94709	0.9545	0	-10000	0.130189
Mtmr3	0.954853	0	0.904213	0	0	0	0	0	0	0	0	0	-10000	0.130189
Mlf1	0.954853	0	0.904213	0	0	0	0	0	0	0.973547	0.9545	5.91049	-10000	0.130189
Map4k5	0	0.923857	0.904213	0	0	0	0	0	0	0	0.9545	0	-10000	0.130189
Map3k15	0	0.923857	0.904213	0	0	0	0	0	0	0	3.818	0	-10000	0.130189
L3hypdh	0	0.923857	0.904213	0	0	0	0	0	0	0.973547	0	1.47762	-10000	0.130189
Knop1	0.954853	0	0	0.936966	0	0	0	0	0	0	0	0	-10000	0.130189
Jund	0.954853	0	0.904213	0	0	0	0	0	0	0	0.9545	0	-10000	0.130189
Iqcb1	0.954853	0	0.904213	0	0	0	0	0	0	0	0	0	-10000	0.130189
Inpp5d	0	0.923857	0.904213	0	0	0	0	0	0	0	0	0	-10000	0.130189
Gigyf1	0	0.923857	0.904213	0	0	0	0	0	0	0	0	0	-10000	0.130189
Dvl2	0.954853	0	0	0.936966	0	0	0	0	0	0	0	0	-10000	0.130189
Clcc1	0	0.923857	0.904213	0	0	0	0	0	0	0	1.909	0	-10000	0.130189
Arhgap25	0	0.923857	0.904213	0	0	0	0	0	0	0	0	0	-10000	0.130189
Adcy9	0.954853	0	0.904213	0	0	0	0	0	0	0	0	0	-10000	0.130189
Aamdc	0.954853	0	0.904213	0	0	0	0	0	0	0.973547	0.9545	1.47762	-10000	0.130189
Znf703	0.954853	0.923857	0	0	0	0	0	0	0	0	0	0	-10000	0.130189
Yes1	0	0.923857	0	0.936966	0	0	0	0	0	3.89419	0	0	-10000	0.130189
Trp53i11	0	0.923857	0	0.936966	0	0	0	0	0	0	5.727	0	-10000	0.130189
Pde5a	0	0.923857	0	0.936966	0	0	0	0	0	0.973547	0.9545	0	-10000	0.130189
Pbx3	0	0.923857	0	0.936966	0	0	0	0	0	0	0	0	-10000	0.130189
N4bp3	0.954853	0.923857	0	0	0	0	0	0	0	1.94709	0.9545	0	-10000	0.130189
Mplkip	0.954853	0.923857	0	0	0	0	0	0	0	0	0	0	-10000	0.130189
Lama1	0	0.923857	0	0.936966	0	0	0	0	0	0.973547	0	0	-10000	0.130189
Kiaa1524	0.954853	0.923857	0	0	0	0	0	0	0	0	0	0	-10000	0.130189
Haus8	0	0.923857	0	0.936966	0	0	0	0	0	0	0	0	-10000	0.130189
Gpsm1	0.954853	0.923857	0	0	0	0	0	0	0	0	0	0	-10000	0.130189
Fut11	0	0.923857	0	0.936966	0	0	0	0	0	0.973547	0	0	-10000	0.130189
Elmo2	0.954853	0.923857	0	0	0	0	0	0	0	0	0	0	-10000	0.130189
Col17a1	0.954853	0.923857	0	0	0	0	0	0	0	0	0	0	-10000	0.130189
Apbb1ip	0	0.923857	0	0.936966	0	0	0	0	0	0	0	0	-10000	0.130189
Brd8	1.90971	3.69543	0.904213	2.8109	0	2.75683	0	0	0	0.973547	1.909	1.47762	-2.70463	0.130227
Arfgap1	4.77426	2.77157	2.71264	2.8109	2.1814	1.83789	1.17861	0.938514	1.94843	1.94709	3.818	0	-2.0667	0.130297
Xpo1	49.6523	59.1268	57.8696	59.9658	41.4466	55.1366	17.6791	46.9257	48.7108	49.6509	55.361	13.2986	-1.27306	0.130391
Aftph	3.81941	2.77157	0.904213	1.87393	0	2.75683	0	0	0	0.973547	3.818	0	-2.71881	0.1306
Trmt61a	0	0	0	0	1.0907	1.83789	0	0	1.94843	0	0	0	4.33931	0.1308
Klhl42	0	0	0	0	1.0907	1.83789	0	0	1.94843	0.973547	0	0	4.33931	0.1308
Tsen34	1.90971	0	0.904213	0.936966	1.0907	1.83789	2.35722	1.87703	2.92265	0.973547	1.909	2.95524	2.32227	0.130992
Spcs1	0.954853	0.923857	1.80843	0	1.0907	2.75683	2.35722	1.87703	1.94843	2.92064	0.9545	2.95524	2.3388	0.130992
Gcat	2.86456	1.84771	4.52107	7.49573	0	0.918943	0	1.87703	1.94843	2.92064	6.6815	0	-2.82085	0.131243
Ppp6r3	11.4582	13.8578	14.4674	13.1175	9.81631	14.7031	1.17861	11.2622	7.79372	7.78838	7.636	0	-1.4361	0.131364
Mylpf	0	33.2588	0	1.87393	0	36.7577	0	20.6473	12.6648	25.3122	34.362	0	2.49304	0.131431
Pold1	44.8781	41.5735	37.977	42.1635	40.3559	39.5145	12.9647	37.5406	41.8913	22.3916	32.453	2.95524	-1.25508	0.131482
Sec23a	8.59367	8.31471	5.42528	3.74786	5.45351	3.67577	0	3.75406	7.79372	6.81483	5.727	0	-1.65717	0.131657
Cisd3	0.954853	1.84771	3.61685	0	1.0907	4.59471	0	5.63109	2.92265	3.89419	1.909	2.95524	2.18845	0.131838
Elavl1	55.3815	46.1928	51.5402	58.0919	78.5305	57.8934	93.1102	64.7575	66.2466	47.7038	62.997	85.7021	1.21665	0.13204
Asf1b	1.90971	1.84771	3.61685	3.74786	2.1814	1.83789	2.35722	0.938514	0	1.94709	1.909	1.47762	-2.07316	0.132112
Col1a1	20.0519	14.7817	19.8927	19.6763	23.9954	17.4599	45.9658	21.5858	27.278	28.2329	21.9535	48.7615	1.42647	0.132114
Riox2	6.68397	4.61928	7.23371	7.49573	7.63491	11.9463	8.25027	7.50811	10.7164	9.73547	8.5905	4.43287	1.42648	0.132198
Tgfbi	2.86456	0.923857	1.80843	1.87393	1.0907	0.918943	4.71444	6.5696	1.94843	2.92064	2.8635	2.95524	2.06615	0.132198
Ccdc92	0.954853	0	1.80843	2.8109	2.1814	0	0	0.938514	0.974215	1.94709	3.818	0	-3.24377	0.132284
Slmap	1.90971	0.923857	2.71264	1.87393	0	0.918943	0	0	0.974215	5.84128	2.8635	0	-3.13556	0.132285
Exoc2	0.954853	2.77157	0	1.87393	0	0	0	0	0.974215	0	3.818	1.47762	-4.59886	0.132294
Ddx50	4.77426	3.69543	5.42528	4.68483	8.72561	0.918943	4.71444	6.5696	0.974215	1.94709	2.8635	4.43287	-1.65774	0.132806
Apcs	0.954853	7.39085	12.659	9.36966	10.907	10.1084	40.0727	11.2622	9.74215	7.78838	5.727	22.1643	2.1555	0.132967
Mindy1	2.86456	2.77157	2.71264	2.8109	0	1.83789	0	1.87703	0	1.94709	1.909	0	-2.40321	0.133312
Aes	4.77426	4.61928	2.71264	4.68483	5.45351	2.75683	2.35722	1.87703	2.92265	1.94709	3.818	0	-1.79505	0.133359
Fmc1	0	0	1.80843	0	0	1.83789	0	1.87703	0.974215	0	0	0	3.24117	0.133487
Ldb3	12.4131	9.23857	0.904213	0.936966	1.0907	5.51366	0	1.87703	3.89686	5.84128	9.545	0	-1.74235	0.133649
Mlf2	0.954853	0	1.80843	0.936966	1.0907	0.918943	3.53583	2.81554	1.94843	0.973547	0.9545	1.47762	2.40525	0.133669
Pycr3	14.3228	12.934	18.0843	14.0545	10.907	21.1357	11.7861	20.6473	18.5101	16.5503	20.0445	10.3434	1.28159	0.133863
Xpo7	13.3679	19.401	20.7969	19.6763	19.6326	11.9463	0	21.5858	20.4585	15.5768	20.999	1.47762	-1.37616	0.134013
Pdpr	2.86456	1.84771	1.80843	8.43269	1.0907	2.75683	0	0	1.94843	1.94709	4.7725	0	-2.72786	0.134104
Cnot9	9.54853	10.1624	9.94635	11.2436	8.72561	6.4326	7.07166	8.44663	5.84529	5.84128	6.6815	5.91049	-1.4283	0.134275
Tln1	112.673	186.619	122.973	120.869	31.6303	92.8132	28.2866	50.6798	76.963	171.344	124.085	32.5077	-1.84854	0.134675
Isy1	1.90971	1.84771	1.80843	1.87393	4.36281	0.918943	0	0.938514	1.94843	1.94709	0.9545	2.95524	-2.48091	0.135077
Hip1	15.2776	8.31471	7.23371	3.74786	0	3.67577	0	2.81554	0.974215	4.86774	0.9545	0	-3.70491	0.135173
Hbs1l	6.68397	5.54314	4.52107	2.8109	5.45351	1.83789	2.35722	6.5696	0.974215	0.973547	0.9545	0	-1.70459	0.13519
Nxt1	2.86456	2.77157	0.904213	1.87393	3.2721	0.918943	0	1.87703	0.974215	0.973547	0	0	-2.47974	0.135219
Bcam	12.4131	17.5533	25.318	12.1806	5.45351	28.4872	11.7861	17.8318	30.2007	36.0212	31.4985	16.2538	1.51378	0.13541
Mrps18b	0.954853	0.923857	0.904213	0.936966	1.0907	2.75683	2.35722	1.87703	1.94843	0.973547	1.909	1.47762	2.32287	0.135922
Ces1c	44.8781	65.5938	66.0076	67.4615	62.17	77.1912	123.754	54.4338	71.1177	61.3335	42.9525	113.777	1.33325	0.13599
Mpp6	0	8.31471	0.904213	3.74786	3.2721	1.83789	0	0	0.974215	0.973547	1.909	0	-4.61972	0.136027
Fam129a	1.90971	5.54314	1.80843	0	0	0	0	0	0.974215	6.81483	1.909	0	-7.60511	0.136084
Psmc3	39.149	34.1827	28.0306	31.8568	34.9024	26.6493	29.4652	27.2169	28.2522	26.2858	24.817	22.1643	-1.20535	0.136196
Prkar2b	6.68397	2.77157	5.42528	4.68483	2.1814	2.75683	1.17861	2.81554	2.92265	6.81483	6.6815	2.95524	-1.79846	0.136436
Bud23	0	4.61928	2.71264	3.74786	4.36281	1.83789	1.17861	0.938514	1.94843	0.973547	0	2.95524	-2.09269	0.136518
Akap5	6.68397	14.7817	18.9885	10.3066	7.63491	9.18943	5.89305	6.5696	9.74215	22.3916	11.454	16.2538	-1.48806	0.136578
C3	157.551	230.04	252.275	244.548	151.607	271.088	497.373	187.703	248.425	265.778	165.128	495.004	1.45338	0.136679
F11r	0	0.923857	2.71264	1.87393	0	3.67577	1.17861	1.87703	2.92265	2.92064	2.8635	5.91049	2.18995	0.136734
Sept6	2.86456	3.69543	1.80843	1.87393	1.0907	0.918943	0	1.87703	0.974215	2.92064	0	0	-2.40477	0.136973
Mfge8	6.68397	2.77157	11.7548	4.68483	4.36281	7.35154	4.71444	13.1392	12.6648	10.709	4.7725	8.86573	1.56446	0.137047
Prps1	50.6072	46.1928	51.5402	48.7222	58.8979	33.0819	41.2513	52.5568	48.7108	43.8096	40.089	38.4182	-1.1661	0.137153
Papss1	21.9616	17.5533	17.1801	27.172	21.814	31.2441	23.5722	27.2169	21.4327	22.3916	22.908	22.1643	1.2238	0.137298
Ilk	32.465	36.9543	34.3601	29.9829	9.81631	17.4599	9.42888	17.8318	29.2265	41.8625	28.635	13.2986	-1.55331	0.137613
Camk2d	3.81941	7.39085	3.61685	1.87393	1.0907	2.75683	1.17861	0	2.92265	5.84128	6.6815	0	-2.07542	0.13811
Ank3	0.954853	0	1.80843	0	0	4.59471	0	0.938514	1.94843	8.76192	8.5905	0	3.38441	0.138251
Med22	0.954853	2.77157	0	0.936966	3.2721	0	0	1.87703	0	0.973547	0	0	-3.38215	0.138689
Gpx3	11.4582	9.23857	16.2758	14.0545	17.4512	15.622	16.5005	16.8933	21.4327	7.78838	9.545	23.642	1.28596	0.138741
Bsg	13.3679	9.23857	10.8506	8.43269	8.72561	13.7841	16.5005	13.1392	11.6906	10.709	11.454	11.821	1.36111	0.138828
Ppia	202.429	182	179.034	193.015	226.866	233.412	215.686	202.719	197.766	178.159	190.9	240.852	1.07997	0.138869
Ccdc58	1.90971	0.923857	0	0.936966	1.0907	2.75683	1.17861	0.938514	3.89686	1.94709	0.9545	2.95524	2.2553	0.138996
Acta2	7.63882	11.0863	10.8506	11.2436	1.0907	7.35154	2.35722	3.75406	5.84529	5.84128	4.7725	13.2986	-1.73647	0.13913
Ecm1	0	0	2.71264	0	0	0	2.35722	0.938514	2.92265	0	0	0	2.86547	0.139405
Nckap1	10.5034	12.934	12.659	11.2436	2.1814	7.35154	0	9.38514	5.84529	5.84128	8.5905	0	-1.75437	0.139501
Mapre1	38.1941	35.1065	33.4559	40.2895	45.8095	23.8925	37.7155	29.0939	39.9428	25.3122	23.8625	31.0301	-1.18095	0.139754
Ppie	24.8262	42.4974	11.7548	14.9915	51.263	9.18943	27.108	6.5696	18.5101	1.94709	1.909	4.43287	-1.89429	0.139879
Ptgs1	0	3.69543	5.42528	3.74786	1.0907	0.918943	1.17861	1.87703	0.974215	6.81483	5.727	0	-2.25659	0.140041
Rasip1	0	3.69543	3.61685	0.936966	0	0	0	0	0.974215	9.73547	2.8635	1.47762	-6.77406	0.140172
Bud31	8.59367	8.31471	9.94635	9.36966	8.72561	3.67577	5.89305	7.50811	7.79372	2.92064	8.5905	8.86573	-1.44588	0.140243
Rock1	13.3679	16.6294	14.4674	14.0545	0	8.27049	1.17861	2.81554	2.92265	12.6561	22.908	0	-3.08254	0.140359
Bclaf1	24.8262	25.868	25.318	19.6763	32.721	28.4872	21.215	40.3561	33.1233	18.4974	24.817	32.5077	1.19911	0.140486
Hmbox1	1.90971	2.77157	0	0.936966	0	0	1.17861	0	0	0	0	0	-3.81347	0.140883
Foxa2	1.90971	2.77157	0.904213	4.68483	5.45351	0.918943	1.17861	3.75406	0	0.973547	2.8635	1.47762	-2.14967	0.140889
Cnn3	22.9165	18.4771	11.7548	14.9915	13.0884	11.9463	4.71444	15.9547	14.6132	18.4974	14.3175	7.38811	-1.37591	0.14117
Ampd2	10.5034	5.54314	11.7548	5.62179	11.9977	4.59471	0	12.2007	5.84529	5.84128	4.7725	0	-1.60493	0.141421
Abcc1	0.954853	3.69543	1.80843	1.87393	1.0907	0.918943	0	0.938514	0.974215	1.94709	2.8635	1.47762	-2.66227	0.14178
Cobll1	0.954853	4.61928	2.71264	4.68483	0	1.83789	0	0	1.94843	7.78838	13.363	0	-2.74073	0.141884
Lman1	13.3679	17.5533	18.9885	14.0545	9.81631	19.2978	16.5005	24.4014	15.5874	18.4974	25.7715	13.2986	1.284	0.142108
Sin3a	27.6907	28.6396	37.977	36.5417	28.3582	31.2441	10.6075	28.1554	30.2007	29.2064	32.453	10.3434	-1.27102	0.142132
Cst3	1.90971	0.923857	0.904213	0	1.0907	1.83789	3.53583	3.75406	0	1.94709	2.8635	4.43287	2.36301	0.142152
Pole3	2.86456	4.61928	2.71264	3.74786	6.54421	1.83789	1.17861	2.81554	2.92265	0.973547	1.909	4.43287	-1.87224	0.142718
Cmss1	4.77426	1.84771	3.61685	4.68483	5.45351	2.75683	2.35722	0.938514	2.92265	0	0.9545	1.47762	-1.81631	0.142789
Gipc1	4.77426	6.467	5.42528	6.55876	5.45351	9.18943	12.9647	5.63109	6.81951	3.89419	4.7725	4.43287	1.50829	0.143023
Hist1h1a	77.3431	63.7461	84.0918	99.3184	122.159	57.8934	101.36	62.8805	60.4013	52.5715	62.997	78.314	-1.26471	0.143041
Tex2	0.954853	0	0	0.936966	0	0.918943	2.35722	0.938514	0.974215	0.973547	0	0	3.42851	0.143552
Pak4	0.954853	0.923857	0	0	0	0.918943	1.17861	0.938514	1.94843	0.973547	4.7725	1.47762	3.31644	0.143552
Cd5l	0	0.923857	0.904213	0	0	1.83789	1.17861	0.938514	0.974215	1.94709	0	0	3.37051	0.143552
Exosc3	0.954853	0	0	0.936966	0	1.83789	1.17861	0.938514	0.974215	0.973547	0	0	3.25694	0.143552
Sri	10.5034	11.0863	12.659	7.49573	7.63491	13.7841	12.9647	16.8933	9.74215	23.3651	13.363	13.2986	1.35138	0.143694
Dna2	2.86456	3.69543	5.42528	3.74786	4.36281	2.75683	2.35722	1.87703	1.94843	0	0	0	-1.79839	0.143859
Gdi1	75.4334	61.8984	54.2528	70.2724	50.1723	57.8934	31.8225	60.0649	56.5045	52.5715	58.2245	33.9853	-1.21	0.14404
Tnni2	0	8.31471	0	0	0	6.4326	0	2.81554	0.974215	2.92064	7.636	0	1.53679	0.144072
Mt-co3	0.954853	0.923857	1.80843	0.936966	1.0907	2.75683	2.35722	1.87703	2.92265	1.94709	2.8635	1.47762	2.16843	0.144153
Fam136a	0.954853	0.923857	0.904213	0.936966	2.1814	2.75683	2.35722	2.81554	1.94843	0.973547	1.909	1.47762	2.09234	0.144153
Tomm22	6.68397	5.54314	5.42528	8.43269	14.1791	12.8652	14.1433	9.38514	7.79372	5.84128	8.5905	10.3434	1.3718	0.144541
Rabep2	1.90971	4.61928	2.71264	1.87393	0	0.918943	0	1.87703	0.974215	0.973547	2.8635	0	-2.35862	0.144628
Gpihbp1	0	1.84771	1.80843	0.936966	1.0907	2.75683	1.17861	1.87703	3.89686	0.973547	0	1.47762	2.1353	0.144712
Lamp2	5.72912	5.54314	5.42528	4.68483	7.63491	3.67577	10.6075	10.3237	9.74215	5.84128	7.636	10.3434	1.47968	0.145608
Suclg1	25.781	19.401	22.6053	20.6132	20.7233	27.5683	21.215	26.2784	31.1749	30.18	30.544	47.2839	1.21693	0.145971
Wapl	4.77426	5.54314	6.32949	9.36966	0	0.918943	1.17861	4.69257	2.92265	2.92064	5.727	0	-2.14287	0.146078
Nme1	75.4334	67.4415	69.6244	70.2724	81.8026	81.7859	83.6813	78.8352	81.8341	68.1483	52.4975	72.4035	1.11821	0.146151
Nxn	2.86456	7.39085	1.80843	3.74786	4.36281	4.59471	1.17861	0.938514	1.94843	0.973547	0.9545	2.95524	-1.86364	0.146423
Hook3	6.68397	10.1624	4.52107	4.68483	0	1.83789	0	2.81554	3.89686	6.81483	10.4995	0	-2.43756	0.1465
Ube2i	13.3679	16.6294	12.659	16.8654	20.7233	11.0273	11.7861	16.8933	8.76794	9.73547	15.272	13.2986	-1.32432	0.146538
Slc9a3r1	5.72912	6.467	11.7548	6.55876	3.2721	16.541	7.07166	6.5696	10.7164	12.6561	15.272	7.38811	1.51334	0.146868
Srl	14.3228	6.467	2.71264	2.8109	2.1814	2.75683	1.17861	0.938514	3.89686	6.81483	2.8635	4.43287	-2.59905	0.146907
Aldh3a2	1.90971	5.54314	8.13792	2.8109	1.0907	7.35154	5.89305	6.5696	4.87108	18.4974	15.272	5.91049	1.58301	0.147146
S100a11	8.59367	10.1624	6.32949	7.49573	5.45351	11.0273	9.42888	12.2007	9.74215	13.6297	8.5905	11.821	1.39343	0.147176
Arih1	9.54853	5.54314	5.42528	6.55876	2.1814	3.67577	0	4.69257	5.84529	5.84128	6.6815	0	-1.64671	0.147762
Wdr18	8.59367	5.54314	5.42528	5.62179	4.36281	13.7841	4.71444	6.5696	8.76794	3.89419	6.6815	1.47762	1.43147	0.147946
Ppm1g	26.7359	26.7918	26.2222	30.9199	28.3582	30.3251	11.7861	18.7703	28.2522	22.3916	22.908	11.821	-1.24781	0.148233
Ctsh	3.81941	7.39085	3.61685	3.74786	6.54421	6.4326	5.89305	8.44663	8.76794	8.76192	4.7725	10.3434	1.47	0.148639
Pld1	0.954853	0	0	0	0	1.83789	0	3.75406	0	2.92064	0	0	7.32043	0.148842
Braf	2.86456	4.61928	0	0.936966	2.1814	1.83789	0	0	0.974215	2.92064	0.9545	0	-3.01617	0.148848
Lman2	8.59367	10.1624	9.04213	11.2436	8.72561	11.0273	12.9647	14.0777	13.639	11.6826	15.272	13.2986	1.35314	0.148883
Sfr1	1.90971	0.923857	0.904213	0.936966	1.0907	0.918943	2.35722	3.75406	2.92265	0.973547	1.909	0	2.15787	0.148955
Uros	0.954853	1.84771	1.80843	1.87393	0	3.67577	2.35722	2.81554	1.94843	3.89419	0.9545	2.95524	2.08117	0.149078
Dhrs7b	0.954853	1.84771	1.80843	0.936966	0	1.83789	2.35722	0.938514	4.87108	3.89419	0.9545	1.47762	2.25414	0.149234
Pdia5	1.90971	3.69543	3.61685	0.936966	0	3.67577	0	0	0	1.94709	1.909	1.47762	-2.211	0.149866
Parn	0.954853	0.923857	3.61685	0.936966	3.2721	4.59471	0	3.75406	7.79372	1.94709	3.818	0	2.07923	0.150169
Ndrg1	13.3679	11.0863	16.2758	18.7393	10.907	34.9198	9.42888	19.7088	19.4843	15.5768	14.3175	7.38811	1.48384	0.150785
Bnip3	0.954853	0	0	0	1.0907	0.918943	2.35722	1.87703	0	0	0.9545	2.95524	3.14902	0.151185
Dync2h1	0.954853	0	0	0	1.0907	1.83789	1.17861	0	1.94843	2.92064	2.8635	0	3.03397	0.151185
Htra1	0	0.923857	0.904213	0	0	0.918943	0	1.87703	1.94843	0	0	0	3.24413	0.151185
Hars2	0.954853	0	0	0.936966	0	1.83789	0	0.938514	1.94843	0	0.9545	0	3.12188	0.151185
Eif3e	39.149	31.4111	37.0727	34.6677	34.9024	27.5683	25.9294	33.7865	31.1749	36.0212	31.4985	25.1196	-1.19672	0.151338
Uchl5	18.1422	17.5533	18.0843	16.8654	15.2698	19.2978	12.9647	8.44663	12.6648	10.709	11.454	13.2986	-1.28774	0.151484
Cdkn2aip	13.3679	12.0101	16.2758	15.9284	14.1791	20.2167	16.5005	18.7703	17.5359	11.6826	20.999	10.3434	1.27198	0.151693
Fermt2	6.68397	6.467	11.7548	3.74786	1.0907	3.67577	1.17861	0.938514	5.84529	12.6561	8.5905	1.47762	-2.0446	0.151986
Clpp	2.86456	2.77157	4.52107	3.74786	8.72561	7.35154	5.89305	7.50811	5.84529	4.86774	1.909	7.38811	1.46913	0.152048
Lamc1	9.54853	12.934	25.318	7.49573	1.0907	4.59471	2.35722	0.938514	8.76794	27.2593	14.3175	22.1643	-2.70792	0.152081
Supt6h	21.0068	27.7157	37.0727	26.235	23.9954	31.2441	1.17861	20.6473	28.2522	24.3387	27.6805	2.95524	-1.33814	0.152485
Vcl	123.176	136.731	111.218	96.5075	50.1723	64.326	75.431	64.7575	97.4215	184	111.676	104.911	-1.37196	0.152486
Ahsa1	23.8713	15.7056	18.0843	22.4872	21.814	13.7841	9.42888	18.7703	21.4327	15.5768	19.09	13.2986	-1.28627	0.152622
Ahdc1	6.68397	8.31471	8.13792	5.62179	14.1791	4.59471	1.17861	6.5696	9.74215	2.92064	4.7725	0	-1.55535	0.152682
Zmiz2	4.77426	2.77157	2.71264	3.74786	2.1814	3.67577	0	1.87703	0.974215	0.973547	2.8635	0	-1.98409	0.153273
Fkbp10	0	0	0	0	1.0907	0	2.35722	1.87703	0	0.973547	0	1.47762	4.85267	0.153353
Mbnl2	3.81941	2.77157	7.23371	5.62179	3.2721	5.51366	5.89305	10.3237	5.84529	7.78838	12.4085	7.38811	1.51724	0.153447
Nek9	2.86456	2.77157	3.61685	3.74786	3.2721	2.75683	0	0.938514	2.92265	0.973547	1.909	0	-1.96712	0.153692
Eln	9.54853	6.467	9.04213	5.62179	4.36281	5.51366	2.35722	1.87703	8.76794	4.86774	3.818	5.91049	-1.51404	0.154221
Atl1	1.90971	0	0	0.936966	3.2721	0.918943	0	0	0	0	0.9545	0	-5.32679	0.154557
Ptcd3	0.954853	0.923857	2.71264	1.87393	0	3.67577	0	2.81554	3.89686	1.94709	0.9545	0	2.00845	0.15482
Sestd1	4.77426	3.69543	0	0.936966	0	0.918943	0	0	0	0	0	0	-8.18911	0.154923
Echs1	22.9165	16.6294	13.5632	18.7393	20.7233	18.3789	23.5722	24.4014	25.3296	39.9154	27.6805	56.1497	1.23799	0.154993
Fkbp15	5.72912	11.0863	5.42528	13.1175	0	14.7031	0	0	0.974215	15.5768	15.272	0	-1.8043	0.155056
Ezr	70.6591	76.6801	66.9118	63.7137	74.1677	60.6502	63.6449	65.696	59.4271	73.9896	77.3145	50.2392	-1.12945	0.155505
Postn	29.6004	24.0203	35.2643	29.9829	23.9954	18.3789	23.5722	15.0162	35.0717	38.9419	23.8625	38.4182	-1.24176	0.155784
Dcn	2.86456	8.31471	5.42528	2.8109	2.1814	11.0273	9.42888	2.81554	5.84529	12.6561	4.7725	32.5077	1.68526	0.156012
Hbb-b1	422.045	363.076	286.636	338.245	306.487	295.9	359.476	219.612	308.826	437.123	379.891	571.84	-1.15997	0.156052
Dpf2	14.3228	11.0863	12.659	15.9284	18.5419	9.18943	7.07166	15.9547	10.7164	3.89419	9.545	2.95524	-1.35168	0.156096
Gpkow	0.954853	0	2.71264	2.8109	2.1814	2.75683	5.89305	2.81554	1.94843	1.94709	1.909	1.47762	1.93623	0.156447
Ppfia2	4.77426	2.77157	0.904213	0	0	0.918943	0	0	0	0.973547	0	0	-7.35632	0.156564
Rnf214	5.72912	2.77157	3.61685	2.8109	1.0907	4.59471	0	0.938514	0.974215	1.94709	3.818	0	-1.96933	0.156871
Ubxn6	3.81941	4.61928	3.61685	1.87393	2.1814	2.75683	0	2.81554	0.974215	0.973547	2.8635	0	-1.96877	0.157231
Cpt2	9.54853	10.1624	6.32949	9.36966	0	20.2167	2.35722	21.5858	14.6132	32.1271	20.0445	7.38811	2.07473	0.157323
Marcksl1	15.2776	17.5533	13.5632	14.9915	22.9047	15.622	14.1433	10.3237	11.6906	6.81483	5.727	8.86573	-1.30229	0.157382
Emc1	6.68397	7.39085	9.94635	4.68483	6.54421	12.8652	8.25027	7.50811	10.7164	4.86774	7.636	5.91049	1.39503	0.157487
Tnks1bp1	6.68397	15.7056	9.94635	8.43269	0	9.18943	0	0.938514	1.94843	25.3122	20.999	0	-2.70072	0.15794
Cbr4	0	0	0.904213	0.936966	0	0	1.17861	0.938514	2.92265	3.89419	0.9545	1.47762	3.42156	0.158124
Bmp1	0	0	0.904213	0.936966	0	0.918943	0	2.81554	0.974215	0.973547	2.8635	1.47762	3.1968	0.158124
Mtx1	0.954853	0	0	0	1.0907	0.918943	0	2.81554	0.974215	0	0.9545	4.43287	2.8774	0.158124
Rab27b	0	0	0	0.936966	1.0907	0	1.17861	2.81554	0.974215	1.94709	1.909	2.95524	3.06286	0.158299
Sugt1	18.1422	12.934	15.3716	16.8654	14.1791	7.35154	14.1433	11.2622	15.5874	11.6826	14.3175	10.3434	-1.28234	0.158472
Cyb5b	16.2325	17.5533	17.1801	21.5502	25.0861	16.541	36.5369	24.4014	22.4069	25.3122	29.5895	29.5524	1.27925	0.158667
Aldh6a1	12.4131	16.6294	26.2222	12.1806	3.2721	22.9736	10.6075	20.6473	30.2007	49.6509	38.18	39.8958	1.49237	0.158807
Dcxr	1.90971	2.77157	5.42528	0.936966	2.1814	2.75683	2.35722	4.69257	8.76794	10.709	6.6815	14.7762	1.75564	0.15913
Wipf1	0.954853	0.923857	0.904213	0.936966	1.0907	0	1.17861	0	0	0	0	0	-3.26526	0.159446
Golim4	3.81941	2.77157	0.904213	3.74786	3.2721	1.83789	10.6075	4.69257	3.89686	2.92064	1.909	0	1.81145	0.159663
Rabep1	3.81941	1.84771	3.61685	0.936966	1.0907	8.27049	0	0	0	0.973547	0.9545	0	-1.09417	0.159684
Bpgm	19.0971	12.934	9.94635	12.1806	10.907	6.4326	12.9647	6.5696	13.639	22.3916	15.272	33.9853	-1.31425	0.159707
Ctnna2	2.86456	5.54314	0.904213	3.74786	0	1.83789	0	0	1.94843	0.973547	1.909	0	-2.75936	0.160031
Nomo1	13.3679	11.0863	15.3716	9.36966	5.45351	15.622	7.07166	18.7703	16.5617	21.418	20.0445	5.91049	1.32723	0.160068
Kdm3a	0.954853	0.923857	2.71264	0.936966	1.0907	4.59471	0	2.81554	2.92265	0	1.909	0	1.95137	0.160592
Timm9	4.77426	2.77157	2.71264	2.8109	6.54421	3.67577	5.89305	7.50811	6.81951	3.89419	1.909	4.43287	1.52295	0.161092
Golm1	3.81941	0.923857	0.904213	1.87393	2.1814	3.67577	5.89305	2.81554	1.94843	1.94709	5.727	1.47762	1.84647	0.161292
Emsy	0	0.923857	0.904213	0.936966	4.36281	0.918943	4.71444	3.75406	1.94843	1.94709	1.909	2.95524	1.98796	0.161353
Ttc39a	0	0	0	0	0	1.83789	0	0	0	0	0.9545	0	10000	0.161496
Rars2	0	0	0	0	0	1.83789	0	0	0	0.973547	1.909	0	10000	0.161496
Plin2	0	0	0	0	0	1.83789	0	0	0	0.973547	0	0	10000	0.161496
Hlcs	0	0	0	0	0	1.83789	0	0	0	0.973547	0.9545	0	10000	0.161496
Golga1	0	0	0	0	0	1.83789	0	0	0	0.973547	0	0	10000	0.161496
Fuk	0	0	0	0	0	1.83789	0	0	0	1.94709	2.8635	0	10000	0.161496
Akap9	1.90971	5.54314	2.71264	0.936966	4.36281	4.59471	5.89305	2.81554	6.81951	3.89419	5.727	4.43287	1.62645	0.161578
Tmem33	1.90971	2.77157	1.80843	0.936966	1.0907	2.75683	3.53583	4.69257	1.94843	0.973547	3.818	2.95524	1.89813	0.161584
Plscr3	0.954853	0.923857	2.71264	1.87393	2.1814	4.59471	3.53583	1.87703	2.92265	4.86774	0.9545	5.91049	1.86925	0.161584
Ankrd17	8.59367	8.31471	5.42528	5.62179	1.0907	6.4326	0	2.81554	3.89686	2.92064	1.909	0	-1.76774	0.162209
Zbp1	0	0	0	0	0	0	0	1.87703	0	0	0	0	10000	0.16257
Pla2g16	0	0	0	0	0	0	0	1.87703	0	1.94709	0.9545	0	10000	0.16257
Iigp1	0	0	0	0	0	0	0	1.87703	0	0	0.9545	1.47762	10000	0.16257
Hltf	0	0	0	0	0	0	0	1.87703	0	0	0	0	10000	0.16257
Celf3	0	0	0	0	0	0	0	1.87703	0	0	0.9545	0	10000	0.16257
Ppa1	32.465	29.5634	21.7011	30.9199	32.721	28.4872	45.9658	33.7865	33.1233	28.2329	30.544	36.9406	1.19904	0.162571
Nasp	86.8916	124.721	86.8045	89.0118	71.9863	95.5701	56.5733	69.4501	82.8083	59.3864	51.543	42.8511	-1.20739	0.162596
Cpb2	0	0	0.904213	0	0	1.83789	3.53583	0	0	0	0	0	7.42872	0.162752
Ppid	18.1422	14.7817	13.5632	15.9284	21.814	21.1357	23.5722	24.4014	14.6132	20.4445	20.0445	14.7762	1.24247	0.163103
Ndc1	2.86456	0.923857	1.80843	1.87393	0	4.59471	0	3.75406	2.92265	1.94709	5.727	0	1.88592	0.163322
Snip1	0.954853	0.923857	0.904213	0.936966	8.72561	0.918943	1.17861	0	0	0	0	0	-4.74667	0.163623
Wnk2	5.72912	2.77157	5.42528	1.87393	3.2721	10.1084	1.17861	12.2007	4.87108	10.709	3.818	1.47762	1.85866	0.163696
Chp1	1.90971	2.77157	0.904213	1.87393	4.36281	3.67577	5.89305	3.75406	2.92265	4.86774	4.7725	10.3434	1.71769	0.163727
Commd2	0	2.77157	1.80843	1.87393	2.1814	1.83789	2.35722	2.81554	5.84529	0.973547	1.909	4.43287	1.86095	0.163818
Sco2	0	0	0.904213	0	2.1814	1.83789	2.35722	0.938514	0.974215	0	0	1.47762	2.47432	0.163831
Rps6kb2	0.954853	0	0	0	2.1814	1.83789	1.17861	0.938514	1.94843	0.973547	0.9545	0	2.3529	0.163831
Serpinb5	0	0	0	0	0	2.75683	0	0	0	1.94709	0.9545	0	10000	0.164212
Dbnl	29.6004	31.4111	28.0306	25.2981	17.4512	31.2441	12.9647	18.7703	20.4585	31.1535	26.726	14.7762	-1.26362	0.164339
Wwox	0	0	0	0	0	0	0	0	1.94843	0	0	0	10000	0.164355
Slc6a14	0	0	0	0	0	0	0	0	1.94843	1.94709	0	0	10000	0.164355
Obp1b	0	0	0	0	0	0	0	0	1.94843	0	0	0	10000	0.164355
Ccne2	0	0	0	0	0	0	0	0	1.94843	0	0	0	10000	0.164355
Rab31	0	3.69543	0	0.936966	2.1814	0.918943	0	0	0	0	1.909	1.47762	-5.93185	0.165024
Exosc4	1.90971	1.84771	2.71264	4.68483	3.2721	5.51366	3.53583	4.69257	4.87108	2.92064	1.909	2.95524	1.6127	0.165636
Mogs	8.59367	5.54314	8.13792	6.55876	4.36281	10.1084	7.07166	13.1392	6.81951	10.709	10.4995	5.91049	1.39845	0.165746
Fah	7.63882	9.23857	19.8927	11.2436	8.72561	12.8652	17.6791	27.2169	9.74215	15.5768	11.454	23.642	1.48714	0.165906
Ampd3	0	0	0	0	0	0	0	3.75406	0	3.89419	5.727	0	10000	0.165932
Auh	1.90971	2.77157	1.80843	3.74786	1.0907	2.75683	3.53583	3.75406	5.84529	3.89419	2.8635	4.43287	1.75358	0.166149
Drap1	0.954853	1.84771	0.904213	2.8109	3.2721	2.75683	2.35722	5.63109	2.92265	1.94709	4.7725	1.47762	1.74516	0.166243
Hint2	8.59367	7.39085	10.8506	12.1806	8.72561	20.2167	9.42888	9.38514	11.6906	9.73547	16.2265	7.38811	1.32803	0.166434
Vcp	227.255	226.345	230.574	249.233	199.598	324.387	221.579	227.12	251.348	281.355	275.85	169.927	1.13022	0.166494
Ptms	5.72912	6.467	7.23371	6.55876	13.0884	2.75683	8.25027	2.81554	7.79372	2.92064	12.4085	11.821	-1.4462	0.166567
Obp1a	0	0	0	0	0	0	0	0	3.89686	0	0	0	10000	0.166879
Clip1	6.68397	10.1624	3.61685	2.8109	0	3.67577	0	1.87703	0.974215	9.73547	7.636	0	-2.85265	0.167027
Aip	11.4582	9.23857	8.13792	10.3066	7.63491	9.18943	3.53583	7.50811	5.84529	8.76192	6.6815	2.95524	-1.43493	0.167034
Mb	60.1557	62.8222	29.839	37.4786	31.6303	50.5419	23.5722	22.5243	31.1749	36.9948	48.6795	22.1643	-1.38906	0.167191
Bpifb9a	0	0	0	0	0	0	0	0	4.87108	0	0	0	10000	0.167315
Cdk17	1.90971	0.923857	0.904213	0.936966	0	0.918943	0	0	0	0	0	0	-4.06967	0.167515
Lamc2	0	0.923857	1.80843	0.936966	1.0907	0	0	0	0.974215	1.94709	1.909	1.47762	-3.90875	0.167515
Fundc2	0.954853	0	0.904213	1.87393	1.0907	0	0	0.938514	0	0	0	0	-4.11177	0.167515
Cgnl1	0.954853	1.84771	0.904213	0	1.0907	0	0	0.938514	0	0.973547	1.909	0	-4.08943	0.167515
Nop9	0.954853	0.923857	0	0.936966	2.1814	0	1.17861	0	0	0	0.9545	0	-3.39184	0.167515
Snx27	0.954853	1.84771	0.904213	0.936966	0	0	0	0	0.974215	1.94709	1.909	0	-3.81332	0.167515
Castor2	0.954853	0.923857	0	1.87393	1.0907	0	0	0	0.974215	0	0	0	-3.97723	0.167515
Pon2	0.954853	1.84771	0.904213	0.936966	0	0	0	0.938514	0	1.94709	1.909	0	-3.95838	0.167515
Sptlc1	0.954853	1.84771	0.904213	0.936966	0	0.918943	0	0	0	1.94709	0.9545	0	-4.04268	0.167515
Mcm3ap	0.954853	1.84771	0.904213	0.936966	0	0.918943	0	0	0	0	1.909	0	-4.04268	0.167515
Xrcc1	2.86456	4.61928	4.52107	3.74786	9.81631	7.35154	7.07166	3.75406	12.6648	3.89419	3.818	4.43287	1.50778	0.167628
Puf60	38.1941	35.1065	37.977	45.9113	53.4444	23.8925	40.0727	40.3561	37.9944	22.3916	29.5895	35.4629	-1.18403	0.167967
Huwe1	57.2912	53.5837	51.5402	45.9113	53.4444	54.2176	16.5005	45.0487	54.556	42.8361	47.725	2.95524	-1.22953	0.168008
Lifr	2.86456	0.923857	1.80843	3.74786	1.0907	4.59471	7.07166	1.87703	1.94843	7.78838	3.818	16.2538	1.85568	0.168056
Galns	3.81941	1.84771	2.71264	2.8109	2.1814	2.75683	5.89305	5.63109	3.89686	2.92064	2.8635	4.43287	1.69924	0.168081
Impa1	18.1422	20.3248	18.0843	19.6763	23.9954	13.7841	18.8578	16.8933	14.6132	18.4974	18.1355	17.7315	-1.24989	0.168109
Cox7a2	2.86456	1.84771	0.904213	2.8109	5.45351	4.59471	4.71444	6.5696	1.94843	2.92064	2.8635	7.38811	1.60537	0.168198
Sfxn1	17.1873	24.0203	21.7011	17.8024	13.0884	22.9736	16.5005	24.4014	28.2522	14.6032	18.1355	10.3434	1.22772	0.168688
Aimp2	11.4582	6.467	9.04213	11.2436	5.45351	8.27049	3.53583	7.50811	4.87108	7.78838	8.5905	1.47762	-1.44432	0.168714
Bckdhb	0.954853	1.84771	4.52107	0.936966	1.0907	8.27049	1.17861	2.81554	2.92265	6.81483	5.727	5.91049	2.0301	0.168816
Serpina10	5.72912	1.84771	7.23371	5.62179	1.0907	9.18943	11.7861	7.50811	1.94843	6.81483	8.5905	10.3434	1.76741	0.169253
Kiaa0907	0	0	1.80843	0.936966	0	0.918943	1.17861	2.81554	0.974215	0	0	0	2.68054	0.169344
Cdh13	9.54853	6.467	5.42528	5.62179	9.81631	7.35154	21.215	12.2007	5.84529	7.78838	9.545	17.7315	1.57992	0.169425
Svil	20.0519	29.5634	20.7969	25.2981	0	13.7841	0	2.81554	4.87108	19.4709	21.9535	0	-3.56616	0.169757
Serpina1d	6.68397	6.467	4.52107	5.62179	5.45351	13.7841	10.6075	5.63109	3.89686	9.73547	7.636	10.3434	1.4749	0.169866
Ptp4a2	1.90971	1.84771	1.80843	4.68483	4.36281	1.83789	0	0.938514	2.92265	1.94709	1.909	2.95524	-2.05136	0.169878
Pick1	0	0	0.904213	1.87393	0	1.83789	0	1.87703	1.94843	0.973547	0.9545	0	2.54817	0.170151
Cyct	0	0	0	0	0	0	5.89305	0	0	0	0	0	10000	0.170917
Cfp	0	0	0	0	0	0	4.71444	0	0	0	0	0	10000	0.171018
Ap2a2	48.6975	38.802	39.7854	38.4156	26.1768	35.8388	15.3219	37.5406	34.0975	36.0212	36.271	5.91049	-1.25003	0.171155
Actn1	149.912	169.066	159.142	159.284	30.5396	120.382	27.108	60.0649	92.5504	186.921	232.898	45.8063	-1.78056	0.171353
Gdap1l1	12.4131	12.934	18.9885	11.2436	7.63491	14.7031	7.07166	9.38514	5.84529	11.6826	12.4085	1.47762	-1.3666	0.171527
Orm2	0	0	0	0	0	0	2.35722	0	0	0	0	0	10000	0.171603
Ndufaf4	0	0	0	0	0	0	2.35722	0	0	0	0.9545	0	10000	0.171603
Gsdma	0	0	0	0	0	0	2.35722	0	0	0.973547	0.9545	0	10000	0.171603
Apoc4	0	0	0	0	0	0	2.35722	0	0	0	0	2.95524	10000	0.171603
Gbp2	0	4.61928	0.904213	1.87393	0	0	0	0.938514	0	0.973547	2.8635	0	-6.30565	0.171656
Mbp	6.68397	3.69543	7.23371	10.3066	3.2721	9.18943	4.71444	1.87703	0	14.6032	4.7725	10.3434	-1.58124	0.171677
Anp32e	34.3747	29.5634	25.318	29.0459	33.8117	28.4872	20.0364	23.4629	28.2522	24.3387	24.817	22.1643	-1.21401	0.172032
Satb2	5.72912	1.84771	1.80843	0	9.81631	0	0	14.0777	0	0	0	0	-1.09118	0.172078
Prim1	11.4582	12.0101	10.8506	14.9915	15.2698	10.1084	7.07166	10.3237	10.7164	5.84128	9.545	2.95524	-1.35176	0.172711
Eif5a	41.0587	39.7258	33.4559	39.3526	50.1723	52.3797	44.7872	48.8027	39.9428	34.0741	34.362	41.3734	1.14048	0.172808
Irgm1	0.954853	3.69543	1.80843	0.936966	0	0.918943	1.17861	8.44663	4.87108	4.86774	3.818	1.47762	2.60545	0.172997
Tpm1	40.1038	48.9644	26.2222	22.4872	18.5419	24.8115	25.9294	19.7088	19.4843	37.9683	34.362	65.0154	-1.39053	0.173336
Hoxb4	2.86456	2.77157	3.61685	2.8109	2.1814	1.83789	1.17861	1.87703	0.974215	0	0.9545	0	-1.94218	0.173372
Edf1	14.3228	11.0863	8.13792	14.0545	10.907	6.4326	12.9647	10.3237	5.84529	9.73547	13.363	14.7762	-1.31604	0.174245
Gltp	3.81941	3.69543	5.42528	5.62179	2.1814	2.75683	2.35722	1.87703	2.92265	4.86774	5.727	2.95524	-1.67391	0.174294
Fga	122.221	136.731	134.728	99.3184	78.5305	166.329	218.043	99.4825	118.854	149.926	142.22	195.046	1.31819	0.17437
Ndufs7	8.59367	6.467	6.32949	3.74786	5.45351	11.0273	5.89305	10.3237	6.81951	9.73547	7.636	10.3434	1.39187	0.174549
Ppm1f	1.90971	3.69543	2.71264	1.87393	4.36281	0.918943	1.17861	1.87703	1.94843	5.84128	1.909	2.95524	-1.96583	0.174924
Actc1	194.79	203.248	161.854	161.158	111.252	166.329	108.432	119.191	155.874	200.551	159.401	175.837	-1.211	0.175005
Arhgap1	26.7359	21.2487	21.7011	24.3611	9.81631	16.541	16.5005	18.7703	15.5874	25.3122	25.7715	14.7762	-1.23281	0.175117
Eif5	24.8262	21.2487	19.8927	23.4241	23.9954	21.1357	21.215	15.0162	16.5617	14.6032	17.181	11.821	-1.22699	0.175319
Rps6	47.7426	47.1167	33.4559	44.9744	52.3537	43.1903	62.4663	55.3723	46.7623	36.0212	35.3165	44.3287	1.15111	0.175354
Napg	6.68397	5.54314	4.52107	0.936966	2.1814	4.59471	1.17861	1.87703	0.974215	0.973547	5.727	0	-1.84279	0.175701
Eef1d	32.465	32.335	35.2643	34.6677	32.721	40.4335	35.3583	35.6635	39.9428	36.9948	35.3165	41.3734	1.13015	0.175871
Nhlrc3	0	0.923857	0	0.936966	1.0907	1.83789	1.17861	0.938514	1.94843	0.973547	0	1.47762	2.50017	0.175872
Rbm34	0.954853	0.923857	0	0	1.0907	1.83789	1.17861	0.938514	1.94843	0.973547	1.909	1.47762	2.48511	0.175872
Mphosph6	0	0	0.904213	0.936966	1.0907	1.83789	1.17861	1.87703	0.974215	0	1.909	1.47762	2.5017	0.175872
Tor2a	0	1.84771	0.904213	0	0	2.75683	0	0.938514	1.94843	0.973547	0.9545	1.47762	2.56356	0.175957
Jmjd1c	0	1.84771	0.904213	0	0	2.75683	0	1.87703	0.974215	0	1.909	0	2.54734	0.175957
B3galt6	0.954853	0	2.71264	0	0	2.75683	1.17861	0.938514	1.94843	0.973547	1.909	0	2.32529	0.176146
Exoc3	0.954853	1.84771	0	1.87393	0	0	0	0	0.974215	0.973547	0	0	-3.84022	0.176275
Vasp	10.5034	14.7817	12.659	12.1806	3.2721	14.7031	14.1433	15.0162	12.6648	13.6297	17.181	5.91049	1.32329	0.176698
Ctbp2	14.3228	12.0101	12.659	13.1175	16.3605	9.18943	4.71444	14.0777	12.6648	10.709	7.636	7.38811	-1.34762	0.176976
Napb	9.54853	1.84771	5.42528	1.87393	2.1814	2.75683	0	2.81554	1.94843	1.94709	0.9545	1.47762	-2.2207	0.178122
Tbl3	0	0	0.904213	0	2.1814	1.83789	0	0.938514	2.92265	0	0	0	2.30871	0.178224
Atp6v1b2	66.8397	66.5177	68.7202	67.4615	68.7142	72.5965	81.3241	73.2041	75.9888	59.3864	66.815	53.1944	1.12014	0.179
Mcm6	164.235	133.959	153.716	163.032	170.149	137.841	122.575	156.732	156.849	126.561	142.22	100.478	-1.09421	0.179032
Rab1a	19.0971	22.1726	18.0843	26.235	26.1768	27.5683	25.9294	29.0939	24.3554	23.3651	18.1355	31.0301	1.19611	0.179389
Fn1	193.835	221.726	245.946	192.078	159.242	229.736	334.725	195.211	214.327	199.577	144.129	184.703	1.20208	0.179491
Gtf2i	48.6975	47.1167	52.4444	58.0919	56.7165	43.1903	18.8578	51.6183	59.4271	39.9154	47.725	14.7762	-1.21584	0.179495
Aldh18a1	29.6004	44.3451	25.318	39.3526	13.0884	24.8115	3.53583	22.5243	31.1749	22.3916	21.9535	0	-1.4792	0.179559
Ftl1	44.8781	48.0405	66.0076	71.2094	30.5396	49.6229	80.1455	53.4953	82.8083	50.6244	41.0435	66.493	1.27588	0.179588
Prnp	0.954853	4.61928	1.80843	3.74786	3.2721	0.918943	1.17861	1.87703	1.94843	0.973547	5.727	1.47762	-1.9453	0.179689
Rpl22	11.4582	11.0863	15.3716	13.1175	20.7233	13.7841	21.215	21.5858	15.5874	13.6297	14.3175	20.6867	1.25724	0.180067
Prkacb	21.9616	22.1726	20.7969	26.235	19.6326	24.8115	12.9647	19.7088	13.639	18.4974	21.9535	13.2986	-1.24626	0.180203
Nsun2	22.9165	23.0964	32.5517	30.9199	45.8095	34.0009	42.43	31.9095	39.9428	24.3387	17.181	22.1643	1.19357	0.180224
Casr	0.954853	0	0.904213	0.936966	0	0.918943	0	7.50811	1.94843	2.92064	3.818	0	4.63849	0.181184
Scaf8	8.59367	7.39085	8.13792	9.36966	11.9977	7.35154	3.53583	6.5696	7.79372	5.84128	8.5905	4.43287	-1.44122	0.181332
Mad1l1	3.81941	5.54314	8.13792	5.62179	0	3.67577	0	3.75406	1.94843	1.94709	10.4995	0	-1.97241	0.181382
Ccdc88a	10.5034	14.7817	9.94635	8.43269	0	7.35154	0	4.69257	1.94843	7.78838	5.727	0	-2.49642	0.181623
Tom1l2	1.90971	0.923857	4.52107	3.74786	1.0907	3.67577	0	0	0.974215	1.94709	6.6815	0	-2.09776	0.181669
Mrpl58	0.954853	0.923857	0.904213	0	0	0.918943	1.17861	0.938514	2.92265	1.94709	0.9545	0	2.67646	0.181701
Syngr3	2.86456	0.923857	0.904213	1.87393	0	0	0	1.87703	0	0	0.9545	0	-2.7987	0.182005
Bysl	8.59367	3.69543	7.23371	4.68483	7.63491	6.4326	2.35722	2.81554	4.87108	2.92064	4.7725	2.95524	-1.54609	0.182724
Flna	218.661	291.939	210.682	193.952	59.9886	174.599	81.3241	104.175	117.88	264.805	185.173	121.165	-1.63224	0.183354
Ide	31.5101	27.7157	29.839	22.4872	20.7233	22.9736	16.5005	20.6473	27.278	25.3122	19.09	11.821	-1.21077	0.183827
Unc45a	3.81941	3.69543	6.32949	4.68483	0	3.67577	0	3.75406	0	3.89419	6.6815	0	-1.99511	0.184307
Spp1	0	1.84771	2.71264	4.68483	1.0907	1.83789	5.89305	5.63109	1.94843	2.92064	1.909	1.47762	1.85161	0.184368
Otub1	41.0587	36.0304	33.4559	41.2265	46.9002	34.0009	20.0364	39.4176	39.9428	29.2064	34.362	25.1196	-1.19145	0.185005
Apob	1.90971	0.923857	0	0	2.1814	1.83789	8.25027	0.938514	0.974215	6.81483	1.909	7.38811	2.99127	0.185768
Hddc3	3.81941	4.61928	6.32949	5.62179	5.45351	6.4326	9.42888	6.5696	7.79372	4.86774	4.7725	7.38811	1.46192	0.18623
Cap1	259.72	349.218	138.345	177.087	350.115	123.138	273.438	111.683	212.379	94.4341	76.36	112.299	-1.41484	0.186271
Ndufb9	10.5034	9.23857	11.7548	7.49573	7.63491	15.622	8.25027	13.1392	11.6906	15.5768	16.2265	13.2986	1.30562	0.18658
Ppt2	1.90971	2.77157	0.904213	2.8109	4.36281	0.918943	1.17861	1.87703	0.974215	1.94709	1.909	1.47762	-2.06259	0.187382
Pcif1	2.86456	0.923857	0.904213	2.8109	5.45351	0	1.17861	1.87703	1.94843	0.973547	2.8635	4.43287	-2.07144	0.187758
Ifi35	0	0.923857	0.904213	1.87393	0	0.918943	2.35722	1.87703	1.94843	0	1.909	2.95524	2.3979	0.188431
Naa20	0	0.923857	0.904213	0	1.0907	0	3.53583	1.87703	0.974215	0	0	0	2.73534	0.188682
Selenos	0	0.923857	0.904213	0.936966	0	0.918943	2.35722	2.81554	0	0.973547	2.8635	0	2.7539	0.188682
Gys1	0.954853	0	0.904213	0.936966	0	0.918943	0	1.87703	2.92265	0.973547	2.8635	0	2.55658	0.188682
Agtrap	0	0.923857	0.904213	0.936966	0	1.83789	0	0.938514	2.92265	0.973547	1.909	0	2.57639	0.188682
Wrnip1	6.68397	6.467	6.32949	5.62179	4.36281	4.59471	0	6.5696	3.89686	4.86774	5.727	0	-1.56509	0.188739
Smarcc1	59.2009	59.1268	46.1149	61.8397	102.526	43.1903	43.6086	65.696	52.6076	34.0741	36.271	31.0301	-1.28251	0.188758
Tcof1	18.1422	23.0964	23.5095	17.8024	29.4489	22.9736	42.43	26.2784	21.4327	13.6297	21.9535	31.0301	1.26245	0.188799
Nop53	0.954853	2.77157	0.904213	0	4.36281	0	3.53583	0	0	0	0	0	-2.03481	0.189026
Myoz2	2.86456	1.84771	0.904213	1.87393	3.2721	0.918943	1.17861	0	1.94843	0.973547	0	4.43287	-2.12804	0.189168
Copa	43.9232	50.8121	52.4444	53.4071	25.0861	38.5956	11.7861	46.9257	39.9428	51.598	54.4065	5.91049	-1.3154	0.189223
Prrc2a	15.2776	12.934	14.4674	15.9284	9.81631	21.1357	14.1433	17.8318	15.5874	13.6297	10.4995	8.86573	1.25501	0.189319
Srm	17.1873	15.7056	19.8927	22.4872	19.6326	22.0546	18.8578	34.725	17.5359	11.6826	15.272	16.2538	1.22719	0.189419
Nfs1	2.86456	5.54314	6.32949	8.43269	1.0907	9.18943	2.35722	8.44663	8.76794	6.81483	8.5905	2.95524	1.48189	0.189487
Farsa	25.781	22.1726	28.0306	23.4241	27.2675	26.6493	33.0011	31.9095	29.2265	21.418	23.8625	22.1643	1.19188	0.19009
Dctn6	0.954853	0.923857	0.904213	1.87393	2.1814	0	0	0.938514	0.974215	0	0.9545	0	-2.8601	0.190266
Csnk1e	1.90971	1.84771	0.904213	0.936966	1.0907	0.918943	0	0.938514	0	0.973547	0.9545	0	-2.88106	0.190266
Gnl3l	1.90971	0.923857	0.904213	1.87393	1.0907	0.918943	0	0	0.974215	0	0.9545	0	-2.83227	0.190266
Pebp1	49.6523	45.269	57.8696	62.7767	67.6235	62.4881	62.4663	68.5115	59.4271	57.4393	62.0425	59.1049	1.11627	0.190975
Rfc4	16.2325	19.401	19.8927	24.3611	19.6326	17.4599	9.42888	14.0777	22.4069	6.81483	11.454	8.86573	-1.2563	0.191009
Akt2	3.81941	2.77157	4.52107	4.68483	1.0907	2.75683	0	3.75406	0.974215	2.92064	2.8635	1.47762	-1.80493	0.191128
Synm	0.954853	3.69543	4.52107	0.936966	0	1.83789	0	0	0.974215	6.81483	4.7725	4.43287	-2.87566	0.19119
Insc	4.77426	4.61928	1.80843	2.8109	3.2721	1.83789	2.35722	0	3.89686	7.78838	6.6815	8.86573	-1.70885	0.191437
Itga6	10.5034	12.934	9.04213	7.49573	4.36281	7.35154	5.89305	5.63109	6.81951	15.5768	15.272	1.47762	-1.38043	0.19167
Srsf3	33.4198	27.7157	37.0727	31.8568	44.7188	27.5683	30.6439	30.0325	30.2007	21.418	29.5895	28.0748	-1.18052	0.191673
Arhgap17	1.90971	2.77157	4.52107	2.8109	0	3.67577	0	0	0.974215	2.92064	0.9545	0	-2.0668	0.191824
Pfdn1	3.81941	3.69543	4.52107	3.74786	8.72561	5.51366	10.6075	6.5696	5.84529	3.89419	5.727	5.91049	1.45536	0.191874
Yipf4	2.86456	2.77157	2.71264	0.936966	1.0907	0.918943	0	1.87703	0.974215	1.94709	1.909	0	-2.20179	0.191898
Morf4l1	8.59367	10.1624	6.32949	12.1806	17.4512	7.35154	10.6075	8.44663	5.84529	2.92064	6.6815	5.91049	-1.35729	0.19211
Dab2	1.90971	2.77157	1.80843	1.87393	0	1.83789	0	0	0.974215	1.94709	1.909	0	-2.37933	0.192195
Dock9	0	0	0.904213	0	0	0	0	2.81554	0.974215	0.973547	2.8635	0	5.23903	0.192365
Hibch	8.59367	2.77157	9.94635	2.8109	0	12.8652	1.17861	10.3237	12.6648	15.5768	15.272	5.91049	1.91897	0.192475
Arih2	2.86456	3.69543	1.80843	3.74786	3.2721	0	0	3.75406	2.92265	2.92064	2.8635	0	-1.84383	0.192788
Wasf2	4.77426	6.467	6.32949	4.68483	4.36281	3.67577	2.35722	2.81554	4.87108	4.86774	6.6815	1.47762	-1.55214	0.192826
Sptbn1	141.318	173.685	127.494	103.066	32.721	136.923	18.8578	51.6183	79.8856	192.762	126.948	32.5077	-1.61035	0.193046
Mrpl50	0	1.84771	0.904213	0	1.0907	2.75683	1.17861	1.87703	0.974215	0.973547	0.9545	1.47762	2.2077	0.193334
Rida	0	0	0.904213	1.87393	1.0907	2.75683	1.17861	1.87703	0.974215	1.94709	0.9545	4.43287	2.19273	0.193334
Rrp12	4.77426	6.467	7.23371	5.62179	11.9977	11.0273	7.07166	8.44663	11.6906	6.81483	5.727	0	1.32417	0.193379
Akap8	8.59367	8.31471	10.8506	10.3066	25.0861	13.7841	20.0364	14.0777	17.5359	12.6561	11.454	10.3434	1.29518	0.193521
Ccar2	48.6975	48.0405	52.4444	55.281	67.6235	39.5145	42.43	54.4338	53.5818	39.9154	47.725	38.4182	-1.14587	0.193761
Ipo8	2.86456	3.69543	1.80843	0.936966	1.0907	1.83789	0	0.938514	0.974215	0	0	0	-2.21747	0.194452
Afg3l2	8.59367	10.1624	9.04213	6.55876	5.45351	17.4599	3.53583	9.38514	22.4069	16.5503	7.636	0	1.65747	0.194625
Wdr82	7.63882	7.39085	8.13792	15.9284	15.2698	4.59471	5.89305	8.44663	11.6906	5.84128	7.636	10.3434	-1.42017	0.194708
Slc27a4	2.86456	1.84771	2.71264	2.8109	0	1.83789	0	0.938514	0.974215	1.94709	2.8635	0	-2.18328	0.194938
Sec23ip	11.4582	12.0101	10.8506	12.1806	2.1814	11.0273	0	6.5696	6.81951	11.6826	12.4085	0	-1.59502	0.195336
Immt	75.4334	75.7562	84.0918	71.2094	64.3514	76.2723	66.0022	87.2818	100.344	104.17	87.814	60.5825	1.112	0.1956
Cdk5rap3	1.90971	2.77157	6.32949	1.87393	0	6.4326	1.17861	4.69257	4.87108	6.81483	7.636	0	1.66621	0.195642
Diexf	2.86456	1.84771	0.904213	2.8109	0	1.83789	0	0	0.974215	0	0.9545	0	-2.39746	0.195883
Usp4	13.3679	14.7817	15.3716	14.0545	3.2721	14.7031	0	10.3237	6.81951	13.6297	14.3175	0	-1.52854	0.195891
Ywhab	59.2009	56.3553	60.5823	52.4701	62.17	55.1366	55.3947	55.3723	46.7623	55.4922	48.6795	62.0601	-1.09384	0.195922
Ncaph2	1.90971	4.61928	2.71264	2.8109	0	1.83789	1.17861	0.938514	0.974215	0.973547	0	0	-1.95609	0.195938
Ercc6l	1.90971	1.84771	0	1.87393	1.0907	0.918943	0	0	0.974215	0	0	0	-2.84057	0.196052
Atad1	0	1.84771	1.80843	0.936966	2.1814	0.918943	0	0.938514	0	0	0.9545	0	-2.91776	0.196052
Atp5h	45.8329	37.8781	42.498	38.4156	52.3537	45.0282	57.7519	47.8642	47.7365	40.889	43.907	51.7168	1.14286	0.196104
Rps28	16.2325	18.4771	15.3716	16.8654	31.6303	20.2167	25.9294	27.2169	21.4327	17.5238	12.4085	19.2091	1.20205	0.196531
Ogt	35.3296	25.868	24.4138	26.235	17.4512	26.6493	5.89305	33.7865	28.2522	21.418	29.5895	1.47762	-1.09364	0.197422
Tmprss4	0	0	0	0	0	0	1.17861	0	0	0	0	0	10000	0.197524
Tdrd7	0	0	0	0	0	0	1.17861	0	0	0	0	0	10000	0.197524
Serpina3c	0	0	0	0	0	0	1.17861	0	0	0	0	0	10000	0.197524
Prr15l	0	0	0	0	0	0	1.17861	0	0	0.973547	1.909	0	10000	0.197524
Orm3	0	0	0	0	0	0	1.17861	0	0	0	0	0	10000	0.197524
Hmgn1	0	0	0	0	0	0	1.17861	0	0	0	0.9545	0	10000	0.197524
Cnpy1	0	0	0	0	0	0	1.17861	0	0	0	2.8635	0	10000	0.197524
Bloc1s3	0	0	0	0	0	0	1.17861	0	0	0	0	1.47762	10000	0.197524
Armcx2	0	0	0	0	0	0	1.17861	0	0	0	0	0	10000	0.197524
Tpk1	0	0	0	0	0	0	0	0	0.974215	0	0	0	10000	0.197524
Qpct	0	0	0	0	0	0	0	0	0.974215	1.94709	0.9545	2.95524	10000	0.197524
Oplah	0	0	0	0	0	0	0	0	0.974215	6.81483	1.909	0	10000	0.197524
Noc4l	0	0	0	0	0	0	0	0	0.974215	0	0.9545	0	10000	0.197524
Mme	0	0	0	0	0	0	0	0	0.974215	3.89419	0	0	10000	0.197524
Misp	0	0	0	0	0	0	0	0	0.974215	3.89419	5.727	0	10000	0.197524
Khdrbs2	0	0	0	0	0	0	0	0	0.974215	0	0	0	10000	0.197524
Jagn1	0	0	0	0	0	0	0	0	0.974215	0	0	0	10000	0.197524
Gstt2	0	0	0	0	0	0	0	0	0.974215	0.973547	0	1.47762	10000	0.197524
Gramd2b	0	0	0	0	0	0	0	0	0.974215	0.973547	0	0	10000	0.197524
Epb41l1	0	0	0	0	0	0	0	0	0.974215	0.973547	2.8635	0	10000	0.197524
Cryba2	0	0	0	0	0	0	0	0	0.974215	0	0	0	10000	0.197524
Bpifa1	0	0	0	0	0	0	0	0	0.974215	3.89419	0	0	10000	0.197524
Ablim1	0	0	0	0	0	0	0	0	0.974215	4.86774	3.818	1.47762	10000	0.197524
Trim32	0	0	0	0	0	0.918943	0	0	0	0	0	0	10000	0.197524
Tm2d2	0	0	0	0	0	0.918943	0	0	0	0	0	0	10000	0.197524
Thnsl1	0	0	0	0	0	0.918943	0	0	0	0	0.9545	0	10000	0.197524
Sipa1l3	0	0	0	0	0	0.918943	0	0	0	0.973547	0	0	10000	0.197524
Pi4kb	0	0	0	0	0	0.918943	0	0	0	0.973547	0.9545	0	10000	0.197524
Pcid2	0	0	0	0	0	0.918943	0	0	0	0	0	0	10000	0.197524
Osbpl2	0	0	0	0	0	0.918943	0	0	0	0.973547	0	0	10000	0.197524
Natd1	0	0	0	0	0	0.918943	0	0	0	0	0	0	10000	0.197524
Mrpl55	0	0	0	0	0	0.918943	0	0	0	0	0	0	10000	0.197524
Hspbap1	0	0	0	0	0	0.918943	0	0	0	0	0	0	10000	0.197524
Hgsnat	0	0	0	0	0	0.918943	0	0	0	1.94709	0	0	10000	0.197524
G6pc3	0	0	0	0	0	0.918943	0	0	0	0	0	0	10000	0.197524
Dennd2d	0	0	0	0	0	0.918943	0	0	0	0	0.9545	0	10000	0.197524
Clstn1	0	0	0	0	0	0.918943	0	0	0	0	0	0	10000	0.197524
Ccdc117	0	0	0	0	0	0.918943	0	0	0	0	0	0	10000	0.197524
Borcs5	0	0	0	0	0	0.918943	0	0	0	0.973547	0.9545	0	10000	0.197524
Alg5	0	0	0	0	0	0.918943	0	0	0	0.973547	1.909	0	10000	0.197524
Tmed8	0	0	0	0	0	0	0	0.938514	0	0	1.909	1.47762	10000	0.197524
Ssh3	0	0	0	0	0	0	0	0.938514	0	0.973547	1.909	0	10000	0.197524
Sap30bp	0	0	0	0	0	0	0	0.938514	0	0.973547	0	0	10000	0.197524
Rfx5	0	0	0	0	0	0	0	0.938514	0	0	0	0	10000	0.197524
Psen1	0	0	0	0	0	0	0	0.938514	0	0	0	0	10000	0.197524
Prmt6	0	0	0	0	0	0	0	0.938514	0	0	0	0	10000	0.197524
Phyhip	0	0	0	0	0	0	0	0.938514	0	0	0	0	10000	0.197524
Noc3l	0	0	0	0	0	0	0	0.938514	0	0	0	0	10000	0.197524
Mzb1	0	0	0	0	0	0	0	0.938514	0	1.94709	0.9545	0	10000	0.197524
Mup18	0	0	0	0	0	0	0	0.938514	0	0	0	0	10000	0.197524
Mup17	0	0	0	0	0	0	0	0.938514	0	0	0	0	10000	0.197524
Mllt3	0	0	0	0	0	0	0	0.938514	0	0	0	0	10000	0.197524
Mfsd8	0	0	0	0	0	0	0	0.938514	0	0	0	0	10000	0.197524
Krt75	0	0	0	0	0	0	0	0.938514	0	0	0	0	10000	0.197524
Jun	0	0	0	0	0	0	0	0.938514	0	0	0	0	10000	0.197524
Hspb11	0	0	0	0	0	0	0	0.938514	0	0	0	0	10000	0.197524
Gpr89a	0	0	0	0	0	0	0	0.938514	0	0	0	0	10000	0.197524
Efhd1	0	0	0	0	0	0	0	0.938514	0	0	0	0	10000	0.197524
Dtnbp1	0	0	0	0	0	0	0	0.938514	0	0	0	0	10000	0.197524
Dapk2	0	0	0	0	0	0	0	0.938514	0	0.973547	0.9545	0	10000	0.197524
Cox16	0	0	0	0	0	0	0	0.938514	0	0	0	1.47762	10000	0.197524
Cmbl	0	0	0	0	0	0	0	0.938514	0	1.94709	4.7725	1.47762	10000	0.197524
Camk4	0	0	0	0	0	0	0	0.938514	0	0	0	0	10000	0.197524
Bcs1l	0	0	0	0	0	0	0	0.938514	0	0	0	0	10000	0.197524
B4galnt1	0	0	0	0	0	0	0	0.938514	0	0	1.909	1.47762	10000	0.197524
Atr	0	0	0	0	0	0	0	0.938514	0	0	0	0	10000	0.197524
Alkbh3	0	0	0	0	0	0	0	0.938514	0	0	0	0	10000	0.197524
Dock2	0	2.77157	0.904213	0.936966	0	0	0	0	0.974215	0.973547	0.9545	0	-3.78787	0.197541
Prpf3	11.4582	11.0863	9.94635	16.8654	25.0861	15.622	15.3219	21.5858	21.4327	9.73547	11.454	20.6867	1.24194	0.19773
Chmp6	2.86456	4.61928	3.61685	2.8109	3.2721	2.75683	2.35722	0.938514	1.94843	3.89419	1.909	2.95524	-1.71816	0.197795
Rnaseh2c	4.77426	2.77157	4.52107	3.74786	6.54421	1.83789	2.35722	3.75406	2.92265	0	1.909	2.95524	-1.64528	0.199006
Chil4	0	0.923857	0.904213	0	0	0	0	2.81554	1.94843	0	0	1.47762	3.25752	0.199182
Ptges3	15.2776	18.4771	14.4674	17.8024	18.5419	14.7031	12.9647	13.1392	12.6648	12.6561	15.272	20.6867	-1.26521	0.199204
Eml2	5.72912	4.61928	17.1801	14.9915	2.1814	20.2167	5.89305	12.2007	15.5874	22.3916	23.8625	19.2091	1.50717	0.199283
Sfn	4.77426	8.31471	3.61685	6.55876	3.2721	4.59471	3.53583	2.81554	2.92265	8.76192	6.6815	7.38811	-1.53073	0.199312
Lgals9	2.86456	9.23857	5.42528	3.74786	1.0907	2.75683	2.35722	2.81554	2.92265	8.76192	1.909	5.91049	-1.64884	0.199563
Cdc5l	44.8781	36.9543	37.977	36.5417	59.9886	34.0009	20.0364	41.2946	44.8139	32.1271	37.2255	25.1196	-1.23494	0.200405
Txn	16.2325	15.7056	14.4674	22.4872	23.9954	26.6493	29.4652	28.1554	11.6906	21.418	16.2265	20.6867	1.29135	0.200476
Pcyox1	4.77426	6.467	11.7548	8.43269	5.45351	5.51366	8.25027	16.8933	11.6906	8.76192	12.4085	16.2538	1.43524	0.20065
Col1a2	20.0519	12.934	14.4674	12.1806	27.2675	17.4599	44.7872	18.7703	19.4843	25.3122	19.09	75.3587	1.44563	0.200861
Tmod1	1.90971	0.923857	2.71264	0.936966	0	0.918943	0	0	0.974215	4.86774	3.818	2.95524	-2.73962	0.201303
Atg5	0.954853	2.77157	1.80843	0.936966	0	0.918943	0	0	0.974215	0.973547	1.909	0	-2.73482	0.201303
Dnaja2	21.9616	18.4771	12.659	13.1175	11.9977	20.2167	25.9294	15.0162	17.5359	14.6032	18.1355	14.7762	1.25776	0.201426
Srsf10	20.0519	12.934	10.8506	19.6763	30.5396	13.7841	14.1433	14.0777	13.639	12.6561	12.4085	14.7762	-1.3522	0.201563
Tnnc1	7.63882	5.54314	4.52107	5.62179	6.54421	3.67577	5.89305	2.81554	3.89686	2.92064	2.8635	5.91049	-1.46766	0.201604
Kin	5.72912	1.84771	2.71264	2.8109	4.36281	1.83789	2.35722	2.81554	0.974215	0	1.909	2.95524	-1.74963	0.201607
Erap1	3.81941	10.1624	10.8506	5.62179	4.36281	4.59471	11.7861	15.0162	9.74215	16.5503	16.2265	8.86573	1.47698	0.201633
Vim	301.733	312.264	295.678	301.703	263.95	302.332	452.586	290.939	305.904	331.98	269.169	449.197	1.14531	0.201924
Zswim8	0.954853	0	0	0	0	0.918943	1.17861	0.938514	0	0	0	0	3.97452	0.20195
Vegfa	0.954853	0	0	0	0	0.918943	1.17861	0.938514	0	0	0.9545	0	3.97452	0.20195
Ctf1	0.954853	0	0	0	0	0.918943	1.17861	0.938514	0	0.973547	0.9545	0	3.97452	0.20195
Rab4a	0	0.923857	0	0	0	0.918943	1.17861	0	0.974215	0	0.9545	1.47762	4.15618	0.20195
Abhd11	0	0	0	0.936966	0	0.918943	1.17861	0	0.974215	1.94709	0	0	4.09803	0.20195
Surf2	0	0	0	0.936966	0	0.918943	1.17861	0.938514	0	0	0	1.47762	4.0504	0.20195
Slc30a9	0	0.923857	0	0	0	0.918943	0	0.938514	0.974215	0.973547	0	0	3.83132	0.20195
Tango2	0	0	0	0	1.0907	0	1.17861	0.938514	0.974215	0	0.9545	0	3.54283	0.20195
Spock3	0	0	0	0	1.0907	0	1.17861	0.938514	0.974215	0.973547	0.9545	0	3.54283	0.20195
U2af1l4	0	0	0	0.936966	0	0.918943	0	0.938514	0.974215	0	0.9545	0	3.77772	0.20195
Cystm1	0.954853	0	0	0	0	0.918943	0	0.938514	0.974215	0.973547	0.9545	0	3.70695	0.20195
Ufsp2	0	0	0.904213	0	0	0.918943	0	0.938514	0.974215	0	0	0	3.91455	0.20195
Mboat7	0	0	0.904213	0	0	0.918943	0	0.938514	0.974215	1.94709	0.9545	0	3.91455	0.20195
Fam208a	0	0	0.904213	0	0	0.918943	0	0.938514	0.974215	0	0	0	3.91455	0.20195
Cuedc1	0	0	0.904213	0	0	0.918943	0	0.938514	0.974215	0	0.9545	0	3.91455	0.20195
Kbtbd11	0	0	0	0	1.0907	0.918943	0	0.938514	0.974215	0.973547	1.909	0	3.24524	0.20195
Ccdc86	0	0	0	0	1.0907	0.918943	0	0.938514	0.974215	0.973547	0	0	3.24524	0.20195
Spag9	9.54853	11.0863	8.13792	3.74786	1.0907	8.27049	0	0.938514	5.84529	3.89419	1.909	0	-1.78614	0.202007
Rpa1	55.3815	55.4314	70.5286	63.7137	52.3537	51.4608	34.1797	55.3723	65.2724	43.8096	47.725	23.642	-1.15339	0.20257
Farsb	43.9232	39.7258	41.5938	37.4786	46.9002	41.3524	48.323	45.9872	55.5303	36.0212	41.998	38.4182	1.14011	0.20276
Wnk1	3.81941	4.61928	4.52107	0.936966	3.2721	1.83789	1.17861	2.81554	1.94843	2.92064	0.9545	0	-1.76533	0.203163
Loxl1	0.954853	0.923857	1.80843	0.936966	1.0907	0	2.35722	1.87703	5.84529	5.84128	0	16.2538	2.2047	0.203488
Aldh3b1	1.90971	7.39085	9.04213	3.74786	0	2.75683	1.17861	0.938514	1.94843	10.709	6.6815	4.43287	-2.59036	0.203892
Podxl	2.86456	3.69543	6.32949	3.74786	5.45351	3.67577	8.25027	9.38514	4.87108	10.709	3.818	8.86573	1.48151	0.204089
Arfgef2	3.81941	6.467	8.13792	4.68483	0	4.59471	0	1.87703	2.92265	3.89419	4.7725	0	-1.96791	0.204248
Aif1l	3.81941	2.77157	2.71264	1.87393	4.36281	3.67577	1.17861	0.938514	0.974215	0	0	1.47762	-1.83716	0.204451
Slc25a4	85.9367	74.8324	76.8581	77.7682	74.1677	78.1102	86.0385	91.0359	88.6536	87.6192	107.858	106.389	1.10328	0.205182
Rad21	27.6907	32.335	32.5517	39.3526	38.1745	27.5683	20.0364	31.9095	35.0717	26.2858	34.362	13.2986	-1.18761	0.205258
Tnc	0	0	1.80843	2.8109	0	4.59471	8.25027	0	0.974215	1.94709	0	0	3.73951	0.205312
Mecp2	20.0519	21.2487	32.5517	27.172	46.9002	23.8925	58.9305	46.9257	31.1749	43.8096	65.8605	88.6573	1.35985	0.205605
Pgam1	116.492	90.5379	105.793	92.7596	130.884	110.273	114.325	136.085	112.035	106.117	129.812	112.299	1.10146	0.206314
Tssc4	2.86456	3.69543	2.71264	5.62179	5.45351	6.4326	4.71444	5.63109	6.81951	3.89419	3.818	1.47762	1.44963	0.206431
Ssb	83.0722	76.6801	75.9539	85.2639	109.07	75.3533	117.861	106.991	93.5247	68.1483	90.6775	90.135	1.14446	0.206593
Gps1	25.781	22.1726	27.1264	27.172	16.3605	23.8925	5.89305	20.6473	24.3554	19.4709	26.726	5.91049	-1.26878	0.206894
Znf148	2.86456	1.84771	0.904213	5.62179	1.0907	0.918943	0	2.81554	0.974215	0.973547	10.4995	0	-2.09467	0.207287
Clpb	1.90971	2.77157	1.80843	0	0	0.918943	0	0	0.974215	0.973547	0.9545	0	-2.74238	0.207597
Aldh1a7	5.72912	9.23857	16.2758	20.6132	3.2721	5.51366	4.71444	0.938514	13.639	34.0741	41.0435	19.2091	-1.77795	0.208293
Chid1	0.954853	0.923857	0.904213	0.936966	0	1.83789	0	1.87703	2.92265	3.89419	2.8635	2.95524	2.23043	0.208492
Ddc	86.8916	82.2232	109.41	102.129	74.1677	70.7586	83.6813	83.5278	89.6278	133.376	145.084	99.0007	-1.11069	0.208525
Cdk9	3.81941	1.84771	3.61685	4.68483	6.54421	6.4326	3.53583	5.63109	7.79372	1.94709	4.7725	2.95524	1.42551	0.208638
Sart1	28.6456	27.7157	31.6475	25.2981	17.4512	22.0546	7.07166	29.0939	24.3554	17.5238	26.726	10.3434	-1.2668	0.208663
Rpl36	15.2776	12.934	10.8506	14.9915	17.4512	15.622	20.0364	17.8318	17.5359	13.6297	15.272	20.6867	1.24163	0.208748
Comtd1	0.954853	0.923857	0.904213	1.87393	0	1.83789	1.17861	2.81554	1.94843	0.973547	0.9545	1.47762	2.08845	0.209187
Dbt	2.86456	5.54314	4.52107	3.74786	1.0907	5.51366	3.53583	6.5696	5.84529	9.73547	7.636	5.91049	1.5101	0.209658
Mfap5	2.86456	3.69543	5.42528	1.87393	0	3.67577	5.89305	3.75406	4.87108	1.94709	3.818	8.86573	1.64096	0.210026
Dynlrb1	10.5034	7.39085	6.32949	6.55876	7.63491	6.4326	7.07166	6.5696	1.94843	3.89419	5.727	5.91049	-1.39558	0.21018
Rbmx	11.4582	16.6294	10.8506	14.9915	26.1768	8.27049	15.3219	10.3237	14.6132	7.78838	8.5905	16.2538	-1.32055	0.210359
Sorbs1	4.77426	8.31471	5.42528	4.68483	0	2.75683	0	0.938514	5.84529	8.76192	10.4995	4.43287	-1.94529	0.210364
Mrpl47	0	0	1.80843	1.87393	3.2721	1.83789	3.53583	1.87703	2.92265	0	0	0	1.82857	0.21073
Osgep	9.54853	4.61928	9.94635	7.49573	15.2698	2.75683	2.35722	12.2007	7.79372	7.78838	7.636	10.3434	-1.49367	0.211071
Top2b	100.26	97.0049	109.41	100.255	131.975	72.5965	117.861	93.8514	100.344	79.8309	104.04	113.777	-1.12081	0.211177
Kpna1	12.4131	12.934	14.4674	9.36966	11.9977	11.9463	5.89305	8.44663	10.7164	8.76192	7.636	2.95524	-1.32277	0.211224
Ppm1b	14.3228	13.8578	11.7548	10.3066	14.1791	11.9463	8.25027	10.3237	8.76794	9.73547	9.545	1.47762	-1.31177	0.211352
Abi2	2.86456	3.69543	1.80843	3.74786	3.2721	0.918943	1.17861	1.87703	2.92265	1.94709	0.9545	0	-1.78488	0.211612
Hdhd2	6.68397	8.31471	8.13792	7.49573	10.907	6.4326	3.53583	7.50811	5.84529	5.84128	7.636	10.3434	-1.42491	0.212539
Tnni3	17.1873	7.39085	7.23371	7.49573	11.9977	6.4326	9.42888	5.63109	8.76794	8.76192	5.727	16.2538	-1.35636	0.213084
Ankfy1	2.86456	10.1624	14.4674	8.43269	1.0907	11.9463	0	1.87703	1.94843	8.76192	10.4995	0	-1.87768	0.213296
Ube2m	12.4131	12.934	9.94635	13.1175	17.4512	14.7031	4.71444	13.1392	6.81951	8.76192	11.454	13.2986	-1.33811	0.213296
Jpt1	9.54853	10.1624	4.52107	4.68483	11.9977	6.4326	10.6075	2.81554	2.92265	4.86774	5.727	4.43287	-1.43697	0.213385
Kpna3	15.2776	12.934	14.4674	14.0545	14.1791	11.0273	5.89305	15.9547	10.7164	6.81483	15.272	0	-1.3014	0.21351
Bcl2l1	0.954853	0	0.904213	0.936966	2.1814	0.918943	3.53583	2.81554	0.974215	1.94709	1.909	2.95524	2.07048	0.213586
Tnrc6b	0.954853	0.923857	1.80843	0	1.0907	2.75683	1.17861	0.938514	2.92265	0	0.9545	0	2.03978	0.213586
Scyl1	0	0.923857	2.71264	1.87393	2.1814	0	0	2.81554	0	0	0.9545	0	-2.18553	0.213825
Commd10	0.954853	0.923857	0.904213	0.936966	0	2.75683	3.53583	0.938514	0	0.973547	1.909	2.95524	2.4299	0.213945
Slc25a20	0.954853	0	0.904213	0.936966	1.0907	2.75683	0	2.81554	0.974215	3.89419	0.9545	4.43287	2.10543	0.213945
Ctsb	9.54853	15.7056	22.6053	23.4241	30.5396	16.541	27.108	33.7865	27.278	16.5503	7.636	23.642	1.28548	0.213966
Nelfa	8.59367	4.61928	6.32949	7.49573	5.45351	10.1084	3.53583	8.44663	12.6648	6.81483	11.454	1.47762	1.3371	0.213986
Cops2	30.5553	28.6396	28.0306	27.172	22.9047	30.3251	12.9647	22.5243	25.3296	16.5503	24.817	7.38811	-1.20515	0.21444
Bst2	0	5.54314	0.904213	0	0	0.918943	3.53583	0.938514	2.92265	1.94709	1.909	7.38811	1.61228	0.214491
Csnk1d	2.86456	2.77157	3.61685	5.62179	2.1814	3.67577	4.71444	6.5696	5.84529	2.92064	2.8635	2.95524	1.52475	0.214537
Kif23	4.77426	3.69543	3.61685	2.8109	0	3.67577	1.17861	0.938514	0.974215	0	0	1.47762	-1.76116	0.214543
Iqgap1	148.002	176.457	176.322	171.465	68.7142	126.814	76.6096	114.499	129.571	191.789	233.852	70.9259	-1.32464	0.215165
Hsph1	44.8781	40.6497	40.6896	44.9744	22.9047	34.9198	38.8941	32.848	29.2265	23.3651	62.0425	23.642	-1.14268	0.215221
Retnla	0.954853	3.69543	2.71264	0.936966	0	0	1.17861	0.938514	0.974215	1.94709	1.909	2.95524	-2.14791	0.21527
Cadm4	1.90971	3.69543	3.61685	2.8109	3.2721	1.83789	2.35722	1.87703	0.974215	0.973547	2.8635	0	-1.73764	0.215349
Gar1	1.90971	1.84771	3.61685	2.8109	6.54421	6.4326	5.89305	3.75406	3.89686	0	2.8635	4.43287	1.49263	0.215578
Ethe1	3.81941	1.84771	5.42528	8.43269	3.2721	4.59471	3.53583	8.44663	9.74215	4.86774	6.6815	2.95524	1.44312	0.215893
Hbb-b2	479.336	423.126	319.187	392.589	329.392	363.901	406.62	226.182	346.821	529.61	476.295	706.304	-1.15733	0.216403
Bri3bp	0.954853	0.923857	0.904213	0.936966	1.0907	1.83789	2.35722	2.81554	0.974215	0.973547	0.9545	2.95524	2.07481	0.216439
Tanc2	5.72912	3.69543	8.13792	3.74786	0	5.51366	0	1.87703	0.974215	4.86774	4.7725	0	-2.03807	0.216936
Cd200	1.90971	0	0.904213	0	1.0907	0.918943	0	1.87703	3.89686	1.94709	1.909	5.91049	2.1426	0.217221
Safb2	8.59367	11.0863	12.659	11.2436	4.36281	16.541	4.71444	13.1392	16.5617	11.6826	16.2265	1.47762	1.3285	0.217267
Snrpa1	32.465	26.7918	28.0306	31.8568	46.9002	32.163	53.0374	34.725	37.9944	19.4709	29.5895	36.9406	1.18884	0.21739
Stx4	0.954853	1.84771	1.80843	0.936966	0	2.75683	2.35722	0.938514	2.92265	2.92064	4.7725	1.47762	2.02219	0.21754
Ina	1.90971	2.77157	5.42528	2.8109	2.1814	0.918943	1.17861	1.87703	2.92265	3.89419	3.818	4.43287	-1.7513	0.217876
Chmp1a	1.90971	0.923857	0.904213	0	1.0907	1.83789	3.53583	2.81554	0	2.92064	0.9545	1.47762	2.12004	0.218571
Lsm3	3.81941	1.84771	1.80843	2.8109	5.45351	3.67577	5.89305	5.63109	3.89686	2.92064	3.818	2.95524	1.51658	0.219061
Itih4	31.5101	56.3553	64.1991	41.2265	41.4466	62.4881	148.505	39.4176	51.6334	49.6509	30.544	88.6573	1.60841	0.219427
Cdc26	1.90971	0.923857	0	0.936966	0	3.67577	2.35722	0.938514	0	0	1.909	0	2.31118	0.220108
Prpf39	4.77426	5.54314	2.71264	6.55876	8.72561	4.59471	2.35722	3.75406	3.89686	4.86774	5.727	0	-1.55117	0.220585
Syne2	81.1625	88.6902	80.475	78.7051	31.6303	113.949	3.53583	45.0487	74.0403	67.1747	84.9505	7.38811	-1.21962	0.220639
Dynll1	13.3679	19.401	12.659	14.9915	13.0884	12.8652	11.7861	13.1392	8.76794	12.6561	12.4085	10.3434	-1.26306	0.221225
Ythdc2	0	0.923857	0.904213	0	3.2721	0	0	0	0.974215	0	0	0	-4.18813	0.221501
Apoc3	14.3228	13.8578	11.7548	14.0545	2.1814	17.4599	14.1433	15.9547	10.7164	16.5503	16.2265	29.5524	1.2968	0.221547
Ddost	33.4198	25.868	28.9348	30.9199	34.9024	32.163	40.0727	36.6021	34.0975	33.1006	40.089	39.8958	1.15985	0.221551
Arvcf	1.90971	2.77157	1.80843	0.936966	0	2.75683	0	0	0	0	0.9545	0	-2.15513	0.221631
Rps7	35.3296	27.7157	29.839	33.7308	38.1745	29.4062	60.1091	36.6021	35.0717	27.2593	31.4985	45.8063	1.22269	0.221735
Scamp2	3.81941	4.61928	3.61685	2.8109	0	2.75683	2.35722	0.938514	0.974215	3.89419	4.7725	1.47762	-1.69255	0.221972
Tmed4	5.72912	5.54314	6.32949	6.55876	4.36281	8.27049	9.42888	5.63109	8.76794	6.81483	8.5905	5.91049	1.40667	0.222027
Leo1	1.90971	5.54314	2.71264	3.74786	6.54421	2.75683	2.35722	1.87703	2.92265	3.89419	2.8635	0	-1.65085	0.222174
Pycr1	0	0	0	0.936966	0	0	0	1.87703	0.974215	0	0	0	3.80383	0.222623
Pi4k2a	0	0	0	0.936966	0	0	0	1.87703	0.974215	0	2.8635	1.47762	3.80383	0.222623
Pcolce	0	0	0	0.936966	0	0	0	1.87703	0.974215	0.973547	0	0	3.80383	0.222623
Ccdc88b	0	0.923857	0	0	0	1.83789	0	0	0.974215	0	0.9545	0	3.80484	0.222623
Ogfod3	0	0	0.904213	0	0	0.918943	0	1.87703	0	0	0	0	3.8652	0.222623
Gipc2	0	0	0.904213	0	0	0.918943	0	1.87703	0	0.973547	0.9545	4.43287	3.8652	0.222623
Stard10	0.954853	0	0	0	0	1.83789	0	0.938514	0	3.89419	3.818	2.95524	3.63459	0.222623
Fhit	0	0	0.904213	0	0	0	1.17861	1.87703	0	0.973547	0.9545	1.47762	4.22417	0.222655
Fam3c	0	0	0	0	1.0907	0	0	1.87703	0.974215	0	1.909	2.95524	3.26767	0.222679
Ptpn2	0	1.84771	2.71264	0.936966	2.1814	2.75683	4.71444	1.87703	1.94843	2.92064	0.9545	2.95524	1.83897	0.222923
Stn1	0.954853	3.69543	3.61685	0.936966	2.1814	4.59471	3.53583	2.81554	3.89686	3.89419	3.818	1.47762	1.62959	0.222935
Fam210a	0.954853	0	0	0	0	0	1.17861	1.87703	0	0.973547	0.9545	1.47762	4.00014	0.222944
Ppa2	5.72912	9.23857	9.04213	10.3066	11.9977	10.1084	11.7861	13.1392	12.6648	11.6826	20.999	8.86573	1.28736	0.222992
Mmp12	0	0.923857	0	0	0	0	1.17861	0	1.94843	0	0	0	4.23096	0.223351
Chmp2a	7.63882	3.69543	3.61685	6.55876	6.54421	8.27049	9.42888	6.5696	6.81951	5.84128	6.6815	13.2986	1.3852	0.223632
Sephs1	18.1422	18.4771	18.0843	20.6132	17.4512	16.541	11.7861	15.9547	15.5874	15.5768	21.9535	16.2538	-1.23961	0.223916
Atox1	2.86456	1.84771	3.61685	2.8109	4.36281	5.51366	4.71444	5.63109	2.92265	4.86774	2.8635	4.43287	1.51439	0.224167
Tgm2	64.93	91.4618	71.4328	67.4615	38.1745	48.704	42.43	58.1879	66.2466	105.143	70.633	78.314	-1.23751	0.224507
Palld	7.63882	4.61928	3.61685	2.8109	0	2.75683	1.17861	1.87703	2.92265	10.709	7.636	1.47762	-1.71133	0.224799
Tor1b	1.90971	0.923857	0.904213	0.936966	2.1814	2.75683	2.35722	1.87703	2.92265	3.89419	1.909	1.47762	1.80745	0.224839
Scpep1	0.954853	1.84771	0.904213	0.936966	2.1814	2.75683	2.35722	2.81554	1.94843	1.94709	1.909	4.43287	1.80912	0.224839
Slc25a10	1.90971	2.77157	1.80843	1.87393	0	2.75683	2.35722	2.81554	3.89686	7.78838	2.8635	2.95524	1.76754	0.22551
Cacna2d1	30.5553	31.4111	33.4559	38.4156	34.9024	27.5683	24.7508	33.7865	29.2265	23.3651	34.362	13.2986	-1.17047	0.225684
Ndufs2	16.2325	14.7817	20.7969	12.1806	2.1814	22.0546	9.42888	19.7088	20.4585	19.4709	23.8625	10.3434	1.35347	0.225847
Scrib	18.1422	16.6294	14.4674	14.9915	0	13.7841	0	2.81554	4.87108	14.6032	21.9535	0	-2.39323	0.226126
[truncated: 3,470 more rows]

## Sheet: Cis-RPF_Al_vs_Cis-RPF_Rep_5377
	Normalized spectral counts												Cis-RPF-Al vs. Cis-RPF-Rep comparison			* FoldChange 10000/-10000 = arbitrary ratio given to black/white regulated genes
Gene_name	A_V-RPF_1	D_V-RPF_2	G_V-RPF_3	J_V-RPF_4	L_V-RPF_5	B_Cis-RPF-Rep_1	E_Cis-RPF-Rep_2	H_Cis-RPF-Rep_3	K_Cis-RPF-Rep_4	C_Cis-RPF-Al_1	F_Cis-RPF-Al_2	I_Cis-RPF-Al_3	FoldChange*	pvalue
Nebl	0.954853	0.954853	11.0863	15.3716	5.62179	6.4326	4.71444	6.5696	6.81951	30.18	30.544	19.2091	4.34369	3.70369e-05
Aldh1a1	75.4334	75.4334	90.5379	91.3255	64.6506	73.5154	49.5016	56.3109	76.963	178.159	137.448	192.091	2.64126	5.91232e-05
Gstm2	30.5553	30.5553	43.4213	38.8812	29.9829	32.163	25.9294	34.725	36.046	72.0425	58.2245	78.314	2.15816	6.71978e-05
Igfbp2	28.6456	28.6456	2.77157	9.04213	0.936966	24.8115	24.7508	37.5406	21.4327	4.86774	0.9545	5.91049	-6.938	0.000113162
Nov	26.7359	26.7359	12.0101	19.8927	16.8654	17.4599	30.6439	21.5858	24.3554	47.7038	61.088	54.672	2.31753	0.000119703
Cyp2f2	13.3679	13.3679	21.2487	28.9348	9.36966	11.0273	2.35722	9.38514	23.3812	73.016	62.997	97.5231	6.74704	0.000160262
Gsta3	5.72912	5.72912	13.8578	12.659	7.49573	11.0273	9.42888	9.38514	11.6906	26.2858	24.817	41.3734	2.96884	0.000190104
Acadm	29.6004	29.6004	18.4771	25.318	19.6763	20.2167	11.7861	21.5858	20.4585	43.8096	37.2255	53.1944	2.41701	0.000203094
Slc9a3r2	3.81941	3.81941	4.61928	5.42528	5.62179	4.59471	2.35722	2.81554	2.92265	12.6561	11.454	17.7315	4.39624	0.000237083
Col14a1	8.59367	8.59367	12.934	12.659	4.68483	7.35154	12.9647	11.2622	5.84529	0	0.9545	1.47762	-11.5405	0.000291339
Col6a2	3.81941	3.81941	6.467	3.61685	3.74786	0	0	0.938514	1.94843	8.76192	6.6815	8.86573	11.2272	0.000332323
Aldh2	75.4334	75.4334	90.5379	97.655	63.7137	77.1912	54.2161	59.1264	87.6794	158.688	119.312	143.329	2.01922	0.000385344
Pdha1	24.8262	24.8262	22.1726	28.9348	26.235	25.7304	27.108	23.4629	29.2265	47.7038	41.0435	57.6273	1.84943	0.000438293
Cavin2	12.4131	12.4131	21.2487	22.6053	16.8654	11.9463	14.1433	10.3237	20.4585	49.6509	29.5895	48.7615	3.00095	0.000561152
Cnn1	30.5553	30.5553	33.2588	33.4559	22.4872	17.4599	9.42888	6.5696	13.639	39.9154	26.726	39.8958	3.01608	0.000633528
Nppa	5.72912	5.72912	2.77157	0	1.87393	2.75683	2.35722	2.81554	3.89686	0	0	0	-10000	0.000637095
Lrrc40	8.59367	8.59367	10.1624	9.94635	8.43269	8.27049	5.89305	14.0777	9.74215	1.94709	1.909	0	-7.38767	0.000637829
Fam162a	13.3679	13.3679	4.61928	13.5632	6.55876	16.541	18.8578	24.4014	18.5101	7.78838	7.636	8.86573	-2.41797	0.000784169
Ephx1	2.86456	2.86456	4.61928	8.13792	2.8109	9.18943	2.35722	7.50811	9.74215	24.3387	19.09	35.4629	3.65278	0.000801372
Ivd	7.63882	7.63882	7.39085	12.659	8.43269	8.27049	12.9647	11.2622	11.6906	19.4709	24.817	29.5524	2.22807	0.000900668
Ldhb	17.1873	17.1873	19.401	19.8927	14.9915	8.27049	3.53583	10.3237	14.6132	31.1535	21.9535	35.4629	3.21402	0.000938368
Inmt	36.2844	36.2844	58.203	73.2413	39.3526	33.0819	27.108	31.9095	61.3756	108.064	80.178	85.7021	2.37992	0.000973086
Csrp1	27.6907	27.6907	29.5634	31.6475	36.5417	25.7304	16.5005	27.2169	26.3038	42.8361	38.18	50.2392	1.82772	0.000987686
Gstm1	35.3296	35.3296	46.1928	48.8275	35.6047	32.163	16.5005	44.1102	45.7881	100.275	72.542	115.255	2.77202	0.00104821
Nmral1	37.2393	37.2393	28.6396	37.977	32.7938	43.1903	31.8225	38.4791	39.9428	21.418	22.908	22.1643	-1.73072	0.00106483
F5	0	0	0	0	0	0	0	0	0	2.92064	2.8635	1.47762	10000	0.00109637
Tubb1	0	0	4.61928	0	0	0	0	0	0	2.92064	6.6815	1.47762	10000	0.00124234
Msh6	50.6072	50.6072	45.269	56.9654	54.344	58.8124	51.8588	65.696	66.2466	39.9154	41.998	36.9406	-1.53096	0.00129123
Cdv3	24.8262	24.8262	24.9441	19.8927	24.3611	25.7304	35.3583	23.4629	20.4585	12.6561	12.4085	10.3434	-2.22429	0.00130509
Lamc1	9.54853	9.54853	12.934	25.318	7.49573	4.59471	2.35722	0.938514	8.76794	27.2593	14.3175	22.1643	5.10183	0.00130995
Fmo1	0	0	0.923857	1.80843	0.936966	0	0	0	0	6.81483	2.8635	1.47762	10000	0.00131859
Cyp4b1	0	0	3.69543	2.71264	0	0.918943	0	0	0	10.709	5.727	2.95524	28.1356	0.0013433
Tubb3	60.1557	60.1557	55.4314	37.977	52.4701	57.8934	37.7155	35.6635	47.7365	21.418	24.817	14.7762	-2.20052	0.00143033
Elac2	3.81941	3.81941	1.84771	5.42528	3.74786	11.9463	7.07166	5.63109	9.74215	1.94709	2.8635	0	-5.36179	0.00152126
Rnmt	13.3679	13.3679	8.31471	7.23371	12.1806	19.2978	25.9294	18.7703	24.3554	4.86774	13.363	8.86573	-2.44551	0.00152906
Dnmt3a	52.5169	52.5169	47.1167	45.2107	56.2179	44.1093	37.7155	60.0649	48.7108	26.2858	29.5895	22.1643	-1.83177	0.00152971
Mrpl47	0	0	0	1.80843	1.87393	1.83789	3.53583	1.87703	2.92265	0	0	0	-10000	0.00154152
Fkbp3	54.4266	54.4266	42.4974	39.7854	49.6592	53.2987	61.2877	43.1717	43.8397	26.2858	26.726	35.4629	-1.70894	0.00156874
Nsun2	22.9165	22.9165	23.0964	32.5517	30.9199	34.0009	42.43	31.9095	39.9428	24.3387	17.181	22.1643	-1.74632	0.00170168
G3bp1	56.3363	56.3363	45.269	52.4444	51.5331	62.4881	73.0738	56.3109	53.5818	38.9419	40.089	41.3734	-1.52894	0.00176118
Ddc	86.8916	86.8916	82.2232	109.41	102.129	70.7586	83.6813	83.5278	89.6278	133.376	145.084	99.0007	1.53629	0.00177839
Synm	0.954853	0.954853	3.69543	4.52107	0.936966	1.83789	0	0	0.974215	6.81483	4.7725	4.43287	7.59584	0.00180752
Tppp3	9.54853	9.54853	10.1624	12.659	11.2436	9.18943	8.25027	11.2622	8.76794	15.5768	22.908	33.9853	2.57879	0.00184404
Lamb2	11.4582	11.4582	12.934	18.9885	7.49573	6.4326	8.25027	4.69257	13.639	28.2329	17.181	33.9853	3.20664	0.00184778
Gnl3	2.86456	2.86456	8.31471	5.42528	2.8109	3.67577	9.42888	4.69257	5.84529	0	0.9545	1.47762	-7.29071	0.00185636
Palmd	0	0	0	0	0	0	0	0	0	1.94709	5.727	1.47762	10000	0.00187934
Cdh5	0	0	0.923857	0.904213	0.936966	0	0	0	0	5.84128	0.9545	4.43287	10000	0.00191377
Tcp1	119.357	119.357	101.624	106.697	104.003	108.435	103.718	106.052	108.138	79.8309	83.0415	81.2692	-1.30972	0.00191573
Timm8a1	0	0	0	1.80843	0.936966	1.83789	4.71444	1.87703	1.94843	0	0	0	-10000	0.00191741
Aldh1a7	5.72912	5.72912	9.23857	16.2758	20.6132	5.51366	4.71444	0.938514	13.639	34.0741	41.0435	19.2091	5.07018	0.00197859
Yars	93.5756	93.5756	85.9187	86.8045	100.255	66.1639	57.7519	47.8642	57.4787	39.9154	31.4985	38.4182	-1.56552	0.0019878
Blvrb	23.8713	23.8713	20.3248	16.2758	19.6763	17.4599	23.5722	14.0777	16.5617	30.18	29.5895	35.4629	1.77165	0.00204921
Dhdh	0	0	0	0	0	0	0	0	0	0.973547	2.8635	2.95524	10000	0.00214508
Uhrf1	27.6907	27.6907	24.9441	23.5095	27.172	15.622	24.7508	12.2007	19.4843	5.84128	1.909	8.86573	-3.25249	0.00218407
Glud1	61.1106	61.1106	72.9847	58.7739	59.9658	41.3524	47.1444	52.5568	65.2724	82.7515	78.269	73.8811	1.518	0.00222237
Sec14l2	0.954853	0.954853	2.77157	4.52107	0	0	0	0.938514	1.94843	5.84128	3.818	5.91049	7.19089	0.0022752
Csde1	40.1038	40.1038	36.9543	28.9348	34.6677	46.8661	40.0727	44.1102	39.9428	31.1535	23.8625	10.3434	-1.96213	0.00237683
Cyp2s1	0	0	0	3.61685	0	0	0	0	0	0.973547	5.727	2.95524	10000	0.00243085
Jmjd6	4.77426	4.77426	3.69543	1.80843	2.8109	6.4326	7.07166	2.81554	4.87108	0.973547	0	1.47762	-6.48391	0.00247147
Eif4a1	190.016	190.016	179.228	164.567	171.465	187.464	193.292	165.179	188.024	144.085	132.675	161.061	-1.25729	0.00251082
Npm1	71.614	71.614	55.4314	51.5402	63.7137	81.7859	83.6813	72.2656	69.1693	51.598	51.543	62.0601	-1.39331	0.00252965
Pkm	20.0519	20.0519	19.401	20.7969	17.8024	393.308	472.623	461.749	434.5	338.794	327.393	384.182	-1.25826	0.00254139
Psat1	30.5553	30.5553	43.4213	29.839	38.4156	13.7841	18.8578	28.1554	21.4327	10.709	6.6815	4.43287	-2.82598	0.00255666
Usp3	2.86456	2.86456	0.923857	0	1.87393	1.83789	3.53583	1.87703	1.94843	0	0	0	-10000	0.00255673
Dna2	2.86456	2.86456	3.69543	5.42528	3.74786	2.75683	2.35722	1.87703	1.94843	0	0	0	-10000	0.00255673
Trit1	11.4582	11.4582	12.934	1.80843	3.74786	1.83789	23.5722	6.5696	3.89686	0	0	0	-10000	0.00257986
Shmt1	9.54853	9.54853	5.54314	15.3716	5.62179	26.6493	22.3936	16.8933	29.2265	12.6561	12.4085	8.86573	-2.10349	0.00265371
Echdc1	0.954853	0.954853	0.923857	1.80843	0.936966	0	0	0.938514	0.974215	4.86774	2.8635	4.43287	8.4794	0.00285291
Tmod1	1.90971	1.90971	0.923857	2.71264	0.936966	0.918943	0	0	0.974215	4.86774	3.818	2.95524	8.19863	0.00293459
Aldh3b1	1.90971	1.90971	7.39085	9.04213	3.74786	2.75683	1.17861	0.938514	1.94843	10.709	6.6815	4.43287	4.26506	0.00294073
Por	27.6907	27.6907	28.6396	36.1685	22.4872	34.9198	29.4652	38.4791	39.9428	58.4128	65.8605	42.8511	1.56038	0.00305535
Col15a1	6.68397	6.68397	4.61928	7.23371	2.8109	6.4326	15.3219	11.2622	12.6648	2.92064	3.818	4.43287	-3.06683	0.00307616
Treml1	0	0	1.84771	0	0	0	0	0	0	1.94709	1.909	1.47762	10000	0.00313909
Csad	0	0	0.923857	2.71264	0	0	0	0	0	1.94709	1.909	1.47762	10000	0.00313909
Insc	4.77426	4.77426	4.61928	1.80843	2.8109	1.83789	2.35722	0	3.89686	7.78838	6.6815	8.86573	3.84507	0.00320344
Prx	9.54853	9.54853	29.5634	24.4138	7.49573	0	0	0	10.7164	67.1747	14.3175	26.5972	13.4485	0.0032326
H2-ab1	5.72912	5.72912	21.2487	15.3716	13.1175	4.59471	11.7861	11.2622	7.79372	20.4445	23.8625	14.7762	2.22305	0.00326097
Hspa1a	6.68397	6.68397	9.23857	6.32949	8.43269	1.83789	1.17861	1.87703	0	12.6561	20.0445	4.43287	10.1177	0.00331898
Rab12	0.954853	0.954853	1.84771	0.904213	0.936966	0	0	0	0	1.94709	0.9545	2.95524	10000	0.00340123
Ugt1a6	0	0	1.84771	2.71264	0.936966	0.918943	2.35722	1.87703	1.94843	7.78838	5.727	5.91049	3.64722	0.00341088
Ablim1	0	0	0	0	0	0	0	0	0.974215	4.86774	3.818	1.47762	13.9098	0.00346547
Lama5	4.77426	4.77426	6.467	15.3716	2.8109	2.75683	2.35722	4.69257	10.7164	17.5238	18.1355	11.821	3.08469	0.00361256
Pdhb	44.8781	44.8781	37.8781	38.8812	38.4156	40.4335	33.0011	37.5406	46.7623	59.3864	54.4065	57.6273	1.44899	0.00361438
Aldh6a1	12.4131	12.4131	16.6294	26.2222	12.1806	22.9736	10.6075	20.6473	30.2007	49.6509	38.18	39.8958	2.0171	0.00362119
Ace	8.59367	8.59367	13.8578	19.8927	4.68483	9.18943	5.89305	5.63109	17.5359	37.9683	19.09	32.5077	3.12217	0.00364972
Tinagl1	0.954853	0.954853	0	1.80843	0	0	0	0	0	3.89419	0.9545	1.47762	10000	0.00386102
Pcsk1	11.4582	11.4582	8.31471	9.94635	12.1806	12.8652	20.0364	15.0162	11.6906	23.3651	39.1345	26.5972	1.99294	0.00391013
Fhl1	23.8713	23.8713	34.1827	26.2222	20.6132	20.2167	8.25027	12.2007	25.3296	43.8096	38.18	29.5524	2.25347	0.0041649
Vwa5a	12.4131	12.4131	21.2487	29.839	12.1806	21.1357	23.5722	13.1392	22.4069	41.8625	36.271	26.5972	1.73999	0.00445951
Mttp	0	0	0	0.904213	0	2.75683	2.35722	1.87703	0.974215	0	0	0	-10000	0.00448301
Hspg2	14.3228	14.3228	29.5634	36.1685	16.8654	10.1084	10.6075	10.3237	24.3554	43.8096	23.8625	44.3287	2.69581	0.00457378
Dpp4	0.954853	0.954853	10.1624	7.23371	5.62179	0	0	0.938514	5.84529	12.6561	7.636	8.86573	5.73087	0.00466975
Tpm1	3.81941	3.81941	2.77157	0.904213	0.936966	24.8115	25.9294	19.7088	19.4843	37.9683	34.362	65.0154	2.03624	0.00469186
As3mt	3.81941	3.81941	3.69543	6.32949	5.62179	1.83789	1.17861	0	0.974215	5.84128	11.454	2.95524	6.76589	0.0047501
Nop2	10.5034	10.5034	13.8578	8.13792	14.0545	14.7031	27.108	15.0162	16.5617	7.78838	6.6815	10.3434	-2.21824	0.00487108
Tpm2	19.0971	19.0971	39.7258	23.5095	14.9915	27.5683	12.9647	7.50811	16.5617	34.0741	35.3165	56.1497	2.59102	0.00488692
Cct6a	70.6591	70.6591	65.5938	67.816	72.1464	79.0291	90.753	81.6507	75.0146	65.2277	60.1335	57.6273	-1.33798	0.0049366
Oat	21.9616	21.9616	24.0203	27.1264	18.7393	17.4599	21.215	30.0325	27.278	39.9154	36.271	38.4182	1.59197	0.00522462
Elavl2	13.3679	13.3679	14.7817	9.04213	11.2436	17.4599	10.6075	9.38514	10.7164	3.89419	0.9545	7.38811	-2.9523	0.00532243
Psmd1	51.562	51.562	50.8121	48.8275	46.8483	45.0282	44.7872	49.7413	53.5818	37.9683	35.3165	20.6867	-1.54147	0.00534158
Mpp1	6.68397	6.68397	7.39085	3.61685	4.68483	0.918943	1.17861	0	0.974215	5.84128	6.6815	1.47762	6.07702	0.00536719
Lasp1	34.3747	34.3747	39.7258	36.1685	38.4156	36.7577	38.8941	35.6635	37.9944	52.5715	51.543	53.1944	1.40477	0.00545386
Elavl4	63.9751	63.9751	56.3553	51.5402	76.8312	46.8661	51.8588	46.9257	45.7881	26.2858	27.6805	44.3287	-1.4607	0.00547014
Lig3	3.81941	3.81941	9.23857	10.8506	5.62179	22.0546	20.0364	9.38514	11.6906	6.81483	3.818	4.43287	-3.14456	0.0054923
Thbs1	9.54853	9.54853	10.1624	5.42528	3.74786	11.0273	17.6791	7.50811	2.92265	20.4445	33.4075	26.5972	2.74076	0.00556263
Ak3	7.63882	7.63882	2.77157	9.94635	7.49573	4.59471	5.89305	8.44663	6.81951	13.6297	10.4995	20.6867	2.32021	0.00567304
Acaa2	76.3882	76.3882	72.9847	80.475	66.5246	76.2723	44.7872	63.819	96.4473	134.349	122.176	103.434	1.70601	0.00569442
Polr1a	0	0	1.84771	0.904213	0	3.67577	1.17861	0.938514	1.94843	0	0	0	-10000	0.00577307
Parva	7.63882	7.63882	11.0863	7.23371	7.49573	6.4326	9.42888	6.5696	9.74215	18.4974	12.4085	17.7315	2.01564	0.00579478
Tox4	3.81941	3.81941	4.61928	2.71264	4.68483	5.51366	2.35722	4.69257	3.89686	0	1.909	0	-6.46686	0.00592977
Nudc	83.0722	83.0722	77.604	71.4328	86.2009	58.8124	76.6096	53.4953	53.5818	36.0212	36.271	48.7615	-1.50243	0.00601681
Hbb-b2	479.336	479.336	423.126	319.187	392.589	363.901	406.62	226.182	346.821	529.61	476.295	706.304	1.69922	0.00604419
Nid1	7.63882	7.63882	14.7817	25.318	4.68483	6.4326	10.6075	4.69257	13.639	26.2858	18.1355	16.2538	2.28714	0.00605879
Larp1	13.3679	13.3679	17.5533	18.9885	14.9915	22.9736	18.8578	13.1392	15.5874	10.709	8.5905	5.91049	-2.09911	0.00613979
Ca8	0	0	1.84771	1.80843	2.8109	0.918943	1.17861	0.938514	1.94843	4.86774	10.4995	2.95524	4.90119	0.00617585
Hsd17b11	0	0	1.84771	2.71264	0.936966	0.918943	0	0	0.974215	5.84128	3.818	1.47762	7.84362	0.00621269
Smc5	5.72912	5.72912	4.61928	6.32949	5.62179	2.75683	0	2.81554	4.87108	0	0	0	-10000	0.0062776
Pon3	3.81941	3.81941	8.31471	11.7548	7.49573	5.51366	8.25027	5.63109	9.74215	14.6032	13.363	16.2538	2.02353	0.00633626
Cbr2	105.034	105.034	120.101	153.716	108.688	70.7586	124.933	124.822	142.235	254.096	209.99	481.705	2.72514	0.00644317
Cherp	9.54853	9.54853	12.934	13.5632	16.8654	15.622	10.6075	16.8933	14.6132	4.86774	10.4995	4.43287	-2.18696	0.00670468
Cyp51a1	19.0971	19.0971	12.0101	9.04213	8.43269	11.0273	5.89305	14.0777	14.6132	6.81483	0.9545	1.47762	-3.69943	0.00678579
Mlf1	0.954853	0.954853	0	0.904213	0	0	0	0	0	0.973547	0.9545	5.91049	10000	0.00695596
Cct2	132.725	132.725	109.015	122.069	110.562	123.138	130.826	128.576	120.803	104.17	101.177	100.478	-1.23439	0.00697067
Eif2s3x	36.2844	36.2844	38.802	38.8812	43.1004	38.5956	38.8941	42.2331	46.7623	25.3122	28.635	32.5077	-1.44427	0.00704727
P4ha2	1.90971	1.90971	0	0.904213	0	3.67577	0	1.87703	3.89686	0	0	0	-10000	0.00707949
Nop14	0	0	0.923857	0	0.936966	3.67577	0	1.87703	3.89686	0	0	0	-10000	0.00707949
Vrk3	0.954853	0.954853	0	1.80843	0	3.67577	0	1.87703	2.92265	0	0	0	-10000	0.00708258
Ca2	49.6523	49.6523	38.802	30.7432	36.5417	30.3251	34.1797	15.0162	29.2265	54.5186	39.1345	53.1944	1.80047	0.00723384
Atrx	19.0971	19.0971	15.7056	19.8927	22.4872	24.8115	12.9647	18.7703	26.3038	10.709	12.4085	7.38811	-2.03693	0.0073688
Ddx3x	103.124	103.124	93.3095	84.996	89.0118	100.165	86.0385	79.7737	103.267	72.0425	74.451	53.1944	-1.38683	0.00740539
Hmgcs1	10.5034	10.5034	4.61928	1.80843	3.74786	1.83789	0	2.81554	3.89686	0	0	0	-10000	0.00744778
Prkca	2.86456	2.86456	2.77157	0.904213	2.8109	0	0	0	0	2.92064	2.8635	0	10000	0.00745562
Gmps	58.246	58.246	47.1167	56.0612	55.281	68.0018	67.1808	77.8967	64.2982	47.7038	56.3155	51.7168	-1.33581	0.00751032
Crat	1.90971	1.90971	3.69543	4.52107	2.8109	3.67577	0	0.938514	2.92265	10.709	4.7725	7.38811	4.04579	0.00760025
Nmt2	10.5034	10.5034	15.7056	11.7548	9.36966	11.0273	7.07166	8.44663	9.74215	5.84128	2.8635	1.47762	-2.67283	0.00760553
Rpp25l	0	0	0.923857	0	0	0.918943	2.35722	1.87703	1.94843	0	0	0	-10000	0.00763422
Znf280c	0	0	0	0.904213	1.87393	1.83789	1.17861	1.87703	1.94843	0	0	0	-10000	0.00763422
Pdia3	190.971	190.971	185.695	191.693	177.087	192.059	203.9	203.658	182.178	222.942	252.942	214.255	1.17702	0.00768459
Akap5	6.68397	6.68397	14.7817	18.9885	10.3066	9.18943	5.89305	6.5696	9.74215	22.3916	11.454	16.2538	2.12775	0.00781275
Bpifa2	0	0	0	0	0	1.83789	1.17861	0.938514	2.92265	0	0	0	-10000	0.00788005
Dnajb4	0.954853	0.954853	0.923857	0.904213	0.936966	0	0	0.938514	0.974215	3.89419	1.909	4.43287	7.13539	0.00800712
Acsl1	23.8713	23.8713	13.8578	18.0843	18.7393	8.27049	1.17861	9.38514	21.4327	50.6244	43.907	20.6867	3.81514	0.00802604
Zc3hav1	2.86456	2.86456	9.23857	5.42528	5.62179	3.67577	0	0.938514	0.974215	7.78838	9.545	2.95524	4.84056	0.00805224
Fmo2	7.63882	7.63882	16.6294	15.3716	8.43269	6.4326	2.35722	2.81554	22.4069	37.9683	19.09	36.9406	3.6849	0.00808127
Hibadh	5.72912	5.72912	7.39085	5.42528	5.62179	7.35154	1.17861	7.50811	6.81951	16.5503	9.545	17.7315	2.55649	0.00816303
Psmd6	55.3815	55.3815	43.4213	37.977	44.0374	38.5956	45.9658	47.8642	39.9428	32.1271	31.4985	23.642	-1.48138	0.00817184
Pgm2	7.63882	7.63882	4.61928	11.7548	9.36966	10.1084	11.7861	10.3237	8.76794	16.5503	19.09	19.2091	1.78433	0.00823404
Hba	352.341	352.341	298.406	199.831	297.955	242.601	313.51	163.301	234.786	362.16	331.211	461.018	1.61307	0.00825899
Gtpbp1	27.6907	27.6907	21.2487	20.7969	18.7393	21.1357	22.3936	23.4629	27.278	17.5238	13.363	10.3434	-1.71483	0.00832761
Ehd4	44.8781	44.8781	48.0405	41.5938	34.6677	34.9198	21.215	23.4629	42.8655	81.778	45.816	57.6273	2.01662	0.00842728
Paics	86.8916	86.8916	80.3755	75.0497	73.0833	67.0828	60.1091	67.573	73.0661	51.598	47.725	53.1944	-1.31705	0.00843238
Naxd	5.72912	5.72912	6.467	9.04213	8.43269	8.27049	8.25027	9.38514	6.81951	11.6826	16.2265	20.6867	1.97994	0.00844577
Naa15	43.9232	43.9232	43.4213	45.2107	43.1004	51.4608	47.1444	54.4338	40.917	39.9154	33.4075	25.1196	-1.47769	0.00846322
Acss1	3.81941	3.81941	4.61928	4.52107	1.87393	1.83789	0	3.75406	4.87108	12.6561	6.6815	23.642	5.47701	0.00849871
Sqor	4.77426	4.77426	5.54314	9.94635	3.74786	5.51366	0	3.75406	3.89686	15.5768	11.454	5.91049	3.33635	0.00862711
Tgm2	64.93	64.93	91.4618	71.4328	67.4615	48.704	42.43	58.1879	66.2466	105.143	70.633	78.314	1.5716	0.00895197
Me1	4.77426	4.77426	9.23857	9.04213	9.36966	13.7841	14.1433	14.0777	8.76794	36.0212	16.2265	33.9853	2.26453	0.00900079
Ntmt1	3.81941	3.81941	1.84771	2.71264	4.68483	5.51366	10.6075	5.63109	5.84529	1.94709	1.909	2.95524	-3.03878	0.00915019
Cmbl	0	0	0	0	0	0	0	0.938514	0	1.94709	4.7725	1.47762	11.6457	0.00916545
Hbb-b1	422.045	422.045	363.076	286.636	338.245	295.9	359.476	219.612	308.826	437.123	379.891	571.84	1.56427	0.00922906
Bpgm	19.0971	19.0971	12.934	9.94635	12.1806	6.4326	12.9647	6.5696	13.639	22.3916	15.272	33.9853	2.41206	0.00928983
Tmod3	8.59367	8.59367	7.39085	7.23371	7.49573	7.35154	10.6075	6.5696	7.79372	11.6826	15.272	20.6867	1.96526	0.00930194
Iap	76.3882	76.3882	64.67	0	35.6047	26.6493	0	80.7122	47.7365	0	0	0	-10000	0.00935226
Sucla2	26.7359	26.7359	16.6294	22.6053	16.8654	14.7031	11.7861	18.7703	20.4585	26.2858	23.8625	31.0301	1.647	0.00943865
Dhx8	0	0	0	0.904213	1.87393	1.83789	0	3.75406	1.94843	0	0	0	-10000	0.00949418
Mrpl15	3.81941	3.81941	4.61928	6.32949	7.49573	7.35154	9.42888	4.69257	7.79372	2.92064	1.909	2.95524	-2.81957	0.00959718
Mindy2	0.954853	0.954853	1.84771	0.904213	0.936966	0	0	0	0	2.92064	1.909	0	10000	0.0096146
Colec12	0	0	2.77157	2.71264	0	0	0	0	0	2.92064	1.909	0	10000	0.0096146
Tsr1	0.954853	0.954853	5.54314	4.52107	5.62179	3.67577	11.7861	5.63109	6.81951	0.973547	2.8635	1.47762	-3.93898	0.00962798
Wdr3	0	0	0.923857	0.904213	1.87393	1.83789	0	1.87703	2.92265	0	0	0	-10000	0.00963505
Col4a1	6.68397	6.68397	3.69543	14.4674	5.62179	4.59471	4.71444	5.63109	8.76794	11.6826	9.545	20.6867	2.35723	0.00973195
Smarcc1	59.2009	59.2009	59.1268	46.1149	61.8397	43.1903	43.6086	65.696	52.6076	34.0741	36.271	31.0301	-1.5174	0.00982926
Ces1d	31.5101	31.5101	56.3553	56.0612	40.2895	46.8661	67.1808	56.3109	60.4013	95.4076	71.5875	134.464	1.74184	0.010065
Itpr1	1.90971	1.90971	3.69543	1.80843	0	0	0	0	0	5.84128	5.727	0	10000	0.0101606
Serpine1	0	0	0	0	0	2.75683	16.5005	4.69257	3.89686	0	0.9545	0	-21.8807	0.0101667
Bccip	0.954853	0.954853	1.84771	3.61685	1.87393	6.4326	4.71444	4.69257	4.87108	0.973547	1.909	1.47762	-3.56248	0.0101712
Cd36	8.59367	8.59367	7.39085	9.94635	7.49573	6.4326	4.71444	5.63109	10.7164	14.6032	10.4995	23.642	2.36385	0.0101732
Pon1	13.3679	13.3679	12.934	19.8927	7.49573	15.622	25.9294	16.8933	15.5874	26.2858	26.726	38.4182	1.64667	0.0101808
Sars	64.93	64.93	48.9644	58.7739	60.9028	64.326	55.3947	69.4501	52.6076	48.6774	43.907	39.8958	-1.36876	0.0103498
Pts	0	0	0	1.80843	0	0	0	0.938514	0	1.94709	3.818	1.47762	10.2896	0.010407
Stard10	0.954853	0.954853	0	0	0	1.83789	0	0.938514	0	3.89419	3.818	2.95524	5.12291	0.0104178
Chaf1b	8.59367	8.59367	6.467	7.23371	5.62179	4.59471	1.17861	3.75406	6.81951	0.973547	0.9545	0	-6.35885	0.0104991
Tuba8	0	0	0	0	0	0	0	0	0	1.94709	3.818	0	10000	0.010604
Syt7	0	0	0	0	0	0	0	0	0	1.94709	3.818	0	10000	0.010604
Acad10	0.954853	0.954853	0	1.80843	0.936966	1.83789	1.17861	1.87703	0.974215	5.84128	4.7725	4.43287	3.41907	0.0107544
Arg1	0.954853	0.954853	6.467	4.52107	4.68483	4.59471	5.89305	2.81554	2.92265	0	0	2.95524	-4.11792	0.0108387
Ptprc	0.954853	0.954853	5.54314	4.52107	2.8109	0	0	0	0	3.89419	1.909	0	10000	0.0109302
Echs1	22.9165	22.9165	16.6294	13.5632	18.7393	18.3789	23.5722	24.4014	25.3296	39.9154	27.6805	56.1497	1.79963	0.0110005
Cdh1	0	0	0.923857	4.52107	4.68483	11.0273	15.3219	6.5696	7.79372	21.418	39.1345	16.2538	2.5154	0.0111564
Gart	61.1106	61.1106	63.7461	70.5286	74.0203	69.8397	62.4663	58.1879	67.2208	47.7038	52.4975	22.1643	-1.57958	0.011241
Cct8	123.176	123.176	110.863	106.697	106.814	115.787	124.933	121.068	117.88	101.249	96.4045	96.0455	-1.2249	0.011257
Etfb	54.4266	54.4266	39.7258	47.9233	38.4156	44.1093	40.0727	46.9257	50.6592	59.3864	54.4065	85.7021	1.46338	0.0112859
Ppie	24.8262	24.8262	42.4974	11.7548	14.9915	9.18943	27.108	6.5696	18.5101	1.94709	1.909	4.43287	-5.55351	0.0114145
Myh14	42.9684	42.9684	57.2791	83.1876	42.1635	57.8934	56.5733	52.5568	57.4787	138.244	100.222	65.0154	1.8024	0.0114254
Ddx19a	21.0068	21.0068	23.0964	11.7548	17.8024	18.3789	24.7508	30.971	22.4069	16.5503	15.272	8.86573	-1.77892	0.0114354
Fam50a	8.59367	8.59367	6.467	10.8506	13.1175	11.9463	14.1433	9.38514	8.76794	3.89419	6.6815	4.43287	-2.21087	0.0114516
Sppl2a	0	0	0.923857	0.904213	0.936966	0	0	0	0	1.94709	1.909	0	10000	0.0116091
Ptpra	0	0	1.84771	0.904213	1.87393	0	0	0	0	1.94709	1.909	0	10000	0.0116091
Nme1	75.4334	75.4334	67.4415	69.6244	70.2724	81.7859	83.6813	78.8352	81.8341	68.1483	52.4975	72.4035	-1.26705	0.0117301
Cct3	119.357	119.357	110.863	112.122	115.247	138.76	128.468	137.962	116.906	116.826	105.949	94.5678	-1.23391	0.0117976
Wdr43	3.81941	3.81941	3.69543	4.52107	10.3066	7.35154	5.89305	4.69257	4.87108	2.92064	1.909	0	-3.54192	0.0120584
Prkar2a	17.1873	17.1873	20.3248	18.9885	17.8024	20.2167	9.42888	14.0777	16.5617	25.3122	21.9535	28.0748	1.66632	0.0121835
Gigyf2	1.90971	1.90971	0.923857	1.80843	1.87393	3.67577	1.17861	4.69257	1.94843	0	0.9545	0	-9.03252	0.0122382
Gars	56.3363	56.3363	52.6598	42.498	59.9658	46.8661	35.3583	32.848	40.917	28.2329	22.908	29.5524	-1.44984	0.0122448
Ftsj3	2.86456	2.86456	2.77157	3.61685	1.87393	6.4326	5.89305	4.69257	5.84529	2.92064	0.9545	1.47762	-3.20351	0.0122596
Myl9	5.72912	5.72912	6.467	5.42528	5.62179	3.67577	4.71444	4.69257	2.92265	8.76192	6.6815	13.2986	2.39436	0.0123499
Gsta4	4.77426	4.77426	8.31471	9.94635	5.62179	4.59471	8.25027	5.63109	5.84529	9.73547	11.454	25.1196	2.53873	0.0123589
Vcl	123.176	123.176	136.731	111.218	96.5075	64.326	75.431	64.7575	97.4215	184	111.676	104.911	1.76898	0.0123976
Tsta3	1.90971	1.90971	0	3.61685	3.74786	7.35154	9.42888	4.69257	9.74215	1.94709	2.8635	4.43287	-2.53275	0.0124582
Ager	37.2393	37.2393	56.3553	65.1034	32.7938	45.0282	40.0727	35.6635	64.2982	90.5399	58.2245	81.2692	1.65734	0.0125387
Tpm3	158.506	158.506	163.523	156.429	149.915	155.301	134.362	129.515	133.467	167.45	151.765	187.658	1.2229	0.012612
Aldh3a2	1.90971	1.90971	5.54314	8.13792	2.8109	7.35154	5.89305	6.5696	4.87108	18.4974	15.272	5.91049	2.14324	0.0126557
Rasip1	0	0	3.69543	3.61685	0.936966	0	0	0	0.974215	9.73547	2.8635	1.47762	19.2655	0.0126687
Vwf	0	0	8.31471	0.904213	0.936966	0	0	0	0	8.76192	4.7725	0	10000	0.0129828
Hk1	73.5237	73.5237	64.67	79.5708	80.5791	61.5692	73.0738	89.1589	70.1435	90.5399	116.449	93.0902	1.36116	0.0130636
Gale	4.77426	4.77426	1.84771	5.42528	7.49573	13.7841	14.1433	23.4629	15.5874	8.76192	9.545	8.86573	-1.84867	0.0131073
Btf3l4	5.72912	5.72912	3.69543	9.04213	10.3066	9.18943	14.1433	9.38514	4.87108	2.92064	4.7725	2.95524	-2.64751	0.0131525
Eif3a	97.395	97.395	106.244	98.5592	86.2009	109.354	95.4674	100.421	96.4473	87.6192	85.905	63.5378	-1.27084	0.013257
Eef2	281.682	281.682	255.908	230.574	251.107	279.359	246.329	243.075	249.399	239.493	209.035	189.136	-1.19753	0.0132994
Rabggtb	0.954853	0.954853	0.923857	1.80843	0.936966	0.918943	1.17861	1.87703	1.94843	0	0	0	-10000	0.0133875
Fscn1	78.2979	78.2979	52.6598	46.1149	54.344	42.2714	48.323	38.4791	38.9686	26.2858	6.6815	32.5077	-1.92488	0.0133916
Pwp1	2.86456	2.86456	2.77157	0.904213	1.87393	2.75683	1.17861	0.938514	0.974215	0	0	0	-10000	0.0138826
Kiaa0907	0	0	0	1.80843	0.936966	0.918943	1.17861	2.81554	0.974215	0	0	0	-10000	0.0138826
Ckmt1	16.2325	16.2325	6.467	17.1801	17.8024	17.4599	14.1433	26.2784	20.4585	32.1271	41.0435	23.642	1.64773	0.013901
Plxdc2	0.954853	0.954853	0.923857	1.80843	0	0	1.17861	0	0.974215	2.92064	1.909	4.43287	5.73665	0.013962
Metap1	6.68397	6.68397	9.23857	8.13792	10.3066	17.4599	16.5005	15.9547	16.5617	11.6826	9.545	5.91049	-1.83719	0.0140511
Grpel1	8.59367	8.59367	6.467	5.42528	4.68483	10.1084	5.89305	6.5696	4.87108	2.92064	2.8635	1.47762	-2.83424	0.0141446
Coro1a	16.2325	16.2325	39.7258	30.7432	27.172	11.9463	12.9647	17.8318	15.5874	31.1535	20.999	19.2091	1.63121	0.0143583
Hspa12b	0.954853	0.954853	5.54314	2.71264	0	0.918943	0	0	1.94843	6.81483	3.818	1.47762	5.63138	0.0145248
Tjp1	23.8713	23.8713	43.4213	39.7854	30.9199	19.2978	17.6791	11.2622	30.2007	53.5451	34.362	29.5524	1.9966	0.0146408
Naa50	10.5034	10.5034	9.23857	10.8506	12.1806	11.0273	17.6791	15.9547	14.6132	3.89419	6.6815	13.2986	-1.86208	0.0147902
Mpz	3.81941	3.81941	5.54314	7.23371	7.49573	2.75683	5.89305	2.81554	0	19.4709	5.727	28.0748	6.19518	0.0147985
Faf1	9.54853	9.54853	12.934	5.42528	19.6763	7.35154	1.17861	1.87703	0.974215	7.78838	10.4995	7.38811	3.00795	0.0148248
Ehd1	45.8329	45.8329	61.8984	59.6781	38.4156	37.6767	22.3936	17.8318	35.0717	77.8838	44.8615	44.3287	1.97183	0.0149357
Pccb	5.72912	5.72912	6.467	10.8506	6.55876	8.27049	3.53583	8.44663	11.6906	17.5238	15.272	11.821	1.86232	0.0149682
Mylk	13.3679	13.3679	19.401	13.5632	11.2436	5.51366	5.89305	3.75406	4.87108	20.4445	11.454	5.91049	2.51659	0.0150073
Incenp	5.72912	5.72912	4.61928	3.61685	6.55876	5.51366	7.07166	1.87703	3.89686	1.94709	0.9545	0	-4.74546	0.015038
Mrpl12	2.86456	2.86456	0.923857	5.42528	6.55876	7.35154	7.07166	5.63109	4.87108	1.94709	0.9545	4.43287	-2.54879	0.0150721
Hnrnpab	105.034	105.034	96.0811	101.272	107.751	133.247	136.719	111.683	110.086	93.4605	90.6775	112.299	-1.24411	0.0151864
Ca4	1.90971	1.90971	6.467	2.71264	2.8109	0	0	0	2.92265	7.78838	2.8635	2.95524	6.20767	0.0155058
Wdr48	2.86456	2.86456	1.84771	1.80843	1.87393	2.75683	0	0.938514	3.89686	0	0	0	-10000	0.0156092
Mgst1	1.90971	1.90971	1.84771	4.52107	2.8109	1.83789	2.35722	3.75406	2.92265	5.84128	6.6815	8.86573	2.62312	0.0156093
Acadl	47.7426	47.7426	39.7258	47.9233	47.7853	46.8661	22.3936	31.9095	45.7881	68.1483	48.6795	63.5378	1.63644	0.0157863
Chkb	1.90971	1.90971	0	0	1.87393	0.918943	0	1.87703	0	3.89419	4.7725	1.47762	4.83758	0.0157896
Mybbp1a	75.4334	75.4334	82.2232	94.0382	70.2724	104.759	120.218	77.8967	103.267	78.8573	68.724	75.3587	-1.36631	0.0158618
Psap	14.3228	14.3228	20.3248	23.5095	20.6132	29.4062	48.323	32.848	35.0717	13.6297	20.0445	31.0301	-1.68825	0.0159865
Crmp1	66.8397	66.8397	64.67	54.2528	61.8397	64.326	51.8588	45.0487	55.5303	32.1271	44.8615	39.8958	-1.39089	0.0161717
Dnmt1	114.582	114.582	123.797	104.889	121.806	103.841	99.0032	93.8514	108.138	80.8044	84.9505	81.2692	-1.22913	0.0162478
Ank1	5.72912	5.72912	12.0101	1.80843	4.68483	0	0	0	0	16.5503	5.727	0	10000	0.0163289
Cct4	110.763	110.763	82.2232	96.7508	96.5075	105.678	94.2888	99.4825	99.3699	83.725	81.1325	78.314	-1.23006	0.0164445
Cd93	1.90971	1.90971	1.84771	0	0.936966	0	0	0	0	5.84128	1.909	0	10000	0.0164556
Tfrc	25.781	25.781	18.4771	21.7011	19.6763	23.8925	43.6086	23.4629	18.5101	12.6561	15.272	10.3434	-2.14535	0.0167003
Uhrf2	0	0	0	0.904213	0.936966	2.75683	0	1.87703	0.974215	0	0	0	-10000	0.0167524
Atxn2l	35.3296	35.3296	38.802	30.7432	36.5417	38.5956	38.8941	32.848	33.1233	25.3122	29.5895	17.7315	-1.48136	0.0169276
Cks1b	1.90971	1.90971	2.77157	1.80843	3.74786	2.75683	4.71444	2.81554	0.974215	0	0	1.47762	-5.71578	0.0169798
Itgb3	1.90971	1.90971	9.23857	1.80843	2.8109	2.75683	0	2.81554	7.79372	8.76192	14.3175	7.38811	3.03929	0.0172433
Tbl3	0	0	0	0.904213	0	1.83789	0	0.938514	2.92265	0	0	0	-10000	0.0172884
Afg3l1	0	0	0.923857	0	0	1.83789	0	0.938514	2.92265	0	0	0	-10000	0.0172884
Sntb2	4.77426	4.77426	4.61928	2.71264	2.8109	3.67577	1.17861	2.81554	3.89686	10.709	8.5905	2.95524	2.56536	0.0173593
Cav2	0	0	0.923857	2.71264	0.936966	0.918943	1.17861	1.87703	1.94843	9.73547	1.909	7.38811	4.28444	0.0175239
Tubb2b	73.5237	73.5237	71.137	55.157	65.5876	43.1903	36.5369	47.8642	41.8913	38.9419	19.09	25.1196	-1.52868	0.0175769
Kdm5b	0	0	0	0	0	3.67577	0	1.87703	0.974215	0	0	0	-10000	0.0177093
Ubfd1	0.954853	0.954853	3.69543	0.904213	2.8109	2.75683	1.17861	1.87703	0	0	0	0	-10000	0.0178017
Sorbs1	4.77426	4.77426	8.31471	5.42528	4.68483	2.75683	0	0.938514	5.84529	8.76192	10.4995	4.43287	3.31135	0.017908
Hmox1	0.954853	0.954853	5.54314	0	3.74786	0.918943	7.07166	2.81554	3.89686	0	0	1.47762	-7.46284	0.0179759
Gfap	0.954853	0.954853	0.923857	0.904213	0	0	1.17861	0	0	0.973547	2.8635	2.95524	7.68396	0.0179945
Nefl	0	0	0	0	0	0	0	0	0	2.92064	0	4.43287	10000	0.0180844
Psmg1	5.72912	5.72912	5.54314	5.42528	5.62179	10.1084	5.89305	8.44663	10.7164	1.94709	5.727	4.43287	-2.17836	0.0181875
Ehd2	28.6456	28.6456	40.6497	51.5402	29.0459	34.0009	16.5005	9.38514	37.9944	83.725	41.0435	50.2392	2.38395	0.0183004
Oas1a	0	0	0	0	0	0	0	0	0	1.94709	0	2.95524	10000	0.0183775
Gstt3	0	0	0	2.71264	0	0	0	0.938514	1.94843	2.92064	3.818	2.95524	4.47711	0.0186673
Pam	9.54853	9.54853	7.39085	2.71264	4.68483	3.67577	2.35722	1.87703	2.92265	9.73547	22.908	4.43287	4.56352	0.0189856
Src	7.63882	7.63882	10.1624	9.04213	8.43269	3.67577	2.35722	3.75406	5.84529	11.6826	9.545	4.43287	2.18866	0.0190091
Pfdn6	14.3228	14.3228	14.7817	14.4674	14.9915	15.622	18.8578	12.2007	11.6906	6.81483	8.5905	8.86573	-1.80372	0.019251
Trim56	0	0	1.84771	2.71264	2.8109	0	0	0	0	0.973547	2.8635	0	10000	0.0192552
Dtx3l	0	0	0	0.904213	0	0	0	0	0	0.973547	2.8635	0	10000	0.0192552
Ass1	0	0	0	5.42528	20.6132	0	0	3.75406	2.92265	4.86774	21.9535	7.38811	6.83158	0.0192705
Pgk1	183.332	183.332	145.045	173.609	145.23	209.519	205.078	245.891	203.611	186.921	190.9	175.837	-1.17053	0.0192708
Fbn1	1.90971	1.90971	0	2.71264	0	0	0	0	0.974215	2.92064	0.9545	8.86573	17.4375	0.0193771
Ylpm1	9.54853	9.54853	12.0101	11.7548	10.3066	15.622	8.25027	9.38514	12.6648	4.86774	5.727	7.38811	-1.91525	0.0194062
Gsto1	2.86456	2.86456	5.54314	8.13792	1.87393	5.51366	3.53583	2.81554	4.87108	13.6297	4.7725	13.2986	2.52554	0.0194263
Abce1	40.1038	40.1038	38.802	37.0727	39.3526	43.1903	48.323	36.6021	48.7108	32.1271	28.635	36.9406	-1.35738	0.0194981
Akr1c13	0	0	0.923857	0	0	0	0	0	0.974215	13.6297	2.8635	1.47762	24.5952	0.0195985
Marcksl1	15.2776	15.2776	17.5533	13.5632	14.9915	15.622	14.1433	10.3237	11.6906	6.81483	5.727	8.86573	-1.81406	0.0196216
Aldh1l1	0	0	0.923857	0	0	0	0	0	0	2.92064	0.9545	0	10000	0.0196936
Utp18	1.90971	1.90971	0.923857	4.52107	0.936966	3.67577	3.53583	0	0.974215	0	0	0	-10000	0.0200227
Ca1	21.9616	21.9616	19.401	9.04213	15.9284	11.9463	14.1433	2.81554	7.79372	24.3387	13.363	23.642	2.22872	0.0201067
Zmat3	0	0	0	0	0	0	0	0	0	0.973547	0.9545	1.47762	10000	0.0201213
Cyp20a1	0	0	1.84771	0	0	0	0	0	0	0.973547	0.9545	1.47762	10000	0.0201213
Aamdc	0.954853	0.954853	0	0.904213	0	0	0	0	0	0.973547	0.9545	1.47762	10000	0.0201213
Hspa4	121.266	121.266	113.634	128.398	115.247	144.274	135.54	130.453	133.467	114.879	114.54	115.255	-1.18315	0.0203491
Stxbp2	0.954853	0.954853	3.69543	3.61685	1.87393	2.75683	0	2.81554	0.974215	7.78838	4.7725	2.95524	3.16014	0.0204254
Hspa9	170.919	170.919	161.675	141.961	133.049	182.87	192.113	166.117	164.642	154.794	152.72	144.807	-1.1702	0.0205128
Etfa	49.6523	49.6523	38.802	49.7317	47.7853	45.0282	51.8588	53.4953	54.556	64.2541	59.179	96.0455	1.42793	0.0205769
Rab6b	2.86456	2.86456	0.923857	1.80843	1.87393	3.67577	3.53583	7.50811	1.94843	0	0	2.95524	-4.23014	0.0206117
Stom	5.72912	5.72912	4.61928	4.52107	4.68483	3.67577	4.71444	1.87703	4.87108	7.78838	5.727	13.2986	2.36169	0.0207276
Nasp	86.8916	86.8916	124.721	86.8045	89.0118	95.5701	56.5733	69.4501	82.8083	59.3864	51.543	42.8511	-1.48459	0.0208397
Myh11	8.59367	8.59367	7.39085	1.80843	0	0	0	0	0	11.6826	0	45.8063	10000	0.0208417
Ucp1	0	0	0	0	0	0	0	0	0	7.78838	0	26.5972	10000	0.020846
Vbp1	4.77426	4.77426	4.61928	5.42528	6.55876	5.51366	5.89305	4.69257	2.92265	0.973547	1.909	1.47762	-3.27199	0.0208785
Ecm1	0	0	0	2.71264	0	0	2.35722	0.938514	2.92265	0	0	0	-10000	0.0209453
Col12a1	2.86456	2.86456	0.923857	4.52107	0.936966	1.83789	16.5005	4.69257	10.7164	0	2.8635	0	-8.83902	0.0209628
Rps6	47.7426	47.7426	47.1167	33.4559	44.9744	43.1903	62.4663	55.3723	46.7623	36.0212	35.3165	44.3287	-1.34735	0.0209921
Gabarapl2	1.90971	1.90971	0.923857	0.904213	0.936966	0	4.71444	3.75406	0.974215	0	0	0	-10000	0.021267
Noc2l	1.90971	1.90971	1.84771	3.61685	0.936966	3.67577	2.35722	1.87703	5.84529	1.94709	0	0	-5.2984	0.0213452
Krt20	0.954853	0.954853	0	0	0	0	0	0	0	1.94709	0	4.43287	10000	0.0213651
Pdlim2	1.90971	1.90971	6.467	4.52107	2.8109	3.67577	2.35722	2.81554	5.84529	12.6561	6.6815	5.91049	2.29104	0.0214037
Xpot	0	0	4.61928	1.80843	0	4.59471	0	0.938514	1.94843	0	0	0	-10000	0.0214407
Sfxn1	17.1873	17.1873	24.0203	21.7011	17.8024	22.9736	16.5005	24.4014	28.2522	14.6032	18.1355	10.3434	-1.60382	0.0215438
Myh6	117.447	117.447	48.9644	28.0306	39.3526	21.1357	23.5722	8.44663	16.5617	42.8361	37.2255	20.6867	1.92683	0.0218642
Ppwd1	3.81941	3.81941	4.61928	6.32949	4.68483	10.1084	8.25027	9.38514	6.81951	2.92064	4.7725	4.43287	-2.13776	0.0219212
Maob	2.86456	2.86456	4.61928	9.04213	0	1.83789	0	0	4.87108	14.6032	8.5905	2.95524	5.19682	0.022076
Icam1	7.63882	7.63882	18.4771	17.1801	14.9915	14.7031	9.42888	11.2622	15.5874	31.1535	15.272	22.1643	1.79385	0.0223374
Naa20	0	0	0.923857	0.904213	0	0	3.53583	1.87703	0.974215	0	0	0	-10000	0.0224265
Clic5	2.86456	2.86456	15.7056	13.5632	13.1175	9.18943	3.53583	8.44663	18.5101	32.1271	15.272	22.1643	2.33736	0.0224509
Kdm1a	28.6456	28.6456	36.9543	34.3601	36.5417	39.5145	31.8225	51.6183	46.7623	23.3651	35.3165	28.0748	-1.46719	0.0224824
Nkap	3.81941	3.81941	1.84771	3.61685	2.8109	1.83789	1.17861	2.81554	3.89686	0	0.9545	0	-7.6445	0.0226055
Plekho2	0.954853	0.954853	1.84771	2.71264	0.936966	0	0	0	0	0.973547	3.818	0	10000	0.0226416
Pkp3	0	0	0	0	0	0	0	0	0	0.973547	3.818	0	10000	0.0226416
Abhd16a	0	0	0	0	0	0	0	0	0	0.973547	3.818	0	10000	0.0226416
Ranbp1	50.6072	50.6072	43.4213	35.2643	43.1004	41.3524	42.43	35.6635	36.046	28.2329	26.726	29.5524	-1.37992	0.0226784
Syncrip	112.673	112.673	96.0811	89.5171	99.3184	94.6511	94.2888	98.544	113.009	69.1218	79.2235	97.5231	-1.22167	0.0226912
Selenbp1	94.5304	94.5304	115.482	141.961	94.6335	120.382	122.575	133.269	169.513	174.265	159.401	230.509	1.37838	0.0228304
Pawr	1.90971	1.90971	0.923857	0	0	0	1.17861	0	0.974215	1.94709	4.7725	1.47762	5.07687	0.0228468
Saa1	0	0	0	0	0	8.27049	10.6075	0	0.974215	0	0	0	-10000	0.0229513
Palld	7.63882	7.63882	4.61928	3.61685	2.8109	2.75683	1.17861	1.87703	2.92265	10.709	7.636	1.47762	3.02574	0.0230127
Zfr	15.2776	15.2776	19.401	20.7969	20.6132	22.9736	18.8578	26.2784	22.4069	9.73547	20.0445	13.2986	-1.5759	0.0230888
Akap2	8.59367	8.59367	20.3248	13.5632	5.62179	6.4326	0	0.938514	9.74215	36.9948	15.272	8.86573	4.76297	0.0232568
Rsl1d1	21.9616	21.9616	22.1726	20.7969	22.4872	22.9736	42.43	27.2169	26.3038	17.5238	18.1355	20.6867	-1.58295	0.023317
Prep	75.4334	75.4334	69.2892	77.7623	74.0203	79.948	58.9305	71.3271	79.8856	61.3335	60.1335	47.2839	-1.28929	0.0233478
Mcm2	150.867	150.867	126.568	138.345	137.734	127.733	111.968	137.023	136.39	99.3018	122.176	84.2245	-1.25886	0.0233818
Rrp12	4.77426	4.77426	6.467	7.23371	5.62179	11.0273	7.07166	8.44663	11.6906	6.81483	5.727	0	-2.28652	0.0233981
Slc9a1	0.954853	0.954853	1.84771	2.71264	0.936966	0	0	0	0	0.973547	1.909	0	10000	0.0234745
Numb	0.954853	0.954853	1.84771	0	0.936966	0	0	0	0	0.973547	1.909	0	10000	0.0234745
Itgax	0	0	2.77157	1.80843	0	0	0	0	0	0.973547	1.909	0	10000	0.0234745
Cd82	0	0	0	0	0	0	0	0	0	0.973547	1.909	0	10000	0.0234745
Camsap2	0.954853	0.954853	1.84771	0.904213	1.87393	0	0	0	0	0.973547	1.909	0	10000	0.0234745
Brms1l	0	0	0	0.904213	0	0	0	0	0	0.973547	1.909	0	10000	0.0234745
Abat	0.954853	0.954853	0	0	0	0	0	0	0	0.973547	1.909	0	10000	0.0234745
Tmem14c	0.954853	0.954853	0	0.904213	0.936966	0.918943	2.35722	0.938514	0.974215	0	0	0	-10000	0.0234785
Lyrm9	0	0	0	0.904213	0.936966	0.918943	1.17861	1.87703	0.974215	0	0	0	-10000	0.0234785
Gda	9.54853	9.54853	5.54314	5.42528	7.49573	3.67577	5.89305	1.87703	10.7164	13.6297	9.545	13.2986	2.19432	0.0234913
Map7d1	23.8713	23.8713	10.1624	7.23371	13.1175	4.59471	5.89305	5.63109	9.74215	2.92064	2.8635	1.47762	-2.67094	0.0235251
Nefm	0.954853	0.954853	0	0.904213	0	0	0	0	0	1.94709	0.9545	0	10000	0.0235617
N4bp3	0.954853	0.954853	0.923857	0	0	0	0	0	0	1.94709	0.9545	0	10000	0.0235617
Itm2b	1.90971	1.90971	1.84771	2.71264	0	0	0	0	0	1.94709	0.9545	0	10000	0.0235617
Gpt	0	0	0	0	0	0	0	0	0	1.94709	0.9545	0	10000	0.0235617
Dopey2	0	0	0	0.904213	0	0	0	0	0	1.94709	0.9545	0	10000	0.0235617
Fermt3	4.77426	4.77426	16.6294	4.52107	4.68483	3.67577	1.17861	1.87703	6.81951	16.5503	10.4995	4.43287	3.09772	0.0235743
Esam	0.954853	0.954853	3.69543	1.80843	2.8109	1.83789	2.35722	0	1.94843	7.78838	1.909	8.86573	4.02876	0.0236227
Ythdf2	7.63882	7.63882	4.61928	5.42528	6.55876	4.59471	10.6075	4.69257	4.87108	1.94709	1.909	2.95524	-2.72698	0.0240822
Rad23b	18.1422	18.1422	15.7056	15.3716	22.4872	28.4872	35.3583	23.4629	17.5359	17.5238	12.4085	17.7315	-1.64975	0.0241133
Snx30	1.90971	1.90971	4.61928	0.904213	2.8109	0	0	0	0	0	2.8635	1.47762	10000	0.0242626
Acsf2	1.90971	1.90971	2.77157	8.13792	0.936966	4.59471	0	0.938514	9.74215	19.4709	11.454	7.38811	3.34421	0.024361
Mrpl43	0	0	0.923857	1.80843	1.87393	3.67577	3.53583	2.81554	2.92265	0.973547	0.9545	0	-5.0374	0.024676
Ppp4r3b	1.90971	1.90971	0.923857	0.904213	0.936966	1.83789	0	1.87703	0.974215	0	0	0	-10000	0.0246839
Htra1	0	0	0.923857	0.904213	0	0.918943	0	1.87703	1.94843	0	0	0	-10000	0.0246839
Fmc1	0	0	0	1.80843	0	1.83789	0	1.87703	0.974215	0	0	0	-10000	0.0246839
Tpp2	43.9232	43.9232	38.802	41.5938	38.4156	42.2714	27.108	37.5406	38.9686	33.1006	20.999	11.821	-1.65982	0.0248894
Samhd1	20.0519	20.0519	31.4111	35.2643	26.235	22.9736	29.4652	29.0939	29.2265	44.7832	33.4075	35.4629	1.36818	0.0249011
Itga2b	0	0	4.61928	0	1.87393	0	2.35722	1.87703	3.89686	2.92064	8.5905	8.86573	3.34138	0.0249416
Iah1	0.954853	0.954853	1.84771	0.904213	1.87393	0	0	0	1.94843	2.92064	1.909	2.95524	5.32729	0.0249741
Snd1	86.8916	86.8916	91.4618	84.996	80.5791	86.3806	99.0032	99.4825	107.164	89.5663	78.269	50.2392	-1.34827	0.0249772
Cdc40	0.954853	0.954853	2.77157	0.904213	1.87393	2.75683	2.35722	3.75406	3.89686	0	0.9545	1.47762	-3.93637	0.0249779
Mcmbp	28.6456	28.6456	21.2487	19.8927	24.3611	18.3789	9.42888	16.8933	20.4585	10.709	11.454	2.95524	-1.94558	0.0250225
Hebp1	1.90971	1.90971	6.467	5.42528	5.62179	2.75683	2.35722	2.81554	1.94843	5.84128	3.818	10.3434	2.69995	0.0250467
Ube2t	2.86456	2.86456	2.77157	2.71264	3.74786	0	2.35722	0.938514	1.94843	0	0	0	-10000	0.0250695
Cd68	0.954853	0.954853	0.923857	1.80843	1.87393	0	2.35722	0.938514	1.94843	0	0	0	-10000	0.0250695
Psmd11	61.1106	61.1106	67.4415	53.3486	64.6506	82.7049	73.0738	69.4501	74.0403	62.307	59.179	57.6273	-1.25313	0.0251411
Aldh4a1	2.86456	2.86456	0.923857	2.71264	0.936966	4.59471	1.17861	3.75406	0.974215	6.81483	4.7725	8.86573	2.59682	0.0252924
Nmt1	21.0068	21.0068	22.1726	27.1264	26.235	26.6493	28.2866	25.3399	27.278	16.5503	19.09	19.2091	-1.47067	0.0254684
Grsf1	5.72912	5.72912	4.61928	3.61685	3.74786	6.4326	2.35722	3.75406	2.92265	0.973547	1.909	0	-4.02418	0.0254896
Gimap4	6.68397	6.68397	12.934	11.7548	9.36966	5.51366	5.89305	4.69257	7.79372	14.6032	9.545	8.86573	1.84232	0.0257719
Tgfb1i1	0.954853	0.954853	0.923857	1.80843	0	0	0	0	0	0	1.909	1.47762	10000	0.0258076
Dhx36	11.4582	11.4582	7.39085	8.13792	6.55876	9.18943	10.6075	14.0777	6.81951	6.81483	4.7725	2.95524	-2.09871	0.02586
Arrb1	0	0	1.84771	1.80843	0.936966	0	0	0	2.92265	3.89419	1.909	4.43287	4.66977	0.0258679
Gstz1	0.954853	0.954853	0	1.80843	1.87393	0.918943	0	1.87703	2.92265	3.89419	2.8635	8.86573	3.6427	0.0258989
Mgll	0	0	0	0.904213	0	0	0	0	0	1.94709	0	1.47762	10000	0.0261614
Lipe	0	0	0	0	0	0	0	0	0	1.94709	0	1.47762	10000	0.0261614
Lsp1	4.77426	4.77426	10.1624	5.42528	5.62179	3.67577	7.07166	3.75406	5.84529	13.6297	9.545	5.91049	1.90596	0.0261653
Nars	33.4198	33.4198	42.4974	30.7432	29.9829	33.0819	25.9294	31.9095	27.278	25.3122	20.999	5.91049	-1.69755	0.0262229
Sfn	4.77426	4.77426	8.31471	3.61685	6.55876	4.59471	3.53583	2.81554	2.92265	8.76192	6.6815	7.38811	2.19501	0.0264202
Calb1	0	0	0	0	0.936966	1.83789	0	0.938514	6.81951	0	0	0	-10000	0.0264809
Hspb1	25.781	25.781	25.868	17.1801	20.6132	23.8925	20.0364	15.9547	28.2522	30.18	27.6805	42.8511	1.52358	0.0265491
Phgdh	28.6456	28.6456	31.4111	24.4138	24.3611	30.3251	33.0011	36.6021	23.3812	26.2858	8.5905	19.2091	-1.70993	0.026658
Apeh	17.1873	17.1873	13.8578	11.7548	14.0545	11.0273	1.17861	5.63109	8.76794	14.6032	11.454	14.7762	2.04641	0.0267218
Fech	1.90971	1.90971	0.923857	3.61685	0.936966	1.83789	1.17861	1.87703	1.94843	5.84128	6.6815	1.47762	2.72834	0.026744
Ighg	5.72912	5.72912	25.868	27.1264	38.4156	36.7577	57.7519	40.3561	37.9944	36.9948	21.9535	25.1196	-1.54215	0.0267599
Aox3	0.954853	0.954853	0	0.904213	0	0	0	0	0	3.89419	0	1.47762	10000	0.0269281
Atp6v1b2	66.8397	66.8397	66.5177	68.7202	67.4615	72.5965	81.3241	73.2041	75.9888	59.3864	66.815	53.1944	-1.26723	0.0271647
Pdlim5	18.1422	18.1422	18.4771	15.3716	15.9284	12.8652	4.71444	5.63109	8.76794	18.4974	18.1355	8.86573	1.89704	0.0277152
Psmc6	65.8848	65.8848	59.1268	53.3486	64.6506	50.5419	51.8588	60.0649	64.2982	47.7038	48.6795	29.5524	-1.35047	0.0279653
Prdx6	83.0722	83.0722	88.6902	92.2297	71.2094	87.2996	80.1455	71.3271	96.4473	120.72	90.6775	162.538	1.48733	0.0281553
Dcxr	1.90971	1.90971	2.77157	5.42528	0.936966	2.75683	2.35722	4.69257	8.76794	10.709	6.6815	14.7762	2.30902	0.0282474
Esrp1	0.954853	0.954853	0	2.71264	2.8109	9.18943	8.25027	10.3237	5.84529	1.94709	5.727	4.43287	-2.08198	0.0282959
Cyb5a	14.3228	14.3228	15.7056	17.1801	14.9915	18.3789	22.3936	15.0162	18.5101	24.3387	22.908	36.9406	1.51079	0.0283253
Mrpl39	3.81941	3.81941	2.77157	1.80843	2.8109	3.67577	4.71444	5.63109	3.89686	1.94709	1.909	0	-3.48503	0.028459
Stim1	3.81941	3.81941	6.467	7.23371	7.49573	2.75683	0	3.75406	3.89686	7.78838	12.4085	2.95524	2.96601	0.0284644
Gcc2	0	0	0.923857	0.904213	0.936966	2.75683	0	0.938514	0.974215	0	0	0	-10000	0.0286248
Upp1	0.954853	0.954853	1.84771	0.904213	1.87393	0.918943	4.71444	5.63109	0.974215	16.5503	5.727	7.38811	3.23187	0.0287672
Ubap2	17.1873	17.1873	16.6294	15.3716	18.7393	20.2167	12.9647	14.0777	10.7164	7.78838	10.4995	5.91049	-1.79688	0.028776
Igsf8	3.81941	3.81941	4.61928	1.80843	4.68483	0	0	0	0	0.973547	7.636	0	10000	0.0287979
Misp	0	0	0	0	0	0	0	0	0.974215	3.89419	5.727	0	13.1678	0.0289213
Rfc1	9.54853	9.54853	16.6294	11.7548	20.6132	13.7841	9.42888	14.0777	15.5874	6.81483	11.454	2.95524	-1.86857	0.0293112
Gstp1	49.6523	49.6523	45.269	41.5938	40.2895	50.5419	35.3583	52.5568	42.8655	52.5715	59.179	67.9706	1.32156	0.0295469
Ppl	0.954853	0.954853	9.23857	9.94635	0	7.35154	0	0	0	17.5238	10.4995	1.47762	5.35053	0.0295854
Larp7	23.8713	23.8713	14.7817	13.5632	19.6763	21.1357	22.3936	21.5858	23.3812	13.6297	16.2265	13.2986	-1.538	0.030007
Cfdp1	12.4131	12.4131	12.0101	10.8506	13.1175	13.7841	9.42888	11.2622	12.6648	4.86774	7.636	7.38811	-1.77736	0.0301111
Cyp2b10	0.954853	0.954853	1.84771	9.04213	1.87393	0.918943	1.17861	1.87703	5.84529	9.73547	5.727	4.43287	2.70137	0.0301287
Acot2	1.90971	1.90971	7.39085	9.94635	6.55876	3.67577	2.35722	4.69257	9.74215	12.6561	7.636	11.821	2.09195	0.0301715
Pacsin2	1.90971	1.90971	7.39085	4.52107	4.68483	2.75683	2.35722	0.938514	0	4.86774	3.818	4.43287	2.88993	0.0302671
Kank2	2.86456	2.86456	4.61928	3.61685	2.8109	0.918943	0	0	0	4.86774	2.8635	0	11.2176	0.0303303
Krt18	57.2912	57.2912	56.3553	97.655	89.0118	126.814	255.758	148.285	158.797	204.445	277.759	301.435	1.51504	0.0304552
Tpm4	81.1625	81.1625	85.9187	69.6244	74.0203	65.245	62.4663	47.8642	54.556	71.0689	77.3145	65.0154	1.23639	0.0306523
Bicd2	0	0	1.84771	0	0	0	0	0	0	0.973547	0	2.95524	10000	0.030657
Plin1	0	0	0	0	0	0	0	0	0	8.76192	0	1.47762	10000	0.0308913
Ca3	5.72912	5.72912	14.7817	14.4674	7.49573	22.9736	5.89305	9.38514	9.74215	35.0477	15.272	53.1944	2.87576	0.0309013
Gtpbp4	13.3679	13.3679	13.8578	17.1801	11.2436	13.7841	25.9294	15.9547	18.5101	12.6561	11.454	8.86573	-1.68711	0.0309072
Gpi	76.3882	76.3882	56.3553	79.5708	63.7137	102.003	128.468	131.392	112.035	96.3812	93.541	106.389	-1.19949	0.0309124
Ece1	0	0	6.467	2.71264	1.87393	0.918943	0	0	0	2.92064	2.8635	0	8.39245	0.0309501
Rplp2	56.3363	56.3363	51.736	48.8275	54.344	51.4608	68.3594	45.9872	47.7365	39.9154	38.18	42.8511	-1.32421	0.0309551
Cav1	0.954853	0.954853	1.84771	0.904213	0	8.27049	7.07166	12.2007	17.5359	24.3387	13.363	26.5972	1.90183	0.0309865
Pfkp	44.8781	44.8781	27.7157	49.7317	25.2981	56.9745	70.7166	79.7737	54.556	53.5451	50.5885	26.5972	-1.50321	0.0310538
Eif2s1	62.0654	62.0654	54.5075	54.2528	69.3355	65.245	60.1091	67.573	68.1951	58.4128	42.9525	56.1497	-1.24332	0.0311054
Asns	19.0971	19.0971	17.5533	12.659	19.6763	20.2167	5.89305	9.38514	9.74215	7.78838	2.8635	0	-3.18515	0.0312903
Pes1	13.3679	13.3679	9.23857	9.04213	9.36966	12.8652	5.89305	7.50811	9.74215	5.84128	5.727	0	-2.33452	0.0314329
Ckap2l	0	0	3.69543	0	0.936966	0.918943	1.17861	0	2.92265	0	0	0	-10000	0.0314879
Dst	4.77426	4.77426	15.7056	4.52107	4.68483	1.83789	0	2.81554	0.974215	3.89419	5.727	2.95524	2.97968	0.0318579
Cbr3	1.90971	1.90971	6.467	6.32949	4.68483	3.67577	3.53583	2.81554	6.81951	11.6826	5.727	8.86573	2.07957	0.0318908
Parvb	2.86456	2.86456	6.467	2.71264	3.74786	1.83789	1.17861	0.938514	1.94843	4.86774	4.7725	2.95524	2.84478	0.0327069
Tial1	20.0519	20.0519	19.401	20.7969	20.6132	22.9736	22.3936	22.5243	16.5617	9.73547	16.2265	16.2538	-1.50038	0.0329467
Thrsp	0	0	0	0.904213	0	0	0	0	0	0.973547	0	4.43287	10000	0.0331661
Tmem63a	0	0	0	0.904213	0	0.918943	0	0.938514	0	3.89419	3.818	0	5.53602	0.0332088
Spta1	5.72912	5.72912	8.31471	0	0	0	0	0	0	21.418	0.9545	0	10000	0.0333363
Nap1l4	58.246	58.246	52.6598	41.5938	43.1004	34.9198	38.8941	41.2946	41.8913	29.2064	28.635	29.5524	-1.34735	0.0333738
Lemd3	3.81941	3.81941	2.77157	1.80843	1.87393	0.918943	1.17861	1.87703	2.92265	4.86774	8.5905	1.47762	2.88732	0.0333906
Aebp1	1.90971	1.90971	0.923857	1.80843	0.936966	0.918943	1.17861	2.81554	1.94843	4.86774	2.8635	7.38811	2.93799	0.0339164
H2-k1	7.63882	7.63882	26.7918	19.8927	12.1806	3.67577	7.07166	16.8933	16.5617	21.418	30.544	16.2538	2.05768	0.0339212
Fbxo38	0	0	0	0	0	0.918943	1.17861	0	3.89686	0	0	0	-10000	0.0340526
Serbp1	61.1106	61.1106	56.3553	54.2528	53.4071	59.7313	88.3957	66.6345	47.7365	38.9419	50.5885	42.8511	-1.48717	0.0341846
Mpeg1	0.954853	0.954853	3.69543	1.80843	1.87393	0	1.17861	0.938514	3.89686	0	0	0	-10000	0.0342218
Rps25	23.8713	23.8713	18.4771	21.7011	24.3611	19.2978	27.108	28.1554	21.4327	12.6561	16.2265	20.6867	-1.45242	0.0344587
Pum3	4.77426	4.77426	6.467	4.52107	4.68483	3.67577	3.53583	2.81554	1.94843	0	1.909	0	-4.70492	0.034461
Rfc4	16.2325	16.2325	19.401	19.8927	24.3611	17.4599	9.42888	14.0777	22.4069	6.81483	11.454	8.86573	-1.75164	0.0345014
Qpct	0	0	0	0	0	0	0	0	0.974215	1.94709	0.9545	2.95524	8.0158	0.0347332
Lamc2	0	0	0.923857	1.80843	0.936966	0	0	0	0.974215	1.94709	1.909	1.47762	7.29985	0.0347332
Rras2	4.77426	4.77426	6.467	9.04213	6.55876	4.59471	2.35722	5.63109	8.76794	10.709	7.636	13.2986	1.97609	0.0349621
Rrm1	47.7426	47.7426	39.7258	45.2107	38.4156	43.1903	40.0727	45.9872	39.9428	34.0741	32.453	28.0748	-1.34135	0.0350981
Gadd45gip1	1.90971	1.90971	1.84771	1.80843	0.936966	2.75683	3.53583	1.87703	0.974215	0	0	1.47762	-4.64119	0.0351913
Iars	43.9232	43.9232	44.3451	38.8812	39.3526	46.8661	31.8225	57.2494	42.8655	36.0212	30.544	8.86573	-1.77782	0.0352438
Eml2	5.72912	5.72912	4.61928	17.1801	14.9915	20.2167	5.89305	12.2007	15.5874	22.3916	23.8625	19.2091	1.61944	0.0355706
Nfib	22.9165	22.9165	20.3248	37.977	31.8568	45.0282	28.2866	28.1554	51.6334	24.3387	23.8625	23.642	-1.59831	0.0356524
Trim28	116.492	116.492	116.406	121.165	112.436	112.111	103.718	142.654	137.364	100.275	104.04	97.5231	-1.23207	0.0357068
Pecam1	2.86456	2.86456	8.31471	2.71264	2.8109	0	0	0	2.92265	13.6297	2.8635	1.47762	8.19841	0.0360988
Cebpz	2.86456	2.86456	2.77157	3.61685	1.87393	4.59471	1.17861	2.81554	6.81951	1.94709	0.9545	0	-3.98274	0.0364295
Alg13	0.954853	0.954853	0.923857	0	0	0	0	0.938514	0	2.92064	0.9545	1.47762	7.60459	0.0366635
Rps28	16.2325	16.2325	18.4771	15.3716	16.8654	20.2167	25.9294	27.2169	21.4327	17.5238	12.4085	19.2091	-1.44678	0.036695
Ythdf3	11.4582	11.4582	12.0101	9.94635	14.9915	10.1084	21.215	21.5858	12.6648	8.76192	10.4995	7.38811	-1.84545	0.0367779
Anxa3	31.5101	31.5101	50.8121	47.0191	41.2265	45.9471	56.5733	40.3561	50.6592	90.5399	49.634	75.3587	1.48488	0.0368306
Eloa	18.1422	18.1422	12.934	11.7548	16.8654	10.1084	18.8578	21.5858	15.5874	8.76192	11.454	8.86573	-1.7057	0.0368898
Dbn1	37.2393	37.2393	30.4873	21.7011	23.4241	10.1084	3.53583	8.44663	16.5617	6.81483	1.909	0	-3.32301	0.0371109
Col4a2	4.77426	4.77426	8.31471	16.2758	6.55876	4.59471	9.42888	6.5696	10.7164	13.6297	10.4995	16.2538	1.71973	0.0373818
Tspan8	1.90971	1.90971	2.77157	4.52107	2.8109	2.75683	0	0	1.94843	8.76192	2.8635	2.95524	4.13174	0.0374539
Actc1	194.79	194.79	203.248	161.854	161.158	166.329	108.432	119.191	155.874	200.551	159.401	175.837	1.29929	0.0377957
Exosc2	0.954853	0.954853	0.923857	1.80843	2.8109	0.918943	1.17861	3.75406	2.92265	0	0.9545	0	-6.89439	0.037835
Ak2	46.7878	46.7878	29.5634	46.1149	46.8483	39.5145	44.7872	30.971	31.1749	27.2593	20.999	32.5077	-1.35992	0.0380019
Fabp5	122.221	122.221	121.025	98.5592	114.31	106.597	121.397	135.146	85.7309	74.9631	70.633	101.956	-1.35993	0.0380317
Naa10	10.5034	10.5034	5.54314	6.32949	8.43269	9.18943	14.1433	11.2622	6.81951	5.84128	4.7725	5.91049	-1.87971	0.0382642
Nup54	10.5034	10.5034	10.1624	9.94635	11.2436	10.1084	14.1433	10.3237	6.81951	3.89419	5.727	7.38811	-1.82525	0.0384121
Rprd2	8.59367	8.59367	5.54314	5.42528	6.55876	12.8652	4.71444	12.2007	11.6906	6.81483	6.6815	0	-2.30457	0.0387638
Snx9	3.81941	3.81941	5.54314	2.71264	1.87393	0	0	0.938514	0	6.81483	3.818	0	15.1059	0.0388421
Ogn	3.81941	3.81941	2.77157	4.52107	2.8109	3.67577	3.53583	0.938514	5.84529	9.73547	5.727	28.0748	4.14777	0.039009
Flot2	0.954853	0.954853	2.77157	3.61685	0.936966	3.67577	0	0.938514	0	5.84128	5.727	1.47762	3.76971	0.0390858
Reep5	0.954853	0.954853	3.69543	4.52107	4.68483	2.75683	4.71444	3.75406	1.94843	6.81483	5.727	8.86573	2.16669	0.0392313
Lig1	71.614	71.614	61.8984	77.7623	72.1464	55.1366	37.7155	49.7413	54.556	37.9683	44.8615	25.1196	-1.36973	0.0399314
Krt8	90.711	90.711	81.2994	127.494	111.499	155.301	352.404	207.412	209.456	275.514	377.982	379.749	1.49005	0.0400557
Cpox	20.0519	20.0519	16.6294	17.1801	18.7393	17.4599	11.7861	26.2784	16.5617	9.73547	14.3175	5.91049	-1.80435	0.0401619
Prkar2b	6.68397	6.68397	2.77157	5.42528	4.68483	2.75683	1.17861	2.81554	2.92265	6.81483	6.6815	2.95524	2.26755	0.0403902
Eif5b	10.5034	10.5034	16.6294	15.3716	12.1806	12.8652	11.7861	15.0162	13.639	12.6561	4.7725	5.91049	-1.713	0.0405142
Hcfc1	50.6072	50.6072	49.8883	45.2107	57.1549	64.326	71.8952	77.8967	74.0403	43.8096	60.1335	70.9259	-1.23589	0.0405172
Ptgs1	0	0	3.69543	5.42528	3.74786	0.918943	1.17861	1.87703	0.974215	6.81483	5.727	0	3.37909	0.0408607
Epb41l5	0	0	0	0.904213	0	0.918943	0	0.938514	0	2.92064	4.7725	0	5.52234	0.0409492
Znf330	0	0	0.923857	0.904213	0	0.918943	1.17861	0.938514	0.974215	0	0	0	-10000	0.041061
Wdr13	0.954853	0.954853	0.923857	0.904213	0.936966	0.918943	1.17861	0.938514	0.974215	0	0	0	-10000	0.041061
Ppif	0.954853	0.954853	0	0	0	0.918943	1.17861	0.938514	0.974215	0	0	0	-10000	0.041061
Ngdn	0	0	0.923857	0	0	0.918943	1.17861	0.938514	0.974215	0	0	0	-10000	0.041061
Caap1	0	0	0.923857	0.904213	0.936966	0.918943	1.17861	0.938514	0.974215	0	0	0	-10000	0.041061
Lamb1	0.954853	0.954853	0.923857	1.80843	0.936966	0.918943	1.17861	0.938514	2.92265	7.78838	3.818	1.47762	2.9277	0.0413595
Ilf3	79.2528	79.2528	67.4415	84.0918	87.1378	86.3806	91.9316	84.4663	96.4473	56.4657	81.1325	84.2245	-1.21457	0.0414506
Hnrnpa1	189.061	189.061	178.304	183.555	202.385	172.761	192.113	197.088	199.714	147.979	146.993	196.524	-1.16228	0.0417017
Acin1	49.6523	49.6523	48.0405	40.6896	44.9744	41.3524	37.7155	47.8642	43.8397	28.2329	35.3165	35.4629	-1.29357	0.0418823
Stxbp3	0	0	1.84771	1.80843	0	0.918943	0	0	0	1.94709	3.818	0	8.36482	0.0418989
Actb	842.18	842.18	901.684	747.784	771.123	713.1	685.951	682.3	722.868	796.361	697.739	809.737	1.09542	0.041933
Eif4g2	50.6072	50.6072	49.8883	33.4559	39.3526	36.7577	28.2866	39.4176	36.046	28.2329	27.6805	2.95524	-1.7901	0.0419352
Nudt21	30.5553	30.5553	24.9441	26.2222	32.7938	27.5683	41.2513	32.848	35.0717	17.5238	27.6805	29.5524	-1.37184	0.0423861
Rps6ka4	0	0	0	0.904213	0	0	0	0.938514	0	1.94709	3.818	0	8.19038	0.0424223
Adk	12.4131	12.4131	12.934	17.1801	14.9915	7.35154	9.42888	14.0777	13.639	17.5238	20.0445	13.2986	1.5242	0.0425234
Eif5a	41.0587	41.0587	39.7258	33.4559	39.3526	52.3797	44.7872	48.8027	39.9428	34.0741	34.362	41.3734	-1.26978	0.0426708
Eif3i	36.2844	36.2844	30.4873	29.839	40.2895	34.0009	33.0011	29.0939	41.8913	23.3651	27.6805	25.1196	-1.35876	0.0426982
Msr1	0	0	0	0	0	0	2.35722	0.938514	0.974215	0	0	0	-10000	0.0436613
Atxn7l3b	0.954853	0.954853	1.84771	0	0	0.918943	2.35722	0	0.974215	0	0	0	-10000	0.0436613
Zfand2b	0	0	0	1.80843	0.936966	0.918943	1.17861	1.87703	0	0	0	0	-10000	0.0436613
Uri1	1.90971	1.90971	0	0	0.936966	1.83789	1.17861	0	0.974215	0	0	0	-10000	0.0436613
Mrps25	0.954853	0.954853	0	0	0	0.918943	1.17861	1.87703	0	0	0	0	-10000	0.0436613
Pdrg1	1.90971	1.90971	0.923857	0.904213	0	1.83789	1.17861	0.938514	0	0	0	0	-10000	0.0436613
Nol10	0	0	0.923857	0.904213	0	1.83789	1.17861	0.938514	0	0	0	0	-10000	0.0436613
Lyrm4	0	0	0	2.71264	1.87393	1.83789	1.17861	0.938514	0	0	0	0	-10000	0.0436613
Chac2	0.954853	0.954853	0	0	0	1.83789	1.17861	0.938514	0	0	0	0	-10000	0.0436613
Zfp292	0	0	0	1.80843	2.8109	0.918943	0	0.938514	1.94843	0	0	0	-10000	0.0436613
Wdr75	1.90971	1.90971	0	0.904213	0	0.918943	0	0.938514	1.94843	0	0	0	-10000	0.0436613
Vhl	0	0	0	0	0	0.918943	0	0.938514	1.94843	0	0	0	-10000	0.0436613
Phyh	0	0	0	0	0	0.918943	0	0.938514	1.94843	0	0	0	-10000	0.0436613
Ift27	0	0	0	0	0	0.918943	0	1.87703	0.974215	0	0	0	-10000	0.0436613
Gamt	1.90971	1.90971	0	0.904213	0.936966	0.918943	0	1.87703	0.974215	0	0	0	-10000	0.0436613
Smg7	0.954853	0.954853	0	0.904213	0.936966	1.83789	0	0.938514	0.974215	0	0	0	-10000	0.0436613
Prkci	0	0	0.923857	1.80843	0	1.83789	0	0.938514	0.974215	0	0	0	-10000	0.0436613
Ipo8	2.86456	2.86456	3.69543	1.80843	0.936966	1.83789	0	0.938514	0.974215	0	0	0	-10000	0.0436613
Dars2	0	0	0	0	0.936966	1.83789	0	0.938514	0.974215	0	0	0	-10000	0.0436613
Ctc1	6.68397	6.68397	5.54314	9.04213	3.74786	1.83789	0	0.938514	0.974215	0	0	0	-10000	0.0436613
Sf3b3	79.2528	79.2528	65.5938	84.996	74.9573	79.0291	66.0022	91.0359	105.215	65.2277	68.724	65.0154	-1.28645	0.0436744
Kctd12	16.2325	16.2325	18.4771	12.659	20.6132	2.75683	3.53583	4.69257	11.6906	9.73547	11.454	11.821	1.941	0.0438727
Dimt1	3.81941	3.81941	3.69543	2.71264	3.74786	2.75683	8.25027	5.63109	1.94843	1.94709	0.9545	1.47762	-3.18321	0.04389
Sugp1	1.90971	1.90971	0.923857	0	0.936966	3.67577	0	2.81554	1.94843	0	0.9545	0	-6.63155	0.0441274
Hars	25.781	25.781	30.4873	23.5095	29.9829	26.6493	20.0364	19.7088	26.3038	17.5238	20.0445	4.43287	-1.65528	0.0444734
Gpx1	21.0068	21.0068	23.0964	29.839	23.4241	22.9736	21.215	22.5243	24.3554	33.1006	26.726	35.4629	1.39514	0.0447148
Nln	5.72912	5.72912	11.0863	7.23371	5.62179	12.8652	8.25027	12.2007	16.5617	10.709	7.636	1.47762	-1.88715	0.044782
Pygl	5.72912	5.72912	12.934	17.1801	8.43269	10.1084	1.17861	3.75406	8.76794	22.3916	11.454	8.86573	2.39189	0.045045
Pygb	37.2393	37.2393	38.802	52.4444	34.6677	40.4335	28.2866	40.3561	37.0202	54.5186	53.452	33.9853	1.29555	0.0450678
Srm	17.1873	17.1873	15.7056	19.8927	22.4872	22.0546	18.8578	34.725	17.5359	11.6826	15.272	16.2538	-1.61728	0.0451452
Anp32b	33.4198	33.4198	30.4873	32.5517	39.3526	34.0009	33.0011	32.848	42.8655	24.3387	23.8625	33.9853	-1.30236	0.0453471
Lyar	10.5034	10.5034	6.467	7.23371	10.3066	11.0273	11.7861	4.69257	5.84529	3.89419	4.7725	2.95524	-2.15226	0.045536
Gnaq	13.3679	13.3679	9.23857	13.5632	16.8654	8.27049	1.17861	3.75406	9.74215	12.6561	15.272	7.38811	2.0522	0.0455906
Atp1b1	16.2325	16.2325	12.0101	18.0843	18.7393	14.7031	4.71444	8.44663	11.6906	18.4974	22.908	10.3434	1.74438	0.045713
Btf3	14.3228	14.3228	12.934	9.04213	15.9284	11.0273	18.8578	15.0162	11.6906	4.86774	9.545	11.821	-1.61792	0.0458169
Ccnt1	2.86456	2.86456	0	0.904213	0	2.75683	0	4.69257	4.87108	0.973547	0.9545	0	-4.7926	0.0459676
Hadh	19.0971	19.0971	20.3248	23.5095	16.8654	22.0546	25.9294	31.9095	25.3296	38.9419	26.726	51.7168	1.48744	0.0461017
Acy1	4.77426	4.77426	3.69543	8.13792	4.68483	8.27049	8.25027	9.38514	9.74215	6.81483	2.8635	4.43287	-1.89467	0.0464353
Smarca5	108.853	108.853	121.025	122.069	111.499	91.8943	135.54	102.298	121.777	85.6721	97.359	82.7469	-1.27412	0.0465869
Fdps	22.9165	22.9165	24.9441	19.8927	21.5502	25.7304	17.6791	26.2784	23.3812	22.3916	15.272	7.38811	-1.54937	0.046627
Spcs2	3.81941	3.81941	2.77157	1.80843	1.87393	0	1.17861	2.81554	0.974215	3.89419	2.8635	4.43287	3.00315	0.0467767
Pdhx	9.54853	9.54853	6.467	5.42528	6.55876	8.27049	3.53583	4.69257	7.79372	13.6297	10.4995	7.38811	1.72987	0.0470511
Eps15	0	0	1.84771	0.904213	0.936966	0.918943	0	0	0	2.92064	1.909	0	7.00753	0.0471796
Atp1a4	0	0	0.923857	0.904213	0.936966	0.918943	0	0	0	2.92064	1.909	0	7.00753	0.0471796
Npepps	52.5169	52.5169	49.8883	59.6781	45.9113	73.5154	64.8235	61.0034	84.7567	60.3599	58.2245	53.1944	-1.2404	0.0473277
Prrc2a	15.2776	15.2776	12.934	14.4674	15.9284	21.1357	14.1433	17.8318	15.5874	13.6297	10.4995	8.86573	-1.56157	0.0477066
Hadhb	42.9684	42.9684	48.9644	42.498	44.0374	58.8124	55.3947	47.8642	60.4013	79.8309	56.3155	112.299	1.489	0.0477447
Man2a1	0	0	0	0.904213	0	0	0	0	0.974215	1.94709	2.8635	0	6.58389	0.0478762
Cul4a	6.68397	6.68397	5.54314	2.71264	6.55876	3.67577	2.35722	5.63109	6.81951	0.973547	2.8635	1.47762	-2.60838	0.0480234
Msra	4.77426	4.77426	4.61928	2.71264	3.74786	0.918943	2.35722	3.75406	3.89686	5.84128	8.5905	2.95524	2.12158	0.0481952
Gipc1	4.77426	4.77426	6.467	5.42528	6.55876	9.18943	12.9647	5.63109	6.81951	3.89419	4.7725	4.43287	-1.98125	0.0483384
Krt1	0	0	0	0.904213	0	0	1.17861	0	0	1.94709	3.818	0	6.52191	0.0484497
Slmap	1.90971	1.90971	0.923857	2.71264	1.87393	0.918943	0	0	0.974215	5.84128	2.8635	0	6.1307	0.0484986
Saal1	3.81941	3.81941	1.84771	4.52107	5.62179	2.75683	0	4.69257	5.84529	0.973547	0.9545	0	-5.17156	0.0485048
Ano6	0.954853	0.954853	0.923857	0.904213	0	0.918943	0	0	0	1.94709	4.7725	0	9.74974	0.0487671
Rpl38	16.2325	16.2325	16.6294	15.3716	16.8654	14.7031	12.9647	14.0777	14.6132	8.76192	7.636	10.3434	-1.58067	0.0494303
Sftpa1	0	0	4.61928	5.42528	4.68483	11.9463	21.215	9.38514	10.7164	19.4709	16.2265	28.0748	1.59642	0.0494906
Kif4	25.781	25.781	25.868	19.8927	28.109	12.8652	5.89305	9.38514	12.6648	6.81483	7.636	1.47762	-1.92148	0.0499212
Arid1a	0.954853	0.954853	0.923857	1.80843	1.87393	48.704	31.8225	59.1264	37.9944	31.1535	34.362	26.5972	-1.44644	0.0500676
Msh2	45.8329	45.8329	44.3451	56.0612	56.2179	54.2176	41.2513	51.6183	63.324	34.0741	49.634	35.4629	-1.32422	0.0501537
Abca3	1.90971	1.90971	7.39085	8.13792	2.8109	1.83789	1.17861	2.81554	4.87108	8.76192	8.5905	1.47762	2.34574	0.0502106
Cap1	259.72	259.72	349.218	138.345	177.087	123.138	273.438	111.683	212.379	94.4341	76.36	112.299	-1.90919	0.0503297
Metap2	25.781	25.781	27.7157	25.318	22.4872	19.2978	22.3936	20.6473	19.4843	12.6561	17.181	10.3434	-1.52729	0.0503576
Lap3	48.6975	48.6975	44.3451	52.4444	44.9744	51.4608	53.0374	61.9419	53.5818	50.6244	44.8615	32.5077	-1.28926	0.0503966
Vat1	27.6907	27.6907	27.7157	37.977	25.2981	31.2441	28.2866	30.971	35.0717	46.7303	37.2255	38.4182	1.29936	0.0508645
Lars	60.1557	60.1557	64.67	53.3486	50.5962	78.1102	21.215	58.1879	57.4787	34.0741	32.453	1.47762	-2.37107	0.0509039
Basp1	72.5688	72.5688	60.0507	54.2528	53.4071	66.1639	81.3241	65.696	50.6592	47.7038	6.6815	60.5825	-1.7212	0.0510635
Tagln	74.4785	74.4785	62.8222	70.5286	69.3355	55.1366	42.43	49.7413	52.6076	80.8044	50.5885	124.12	1.70414	0.0513632
Prpf4	17.1873	17.1873	16.6294	16.2758	18.7393	24.8115	14.1433	20.6473	17.5359	10.709	16.2265	11.821	-1.49274	0.0513841
Bag2	1.90971	1.90971	0	1.80843	1.87393	3.67577	2.35722	2.81554	1.94843	0	0	2.95524	-2.74012	0.0518739
Fgl2	1.90971	1.90971	0	0	0	1.83789	21.215	29.0939	3.89686	0.973547	0	1.47762	-17.148	0.0520566
Fubp1	90.711	90.711	72.9847	69.6244	79.6421	73.5154	108.432	81.6507	73.0661	60.3599	66.815	70.9259	-1.2746	0.0521746
Gstt1	3.81941	3.81941	4.61928	8.13792	2.8109	4.59471	2.35722	3.75406	3.89686	12.6561	3.818	7.38811	2.17877	0.0522206
Pcbp4	9.54853	9.54853	9.23857	7.23371	9.36966	3.67577	0	4.69257	6.81951	0.973547	0	1.47762	-4.64712	0.0527792
Gclc	1.90971	1.90971	4.61928	0.904213	3.74786	1.83789	1.17861	1.87703	2.92265	4.86774	11.454	1.47762	3.03633	0.052792
Cars	14.3228	14.3228	12.0101	14.4674	10.3066	15.622	17.6791	17.8318	12.6648	7.78838	9.545	14.7762	-1.49016	0.0529051
Dpf2	14.3228	14.3228	11.0863	12.659	15.9284	9.18943	7.07166	15.9547	10.7164	3.89419	9.545	2.95524	-1.96403	0.0531206
Bag6	27.6907	27.6907	30.4873	21.7011	27.172	22.9736	29.4652	29.0939	24.3554	20.4445	21.9535	11.821	-1.46473	0.0533413
Pa2g4	87.8464	87.8464	87.7664	86.8045	88.0748	97.408	130.826	100.421	102.293	84.6986	70.633	104.911	-1.24196	0.0533724
Smpdl3b	0	0	0	0.904213	0	4.59471	3.53583	0.938514	4.87108	0.973547	0.9545	1.47762	-3.06991	0.0533732
Anxa1	63.9751	63.9751	76.6801	77.7623	68.3985	68.9207	100.182	60.0649	74.0403	114.879	80.178	174.359	1.62448	0.0534318
Crp	0	0	0	0.904213	0	2.75683	3.53583	0	3.89686	0	0	1.47762	-5.17192	0.0537451
Rab27a	1.90971	1.90971	1.84771	4.52107	2.8109	2.75683	3.53583	3.75406	0.974215	5.84128	14.3175	2.95524	2.79638	0.053976
Acadvl	46.7878	46.7878	30.4873	52.4444	37.4786	65.245	41.2513	46.9257	67.2208	85.6721	59.179	82.7469	1.37536	0.0541647
Cd34	1.90971	1.90971	2.77157	1.80843	0	1.83789	1.17861	1.87703	0.974215	4.86774	2.8635	4.43287	2.76406	0.0542675
Stx7	9.54853	9.54853	5.54314	7.23371	8.43269	6.4326	8.25027	6.5696	7.79372	9.73547	13.363	13.2986	1.67077	0.054294
Ndufa6	9.54853	9.54853	5.54314	5.42528	7.49573	8.27049	8.25027	11.2622	7.79372	13.6297	12.4085	17.7315	1.64039	0.0543247
Epcam	5.72912	5.72912	2.77157	8.13792	8.43269	15.622	14.1433	15.0162	10.7164	17.5238	24.817	17.7315	1.44323	0.0545665
Nufip2	4.77426	4.77426	4.61928	3.61685	7.49573	7.35154	7.07166	4.69257	3.89686	2.92064	2.8635	1.47762	-2.37676	0.0547426
Rps12	29.6004	29.6004	27.7157	34.3601	33.7308	30.3251	40.0727	36.6021	39.9428	26.2858	27.6805	29.5524	-1.31955	0.0549956
Srp68	35.3296	35.3296	30.4873	38.8812	28.109	34.9198	30.6439	33.7865	32.1491	26.2858	29.5895	14.7762	-1.39593	0.0550977
Lmnb2	71.614	71.614	63.7461	94.9424	86.2009	82.7049	122.575	81.6507	94.4989	101.249	124.085	149.24	1.30937	0.0551368
Cct7	73.5237	73.5237	61.8984	66.0076	61.8397	65.245	70.7166	66.6345	66.2466	52.5715	60.1335	50.2392	-1.23743	0.0551737
Zpr1	5.72912	5.72912	1.84771	2.71264	3.74786	6.4326	7.07166	1.87703	2.92265	1.94709	0	2.95524	-2.80029	0.0552344
Calml3	0	0	0	0	0	2.75683	2.35722	1.87703	0.974215	0.973547	0	0	-6.13629	0.0553036
Ggh	0	0	0.923857	0	0	0.918943	3.53583	1.87703	1.94843	0	0	1.47762	-4.20282	0.0553036
Tdp2	0	0	1.84771	1.80843	0.936966	1.83789	1.17861	2.81554	1.94843	0	0	1.47762	-3.94915	0.0553036
Rnaseh2a	0.954853	0.954853	2.77157	3.61685	5.62179	1.83789	3.53583	2.81554	2.92265	0.973547	0.9545	0	-4.32247	0.0554102
Orc3	2.86456	2.86456	1.84771	2.71264	2.8109	2.75683	3.53583	1.87703	2.92265	0.973547	0.9545	0	-4.31486	0.0554102
Fam98a	6.68397	6.68397	6.467	7.23371	5.62179	4.59471	7.07166	7.50811	3.89686	2.92064	1.909	2.95524	-2.22271	0.0555879
Plod3	5.72912	5.72912	6.467	6.32949	6.55876	6.4326	5.89305	9.38514	6.81951	5.84128	3.818	0	-2.21525	0.0557567
Nid2	6.68397	6.68397	2.77157	7.23371	1.87393	0.918943	0	0	0.974215	2.92064	1.909	1.47762	4.44215	0.056002
Ddx58	0	0	7.39085	4.52107	1.87393	0.918943	0	0.938514	0.974215	5.84128	2.8635	0	4.09877	0.0563009
Slc4a1	9.54853	9.54853	11.0863	3.61685	1.87393	3.67577	0	0.938514	1.94843	11.6826	5.727	1.47762	3.83727	0.056311
Ctsb	9.54853	9.54853	15.7056	22.6053	23.4241	16.541	27.108	33.7865	27.278	16.5503	7.636	23.642	-1.64202	0.0564392
Tnrc6b	0.954853	0.954853	0.923857	1.80843	0	2.75683	1.17861	0.938514	2.92265	0	0.9545	0	-6.12619	0.0565484
Eif4g1	68.7494	68.7494	63.7461	58.7739	60.9028	63.4071	53.0374	63.819	62.3498	54.5186	50.5885	11.821	-1.55617	0.0566898
Snw1	29.6004	29.6004	24.0203	28.0306	32.7938	31.2441	34.1797	31.9095	30.2007	21.418	26.726	22.1643	-1.36044	0.0567089
Mcm3	129.86	129.86	121.025	134.728	144.293	127.733	132.004	145.47	136.39	109.037	130.766	112.299	-1.15363	0.0567361
Dhrs13	1.90971	1.90971	1.84771	2.71264	2.8109	2.75683	1.17861	2.81554	3.89686	0	0.9545	1.47762	-3.2835	0.0569734
Rbbp4	70.6591	70.6591	60.0507	52.4444	59.9658	62.4881	49.5016	61.0034	54.556	46.7303	47.725	42.8511	-1.24293	0.0569768
Itga8	0.954853	0.954853	0.923857	4.52107	1.87393	1.83789	1.17861	0.938514	2.92265	5.84128	2.8635	4.43287	2.54692	0.0570817
Jpt2	9.54853	9.54853	9.23857	9.04213	10.3066	11.9463	11.7861	10.3237	8.76794	5.84128	6.6815	5.91049	-1.74239	0.057261
Gstk1	2.86456	2.86456	0.923857	4.52107	1.87393	3.67577	2.35722	2.81554	7.79372	8.76192	4.7725	14.7762	2.26817	0.0576458
Prmt5	15.2776	15.2776	12.934	18.0843	15.9284	11.0273	9.42888	15.9547	17.5359	8.76192	11.454	0	-2.0014	0.0577369
Rmdn1	0	0	0	0	0	0	0	0	0	0.973547	0	1.47762	10000	0.0577487
Rdh13	0.954853	0.954853	0	0	0	0	0	0	0	0.973547	0	1.47762	10000	0.0577487
L3hypdh	0	0	0.923857	0.904213	0	0	0	0	0	0.973547	0	1.47762	10000	0.0577487
Ago3	0	0	0	0	0	0	0	0	0	0.973547	0	1.47762	10000	0.0577487
Sowahc	0	0	0.923857	0	0	0	0	0	0	0	0.9545	1.47762	10000	0.0577487
Ptpru	0	0	1.84771	0	0	0	0	0	0	0	0.9545	1.47762	10000	0.0577487
Gm10881	0	0	0	0	0.936966	0	0	0	0	0	0.9545	1.47762	10000	0.0577487
Entpd2	0	0	0	0	0	0	0	0	0	0	0.9545	1.47762	10000	0.0577487
Cul7	0.954853	0.954853	0.923857	0	0.936966	0	0	0	0	0	0.9545	1.47762	10000	0.0577487
Ube2q1	0.954853	0.954853	0.923857	0.904213	0	0	0	0	0	0.973547	0.9545	0	10000	0.0577487
Sntb1	0	0	0	0	0	0	0	0	0	0.973547	0.9545	0	10000	0.0577487
Slc36a1	0	0	0	0	0	0	0	0	0	0.973547	0.9545	0	10000	0.0577487
Samd9l	0	0	0	0	0	0	0	0	0	0.973547	0.9545	0	10000	0.0577487
Ralgapa1	0	0	0	1.80843	0.936966	0	0	0	0	0.973547	0.9545	0	10000	0.0577487
Pggt1b	0	0	0	0.904213	0	0	0	0	0	0.973547	0.9545	0	10000	0.0577487
Pde5a	0	0	0.923857	0	0.936966	0	0	0	0	0.973547	0.9545	0	10000	0.0577487
Mpped2	0	0	0	2.71264	1.87393	0	0	0	0	0.973547	0.9545	0	10000	0.0577487
Mfsd6	0	0	0	0	0	0	0	0	0	0.973547	0.9545	0	10000	0.0577487
Lrrc8c	5.72912	5.72912	4.61928	2.71264	1.87393	0	0	0	0	0.973547	0.9545	0	10000	0.0577487
Itsn1	0	0	1.84771	0.904213	2.8109	0	0	0	0	0.973547	0.9545	0	10000	0.0577487
Il16	0.954853	0.954853	1.84771	0.904213	0	0	0	0	0	0.973547	0.9545	0	10000	0.0577487
Ikbkg	1.90971	1.90971	0.923857	0	0.936966	0	0	0	0	0.973547	0.9545	0	10000	0.0577487
Grk2	4.77426	4.77426	5.54314	3.61685	2.8109	0	0	0	0	0.973547	0.9545	0	10000	0.0577487
Fnbp1	0.954853	0.954853	1.84771	0.904213	0.936966	0	0	0	0	0.973547	0.9545	0	10000	0.0577487
Eif2d	0	0	0.923857	0	0	0	0	0	0	0.973547	0.9545	0	10000	0.0577487
Chia	0	0	0.923857	0	0	0	0	0	0	0.973547	0.9545	0	10000	0.0577487
Brca2	0	0	0.923857	0	0	0	0	0	0	0.973547	0.9545	0	10000	0.0577487
Arhgap12	0.954853	0.954853	0	0	0	0	0	0	0	0.973547	0.9545	0	10000	0.0577487
Abhd5	0	0	0	0	0	0	0	0	0	0.973547	0.9545	0	10000	0.0577487
Sorbs3	1.90971	1.90971	0.923857	3.61685	0.936966	2.75683	0	0.938514	3.89686	7.78838	2.8635	4.43287	2.64916	0.0577786
Pcca	5.72912	5.72912	11.0863	9.04213	2.8109	4.59471	0	2.81554	9.74215	28.2329	15.272	4.43287	3.72641	0.0578162
Gpalpp1	1.90971	1.90971	1.84771	0.904213	0.936966	1.83789	1.17861	0.938514	3.89686	0	0.9545	0	-6.16962	0.0579239
Arfgap3	2.86456	2.86456	0.923857	1.80843	2.8109	1.83789	1.17861	1.87703	0.974215	3.89419	5.727	1.47762	2.522	0.0579395
Fbln5	20.0519	20.0519	21.2487	28.9348	18.7393	20.2167	11.7861	24.4014	30.2007	36.9948	23.8625	41.3734	1.5739	0.0579981
C1qc	0	0	0	0.904213	0.936966	0	3.53583	2.81554	2.92265	0	0	1.47762	-4.70723	0.0581927
Gpd2	15.2776	15.2776	13.8578	26.2222	18.7393	9.18943	9.42888	16.8933	18.5101	34.0741	19.09	16.2538	1.71334	0.0582535
Tjp2	29.6004	29.6004	44.3451	43.4022	46.8483	45.0282	33.0011	24.4014	44.8139	60.3599	61.088	36.9406	1.43424	0.0584285
Rpap3	3.81941	3.81941	4.61928	6.32949	6.55876	4.59471	1.17861	6.5696	6.81951	0.973547	3.818	0	-2.99941	0.0585232
Bzw1	16.2325	16.2325	17.5533	13.5632	14.0545	14.7031	10.6075	15.9547	15.5874	8.76192	8.5905	10.3434	-1.53957	0.058554
Banf1	24.8262	24.8262	17.5533	23.5095	27.172	22.0546	33.0011	25.3399	16.5617	13.6297	20.0445	14.7762	-1.50087	0.0586624
Hsd17b8	3.81941	3.81941	1.84771	5.42528	2.8109	2.75683	3.53583	8.44663	3.89686	9.73547	5.727	11.821	1.95201	0.0588197
Akr1b1	49.6523	49.6523	56.3553	56.9654	50.5962	51.4608	36.5369	53.4953	53.5818	62.307	61.088	57.6273	1.23728	0.0591262
Timm10b	0	0	0	0	0	1.83789	0	1.87703	0	0	0	0	-10000	0.0592061
Nsd1	0	0	1.84771	1.80843	1.87393	1.83789	0	1.87703	0	0	0	0	-10000	0.0592061
Eif3l	45.8329	45.8329	44.3451	50.6359	44.9744	45.0282	45.9658	50.6798	50.6592	45.7567	37.2255	28.0748	-1.29888	0.0594424
Eif2b2	5.72912	5.72912	4.61928	4.52107	3.74786	7.35154	8.25027	8.44663	6.81951	2.92064	4.7725	4.43287	-1.9092	0.0598201
Stoml2	8.59367	8.59367	5.54314	6.32949	12.1806	19.2978	23.5722	14.0777	11.6906	6.81483	9.545	16.2538	-1.57844	0.060021
Usp48	1.90971	1.90971	9.23857	2.71264	3.74786	8.27049	2.35722	3.75406	3.89686	2.92064	1.909	0	-2.83851	0.0600807
Gprc5a	2.86456	2.86456	5.54314	3.61685	6.55876	3.67577	1.17861	3.75406	3.89686	12.6561	5.727	2.95524	2.27513	0.0601859
Myo5b	0	0	0	2.71264	0	1.83789	0	0	0.974215	6.81483	6.6815	0	6.39917	0.0602161
Taldo1	77.3431	77.3431	69.2892	83.1876	81.516	78.1102	73.0738	86.3433	83.7825	90.5399	83.996	124.12	1.23933	0.060227
Decr1	6.68397	6.68397	7.39085	12.659	10.3066	9.18943	11.7861	10.3237	12.6648	24.3387	10.4995	42.8511	2.35615	0.0603253
Dnaja4	2.86456	2.86456	0	2.71264	0.936966	1.83789	1.17861	0.938514	0	1.94709	6.6815	1.47762	3.40706	0.0608628
Smchd1	46.7878	46.7878	45.269	55.157	45.9113	38.5956	37.7155	51.6183	52.6076	34.0741	41.0435	28.0748	-1.31214	0.0610035
Nt5e	0	0	0	0.904213	0.936966	2.75683	2.35722	2.81554	1.94843	2.92064	5.727	8.86573	2.36395	0.0612687
Trmt61a	0	0	0	0	0	1.83789	0	0	1.94843	0	0	0	-10000	0.0612915
Tom1l1	0.954853	0.954853	0	0.904213	0.936966	1.83789	0	0	1.94843	0	0	0	-10000	0.0612915
Ppm1e	0.954853	0.954853	0.923857	3.61685	0.936966	1.83789	0	0	1.94843	0	0	0	-10000	0.0612915
Mlh1	0	0	0	1.80843	0	1.83789	0	0	1.94843	0	0	0	-10000	0.0612915
Gan	0.954853	0.954853	0.923857	0.904213	1.87393	1.83789	0	0	1.94843	0	0	0	-10000	0.0612915
Fn1	193.835	193.835	221.726	245.946	192.078	229.736	334.725	195.211	214.327	199.577	144.129	184.703	-1.38245	0.0623035
Hist2h2be	0.954853	0.954853	0.923857	2.71264	2.8109	0.918943	0	0	0.974215	0.973547	3.818	1.47762	4.41532	0.0625378
Casp2	0.954853	0.954853	0	0.904213	1.87393	0	0	1.87703	1.94843	0	0	0	-10000	0.0625662
Krt19	48.6975	48.6975	50.8121	100.368	70.2724	88.2185	159.112	113.56	111.061	131.429	151.765	186.18	1.32605	0.0629298
Apoh	21.9616	21.9616	17.5533	23.5095	21.5502	59.7313	82.5027	41.2946	35.0717	30.18	21.9535	42.8511	-1.72607	0.06306
Mecp2	20.0519	20.0519	21.2487	32.5517	27.172	23.8925	58.9305	46.9257	31.1749	43.8096	65.8605	88.6573	1.64324	0.0633942
Tmsb10	5.72912	5.72912	6.467	4.52107	8.43269	5.51366	10.6075	4.69257	0.974215	0.973547	1.909	1.47762	-3.74778	0.0636199
Adi1	8.59367	8.59367	7.39085	12.659	8.43269	19.2978	18.8578	20.6473	12.6648	8.76192	12.4085	16.2538	-1.43225	0.0639699
Scly	5.72912	5.72912	9.23857	8.13792	6.55876	2.75683	4.71444	11.2622	6.81951	13.6297	12.4085	7.38811	1.74416	0.0639745
Rbm3	37.2393	37.2393	36.0304	28.9348	43.1004	43.1903	69.538	38.4791	43.8397	27.2593	29.5895	44.3287	-1.44583	0.0642988
Sparcl1	3.81941	3.81941	9.23857	6.32949	10.3066	12.8652	24.7508	7.50811	7.79372	9.73547	3.818	1.47762	-2.64042	0.0645901
Fkbp8	16.2325	16.2325	14.7817	13.5632	11.2436	17.4599	7.07166	10.3237	14.6132	8.76192	7.636	5.91049	-1.66311	0.0652532
Eif2b1	0.954853	0.954853	3.69543	1.80843	6.55876	3.67577	1.17861	3.75406	6.81951	1.94709	0.9545	1.47762	-2.64224	0.0653736
Topbp1	1.90971	1.90971	2.77157	3.61685	2.8109	4.59471	0	1.87703	1.94843	0	0.9545	0	-6.61617	0.0654006
Tmem119	0.954853	0.954853	0.923857	0.904213	0.936966	1.83789	0	0.938514	0	1.94709	2.8635	2.95524	3.72945	0.0654376
Cct5	102.169	102.169	82.2232	89.5171	89.9487	101.084	101.36	91.0359	90.602	82.7515	87.814	70.9259	-1.19284	0.0654888
Sf3b1	100.26	100.26	91.4618	100.368	89.9487	113.03	77.7883	112.622	113.983	82.7515	93.541	81.2692	-1.2155	0.0657663
Mapre3	1.90971	1.90971	0	1.80843	0.936966	0	0	1.87703	0	3.89419	4.7725	0	6.15632	0.0658407
Scai	0.954853	0.954853	0.923857	0.904213	1.87393	1.83789	0	1.87703	3.89686	0	0.9545	0	-5.98097	0.0660305
Anapc4	2.86456	2.86456	0.923857	5.42528	1.87393	1.83789	0	1.87703	3.89686	0	0.9545	0	-5.98097	0.0660305
Senp3	1.90971	1.90971	0.923857	0.904213	0	2.75683	0	0	2.92265	0	0	0	-10000	0.0660608
Nat10	6.68397	6.68397	5.54314	5.42528	8.43269	6.4326	10.6075	3.75406	10.7164	3.89419	4.7725	2.95524	-2.03347	0.0663022
Adssl1	0	0	2.77157	1.80843	0.936966	0.918943	1.17861	0	3.89686	2.92064	5.727	2.95524	2.58082	0.0663392
Matr3	124.131	124.131	108.091	108.506	94.6335	121.3	137.897	120.13	119.828	80.8044	95.45	134.464	-1.20485	0.0663839
Gss	7.63882	7.63882	5.54314	9.04213	5.62179	12.8652	9.42888	23.4629	16.5617	12.6561	4.7725	8.86573	-1.77753	0.0666333
Gar1	1.90971	1.90971	1.84771	3.61685	2.8109	6.4326	5.89305	3.75406	3.89686	0	2.8635	4.43287	-2.05341	0.0666407
Cavin1	50.6072	50.6072	69.2892	71.4328	53.4071	60.6502	84.8599	45.0487	74.0403	105.143	66.815	147.762	1.61109	0.0666412
Psmc2	65.8848	65.8848	61.8984	57.8696	59.0288	56.9745	57.7519	61.0034	54.556	44.7832	54.4065	38.4182	-1.25512	0.0669281
Med12	0.954853	0.954853	0	0.904213	1.87393	2.75683	0	0	1.94843	0	0	0	-10000	0.067031
Fbxl8	0	0	0	0.904213	0	2.75683	0	0	1.94843	0	0	0	-10000	0.067031
Ikbkap	23.8713	23.8713	15.7056	21.7011	17.8024	18.3789	5.89305	14.0777	19.4843	9.73547	9.545	0	-2.24971	0.0675608
Esyt1	31.5101	31.5101	41.5735	32.5517	36.5417	14.7031	12.9647	14.0777	24.3554	36.9948	39.1345	13.2986	1.80387	0.0680156
Ywhaz	156.596	156.596	132.111	141.057	129.301	146.112	109.611	131.392	136.39	145.059	156.538	146.285	1.14072	0.0681525
Aars	58.246	58.246	57.2791	37.0727	46.8483	61.5692	27.108	39.4176	48.7108	35.0477	30.544	14.7762	-1.64996	0.0684219
Mapkapk2	5.72912	5.72912	7.39085	3.61685	2.8109	1.83789	0	0.938514	0	3.89419	1.909	1.47762	3.49652	0.068801
Ddx18	11.4582	11.4582	11.0863	9.94635	13.1175	6.4326	12.9647	13.1392	13.639	6.81483	9.545	2.95524	-1.79299	0.0690406
Drg2	12.4131	12.4131	11.0863	13.5632	18.7393	11.9463	15.3219	11.2622	18.5101	8.76192	9.545	8.86573	-1.57439	0.069088
Mbp	0	0	0	0	0	9.18943	4.71444	1.87703	0	14.6032	4.7725	10.3434	2.51097	0.0696237
Mki67	191.925	191.925	210.639	167.279	193.952	81.7859	141.433	97.6055	103.267	71.0689	90.6775	75.3587	-1.34147	0.0698845
Wdr18	8.59367	8.59367	5.54314	5.42528	5.62179	13.7841	4.71444	6.5696	8.76794	3.89419	6.6815	1.47762	-2.1054	0.0702132
Ncbp1	23.8713	23.8713	17.5533	26.2222	29.9829	26.6493	16.5005	47.8642	32.1491	14.6032	23.8625	11.821	-1.83692	0.0702731
Fh	56.3363	56.3363	51.736	56.9654	56.2179	55.1366	71.8952	61.9419	61.3756	77.8838	64.906	82.7469	1.20118	0.0705801
Rmnd5a	4.77426	4.77426	3.69543	4.52107	0.936966	3.67577	0	3.75406	2.92265	1.94709	0	0	-3.98766	0.0705993
Naa25	10.5034	10.5034	6.467	9.94635	6.55876	8.27049	11.7861	11.2622	8.76794	6.81483	5.727	4.43287	-1.77117	0.0709939
Ptbp2	24.8262	24.8262	12.934	9.04213	11.2436	13.7841	12.9647	19.7088	14.6132	6.81483	1.909	19.2091	-1.63976	0.0710622
Bphl	4.77426	4.77426	3.69543	9.04213	5.62179	11.0273	4.71444	7.50811	11.6906	12.6561	16.2265	11.821	1.55326	0.071613
Dnttip2	4.77426	4.77426	5.54314	7.23371	5.62179	7.35154	5.89305	7.50811	4.87108	3.89419	4.7725	0	-2.21744	0.0716171
Tnpo3	15.2776	15.2776	6.467	6.32949	9.36966	7.35154	2.35722	9.38514	9.74215	4.86774	4.7725	0	-2.24341	0.0717762
Mtap	5.72912	5.72912	10.1624	7.23371	6.55876	10.1084	7.07166	2.81554	7.79372	2.92064	1.909	5.91049	-1.94057	0.0718469
Slc25a4	85.9367	85.9367	74.8324	76.8581	77.7682	78.1102	86.0385	91.0359	88.6536	87.6192	107.858	106.389	1.17058	0.0720806
Fbxo2	0.954853	0.954853	0.923857	0	2.8109	0	0	1.87703	0	0.973547	3.818	1.47762	4.45326	0.0723114
Farsa	25.781	25.781	22.1726	28.0306	23.4241	26.6493	33.0011	31.9095	29.2265	21.418	23.8625	22.1643	-1.34317	0.0723414
Fth1	33.4198	33.4198	46.1928	51.5402	67.4615	49.6229	63.6449	46.9257	75.9888	45.7567	37.2255	50.2392	-1.32964	0.0726784
Npnt	0	0	2.77157	4.52107	0	0.918943	1.17861	0.938514	0	3.89419	0.9545	2.95524	3.42721	0.0731012
Snx15	1.90971	1.90971	0	1.80843	0.936966	0	1.17861	0.938514	0.974215	0.973547	3.818	2.95524	3.34129	0.0731012
Prph	6.68397	6.68397	0.923857	12.659	2.8109	18.3789	3.53583	1.87703	13.639	1.94709	0	2.95524	-5.72646	0.0731615
Hells	18.1422	18.1422	22.1726	28.0306	26.235	13.7841	14.1433	21.5858	20.4585	9.73547	15.272	10.3434	-1.48452	0.0734009
Ccdc137	0	0	0.923857	0.904213	0	1.83789	2.35722	0	0	0	0	0	-10000	0.0737226
Psmc1	43.9232	43.9232	42.4974	36.1685	43.1004	40.4335	30.6439	44.1102	37.9944	32.1271	31.4985	25.1196	-1.29457	0.0739121
Pafah1b3	21.9616	21.9616	18.4771	23.5095	24.3611	30.3251	23.5722	24.4014	24.3554	16.5503	20.0445	20.6867	-1.34407	0.0739435
Prmt1	45.8329	45.8329	37.8781	45.2107	48.7222	34.0009	40.0727	52.5568	58.4529	30.18	33.4075	39.8958	-1.3414	0.0739638
Sox1	3.81941	3.81941	3.69543	4.52107	6.55876	2.75683	8.25027	6.5696	4.87108	2.92064	1.909	2.95524	-2.16263	0.0740644
Asf1a	4.77426	4.77426	1.84771	2.71264	3.74786	3.67577	1.17861	2.81554	4.87108	0.973547	0.9545	1.47762	-2.76179	0.0742996
Fam129b	14.3228	14.3228	17.5533	28.9348	25.2981	18.3789	14.1433	9.38514	21.4327	36.0212	52.4975	13.2986	2.1433	0.0743341
Scin	0	0	0	0	0.936966	0	0	0	0.974215	6.81483	15.272	0	30.2285	0.0747523
Snrpa1	32.465	32.465	26.7918	28.0306	31.8568	32.163	53.0374	34.725	37.9944	19.4709	29.5895	36.9406	-1.37719	0.0747974
Igfbp7	5.72912	5.72912	5.54314	4.52107	3.74786	7.35154	8.25027	7.50811	6.81951	3.89419	4.7725	2.95524	-1.93144	0.0752956
Abhd14b	8.59367	8.59367	11.0863	15.3716	8.43269	16.541	11.7861	11.2622	12.6648	17.5238	20.999	17.7315	1.43541	0.0753721
Nop16	2.86456	2.86456	2.77157	2.71264	4.68483	3.67577	4.71444	3.75406	2.92265	0.973547	2.8635	0	-2.94502	0.0756652
Ppp2r5a	0.954853	0.954853	0	0.904213	0.936966	1.83789	1.17861	0	0	3.89419	3.818	0	3.40889	0.0757255
Prpf38b	2.86456	2.86456	1.84771	2.71264	5.62179	5.51366	15.3219	11.2622	6.81951	3.89419	4.7725	7.38811	-1.81802	0.0757833
Brix1	4.77426	4.77426	4.61928	3.61685	9.36966	5.51366	12.9647	7.50811	8.76794	4.86774	4.7725	4.43287	-1.85217	0.0759982
Psmd7	30.5553	30.5553	23.0964	27.1264	34.6677	32.163	44.7872	30.971	32.1491	28.2329	25.7715	25.1196	-1.3277	0.0760049
Atp2b2	4.77426	4.77426	5.54314	4.52107	2.8109	0.918943	0	0	0.974215	1.94709	3.818	0	4.0603	0.0761316
Snrnp70	42.0135	42.0135	37.8781	42.498	54.344	41.3524	57.7519	44.1102	46.7623	34.0741	34.362	47.2839	-1.23127	0.0762697
Clns1a	1.90971	1.90971	0.923857	0.904213	4.68483	2.75683	3.53583	1.87703	1.94843	0	0	2.95524	-2.56784	0.0762899
Mrps17	0	0	0	2.71264	1.87393	1.83789	2.35722	2.81554	2.92265	0	0	2.95524	-2.52093	0.0762899
Gcn1	59.2009	59.2009	74.8324	76.8581	60.9028	56.9745	38.8941	54.4338	60.4013	52.5715	41.998	2.95524	-1.62039	0.0766676
Ccdc92	0.954853	0.954853	0	1.80843	2.8109	0	0	0.938514	0.974215	1.94709	3.818	0	4.01875	0.0766691
Avil	25.781	25.781	25.868	13.5632	13.1175	10.1084	7.07166	2.81554	3.89686	8.76192	0	0	-2.04514	0.0768383
Zswim8	0.954853	0.954853	0	0	0	0.918943	1.17861	0.938514	0	0	0	0	-10000	0.0768582
Surf1	0	0	0	0	0	0.918943	1.17861	0.938514	0	0	0	0	-10000	0.0768582
Rcor2	0.954853	0.954853	0	0	0.936966	0	1.17861	0.938514	0.974215	0	0	0	-10000	0.0768582
Mrps11	0	0	0.923857	0	0	0.918943	1.17861	0.938514	0	0	0	0	-10000	0.0768582
Llph	0.954853	0.954853	0.923857	0	0	0.918943	1.17861	0.938514	0	0	0	0	-10000	0.0768582
Iglc2	0	0	0.923857	0	1.87393	0	1.17861	0.938514	0.974215	0	0	0	-10000	0.0768582
Chrac1	0	0	0	0.904213	0.936966	0	1.17861	0.938514	0.974215	0	0	0	-10000	0.0768582
Ufsp2	0	0	0	0.904213	0	0.918943	0	0.938514	0.974215	0	0	0	-10000	0.0768582
Trmt13	0.954853	0.954853	0.923857	0.904213	0.936966	0.918943	0	0.938514	0.974215	0	0	0	-10000	0.0768582
Ptpn12	0.954853	0.954853	2.77157	2.71264	0.936966	0.918943	0	0.938514	0.974215	0	0	0	-10000	0.0768582
Phf23	0.954853	0.954853	0	0.904213	0.936966	0.918943	0	0.938514	0.974215	0	0	0	-10000	0.0768582
Mnat1	0	0	0.923857	0.904213	0	0.918943	0	0.938514	0.974215	0	0	0	-10000	0.0768582
Gemin2	0.954853	0.954853	0	0	0	0.918943	0	0.938514	0.974215	0	0	0	-10000	0.0768582
Fam208a	0	0	0	0.904213	0	0.918943	0	0.938514	0.974215	0	0	0	-10000	0.0768582
Cpsf4	0.954853	0.954853	0	1.80843	0	0.918943	0	0.938514	0.974215	0	0	0	-10000	0.0768582
Chaf1a	1.90971	1.90971	0	2.71264	1.87393	0.918943	0	0.938514	0.974215	0	0	0	-10000	0.0768582
Eif2a	27.6907	27.6907	18.4771	18.9885	26.235	22.9736	30.6439	30.0325	23.3812	19.4709	18.1355	22.1643	-1.34302	0.0775543
Arfgef3	1.90971	1.90971	2.77157	1.80843	0.936966	1.83789	0	0	0	2.92064	3.818	0	4.88869	0.0777707
Flna	218.661	218.661	291.939	210.682	193.952	174.599	81.3241	104.175	117.88	264.805	185.173	121.165	1.59322	0.0778122
Trmt1	1.90971	1.90971	3.69543	3.61685	3.74786	1.83789	1.17861	7.50811	5.84529	0	1.909	1.47762	-3.62527	0.0779377
Kmt2d	1.90971	1.90971	1.84771	1.80843	1.87393	0.918943	0	0.938514	0.974215	2.92064	3.818	0	3.17298	0.0786422
Ephb3	3.81941	3.81941	1.84771	4.52107	5.62179	0.918943	0	0.938514	0.974215	3.89419	2.8635	0	3.18195	0.0788174
Tsc22d4	0	0	0.923857	0	0	1.83789	3.53583	0	0	0	0	0	-10000	0.0788931
Cpb2	0	0	0	0.904213	0	1.83789	3.53583	0	0	0	0	0	-10000	0.0788931
Rab5a	8.59367	8.59367	6.467	7.23371	7.49573	4.59471	4.71444	7.50811	8.76794	10.709	9.545	11.821	1.67154	0.0790981
Rpl3	70.6591	70.6591	59.1268	66.9118	69.3355	69.8397	86.0385	72.2656	79.8856	64.2541	55.361	78.314	-1.1672	0.0800022
Sacm1l	21.9616	21.9616	24.0203	26.2222	21.5502	16.541	7.07166	19.7088	16.5617	36.9948	39.1345	11.821	1.95827	0.0800738
Xrcc1	2.86456	2.86456	4.61928	4.52107	3.74786	7.35154	7.07166	3.75406	12.6648	3.89419	3.818	4.43287	-1.90461	0.080431
Glul	4.77426	4.77426	6.467	6.32949	5.62179	7.35154	2.35722	6.5696	7.79372	20.4445	4.7725	20.6867	2.54257	0.0804637
Lrp1	2.86456	2.86456	7.39085	8.13792	3.74786	0.918943	0	0	1.94843	7.78838	8.5905	0	7.6162	0.0804934
Hbs1l	6.68397	6.68397	5.54314	4.52107	2.8109	1.83789	2.35722	6.5696	0.974215	0.973547	0.9545	0	-4.56638	0.0815
Aup1	0	0	1.84771	0.904213	0	0.918943	0	0	0	1.94709	1.909	0	5.59497	0.0815236
Pon2	0.954853	0.954853	1.84771	0.904213	0.936966	0	0	0.938514	0	1.94709	1.909	0	5.47829	0.0815236
Nmi	0	0	0	1.80843	0	0	0	0.938514	0	1.94709	1.909	0	5.47829	0.0815236
Creld1	0.954853	0.954853	0	0	0	0	0	0.938514	0	1.94709	1.909	0	5.47829	0.0815236
Snx27	0.954853	0.954853	1.84771	0.904213	0.936966	0	0	0	0.974215	1.94709	1.909	0	5.27754	0.0815236
Exoc8	5.72912	5.72912	7.39085	4.52107	5.62179	0.918943	0	0	1.94843	3.89419	6.6815	0	4.91771	0.0820163
Kpna2	22.9165	22.9165	19.401	15.3716	20.6132	16.541	11.7861	14.0777	19.4843	10.709	13.363	5.91049	-1.54813	0.0821059
Suclg1	25.781	25.781	19.401	22.6053	20.6132	27.5683	21.215	26.2784	31.1749	30.18	30.544	47.2839	1.35556	0.0822364
Kdm3a	0.954853	0.954853	0.923857	2.71264	0.936966	4.59471	0	2.81554	2.92265	0	1.909	0	-4.05955	0.0823426
Mphosph10	0.954853	0.954853	0.923857	0	0.936966	2.75683	3.53583	1.87703	1.94843	0.973547	0.9545	0	-3.93589	0.0824269
Krr1	1.90971	1.90971	0.923857	2.71264	1.87393	2.75683	2.35722	2.81554	1.94843	0	0.9545	1.47762	-3.04611	0.0824269
Saa2	0	0	0	0	0	7.35154	2.35722	0	0	0	0	0	-10000	0.0829373
Golim4	3.81941	3.81941	2.77157	0.904213	3.74786	1.83789	10.6075	4.69257	3.89686	2.92064	1.909	0	-3.26652	0.083119
Oplah	0	0	0	0	0	0	0	0	0.974215	6.81483	1.909	0	11.9396	0.0841227
Fam129a	1.90971	1.90971	5.54314	1.80843	0	0	0	0	0.974215	6.81483	1.909	0	11.9396	0.0841227
Ptprn2	0.954853	0.954853	0	0	0	0.918943	0	0.938514	0	1.94709	5.727	0	5.50867	0.0842789
Mms19	7.63882	7.63882	6.467	7.23371	7.49573	7.35154	0	2.81554	4.87108	0	1.909	0	-5.90813	0.0843416
Macrod1	2.86456	2.86456	2.77157	3.61685	1.87393	3.67577	0	4.69257	5.84529	8.76192	6.6815	4.43287	1.86453	0.0843839
Cyb5r3	64.93	64.93	51.736	61.4865	60.9028	63.4071	75.431	69.4501	67.2208	78.8573	86.8595	73.8811	1.15954	0.0844219
Gpihbp1	0	0	1.84771	1.80843	0.936966	2.75683	1.17861	1.87703	3.89686	0.973547	0	1.47762	-2.97083	0.0848859
Srrm1	28.6456	28.6456	25.868	21.7011	29.9829	28.4872	42.43	26.2784	27.278	15.5768	21.9535	31.0301	-1.36165	0.0852681
Ighg1	32.465	32.465	49.8883	25.318	49.6592	25.7304	57.7519	47.8642	34.0975	24.3387	17.181	36.9406	-1.58148	0.0852761
Trmt2a	2.86456	2.86456	0.923857	2.71264	3.74786	5.51366	1.17861	7.50811	4.87108	0.973547	3.818	1.47762	-2.28158	0.0853004
Tanc1	0.954853	0.954853	0.923857	0.904213	0	1.83789	0	0.938514	0	0	0	0	-10000	0.0854278
Lias	0.954853	0.954853	0	0	0.936966	1.83789	0	0.938514	0	0	0	0	-10000	0.0854278
Elp4	0	0	1.84771	0	0	1.83789	0	0.938514	0	0	0	0	-10000	0.0854278
Ankle2	0	0	0.923857	0.904213	0.936966	1.83789	0	0.938514	0	0	0	0	-10000	0.0854278
Pnp	21.0068	21.0068	17.5533	30.7432	34.6677	17.4599	23.5722	23.4629	33.1233	27.2593	33.4075	36.9406	1.33318	0.0856269
Tmem59	0	0	0	0	0	0.918943	0	1.87703	0	0	0	0	-10000	0.0857056
Tcf20	0.954853	0.954853	0.923857	0	0	0.918943	0	1.87703	0	0	0	0	-10000	0.0857056
Ogfod3	0	0	0	0.904213	0	0.918943	0	1.87703	0	0	0	0	-10000	0.0857056
Ddx20	0	0	0	0	0	0.918943	0	1.87703	0	0	0	0	-10000	0.0857056
Ndufc2	7.63882	7.63882	5.54314	4.52107	4.68483	6.4326	5.89305	7.50811	3.89686	7.78838	8.5905	14.7762	1.75049	0.0857574
Flot1	1.90971	1.90971	6.467	4.52107	4.68483	6.4326	4.71444	1.87703	8.76794	12.6561	11.454	4.43287	1.74639	0.0859164
Mtif2	0	0	0	0	0	1.83789	0	0	0.974215	0	0	0	-10000	0.0859223
Fsd1	0.954853	0.954853	0	0.904213	0.936966	1.83789	0	0	0.974215	0	0	0	-10000	0.0859223
Ddx49	1.90971	1.90971	1.84771	1.80843	1.87393	1.83789	0	0	0.974215	0	0	0	-10000	0.0859223
Tmem199	2.86456	2.86456	1.84771	1.80843	1.87393	1.83789	2.35722	0.938514	1.94843	0	0.9545	0	-5.56474	0.0860331
Tma16	0	0	0.923857	0.904213	0.936966	1.83789	2.35722	0.938514	1.94843	0	0.9545	0	-5.56474	0.0860331
Gid8	1.90971	1.90971	0.923857	1.80843	2.8109	1.83789	1.17861	1.87703	1.94843	0	0.9545	0	-5.37608	0.0860331
Crybb1	2.86456	2.86456	0	0	0	1.83789	2.35722	1.87703	0.974215	0	0	1.47762	-3.57653	0.0860331
Psmd12	33.4198	33.4198	26.7918	28.9348	28.109	33.0819	34.1797	41.2946	36.046	32.1271	29.5895	20.6867	-1.31611	0.0861234
Eif2b5	6.68397	6.68397	7.39085	5.42528	4.68483	7.35154	2.35722	6.5696	9.74215	5.84128	2.8635	0	-2.24192	0.0865316
Pycr1	0	0	0	0	0.936966	0	0	1.87703	0.974215	0	0	0	-10000	0.086565
Plekhh1	0	0	0	0	0	0	0	1.87703	0.974215	0	0	0	-10000	0.086565
Fcer1g	0	0	0	0	0	0	0	1.87703	0.974215	0	0	0	-10000	0.086565
Cnpy4	3.81941	3.81941	2.77157	4.52107	3.74786	0.918943	4.71444	0.938514	0.974215	3.89419	3.818	4.43287	2.14593	0.0867564
Fam45a	0	0	0	1.80843	0.936966	0.918943	0	0	1.94843	0	0	0	-10000	0.0868215
Acbd6	0.954853	0.954853	0	0	0	0.918943	0	0	1.94843	0	0	0	-10000	0.0868215
Bin2	1.90971	1.90971	4.61928	2.71264	1.87393	0	3.53583	1.87703	0.974215	2.92064	4.7725	2.95524	2.2229	0.0872524
Nudcd1	4.77426	4.77426	5.54314	5.42528	5.62179	4.59471	10.6075	10.3237	15.5874	5.84128	7.636	1.47762	-2.06186	0.088086
Tex30	3.81941	3.81941	1.84771	0.904213	3.74786	1.83789	1.17861	2.81554	0.974215	0	0.9545	0	-5.34803	0.0881483
Cpsf7	13.3679	13.3679	13.8578	9.94635	16.8654	11.9463	18.8578	19.7088	17.5359	11.6826	12.4085	10.3434	-1.48214	0.0882684
Rbm25	42.9684	42.9684	38.802	40.6896	41.2265	44.1093	27.108	40.3561	42.8655	25.3122	36.271	29.5524	-1.27095	0.0883115
Acsl4	4.77426	4.77426	8.31471	3.61685	6.55876	1.83789	2.35722	0.938514	2.92265	6.81483	6.6815	0	2.23368	0.0883358
Zyg11b	1.90971	1.90971	1.84771	1.80843	1.87393	2.75683	0	0	0.974215	0	0	0	-10000	0.0883635
Spc24	2.86456	2.86456	2.77157	0.904213	2.8109	2.75683	0	0	0.974215	0	0	0	-10000	0.0883635
Pars2	0	0	0	0	0	0.918943	0	2.81554	0	0	0	0	-10000	0.0884631
Washc5	0.954853	0.954853	1.84771	2.71264	1.87393	1.83789	0	0	0	2.92064	2.8635	0	4.19623	0.0885818
Sirt5	0	0	0	0.904213	0	3.67577	0	2.81554	2.92265	0.973547	0	1.47762	-2.88045	0.0885976
Mrps7	3.81941	3.81941	4.61928	4.52107	5.62179	2.75683	4.71444	5.63109	3.89686	1.94709	0.9545	2.95524	-2.17684	0.0887029
Eps8l2	1.90971	1.90971	0	4.52107	0.936966	4.59471	9.42888	15.9547	3.89686	15.5768	16.2265	10.3434	1.6589	0.088824
Orc2	0.954853	0.954853	0	0	0	1.83789	1.17861	0	0	0	0	0	-10000	0.0890769
Gtf2a2	0	0	0	0.904213	0	1.83789	1.17861	0	0	0	0	0	-10000	0.0890769
Cnot8	1.90971	1.90971	0.923857	0	0.936966	1.83789	1.17861	0	0	0	0	0	-10000	0.0890769
Msn	170.919	170.919	217.106	193.502	174.276	158.977	186.22	157.67	170.488	240.466	158.447	218.688	1.22293	0.0895186
Tmem11	0	0	0	1.80843	0.936966	0	0	2.81554	0.974215	0	0	0	-10000	0.0896247
Kdm5c	0	0	0	0.904213	0.936966	0	0	2.81554	0.974215	0	0	0	-10000	0.0896247
Caprin1	38.1941	38.1941	33.2588	38.8812	30.9199	34.9198	42.43	30.0325	34.0975	23.3651	25.7715	35.4629	-1.25426	0.0897257
Cd74	0	0	1.84771	0.904213	0.936966	0	0	3.75406	0	2.92064	2.8635	1.47762	2.57917	0.0898202
Ina	1.90971	1.90971	2.77157	5.42528	2.8109	0.918943	1.17861	1.87703	2.92265	3.89419	3.818	4.43287	2.34781	0.0898945
Engase	0	0	0	0	0	1.83789	0	0	25.3296	0	0	0	-10000	0.0900259
Ypel5	0	0	0	0.904213	0.936966	0	1.17861	1.87703	0	0	0	0	-10000	0.0900575
C1qa	0	0	0.923857	0	1.87393	0	1.17861	1.87703	0	0	0	0	-10000	0.0900575
Eftud2	88.8013	88.8013	83.1471	95.8466	94.6335	99.2458	74.2524	92.9129	104.241	83.725	85.905	59.1049	-1.21533	0.090116
Cdk1	40.1038	40.1038	39.7258	20.7969	39.3526	15.622	30.6439	26.2784	26.3038	12.6561	11.454	26.5972	-1.46204	0.0901414
Naprt	4.77426	4.77426	3.69543	5.42528	3.74786	10.1084	7.07166	5.63109	8.76794	15.5768	17.181	4.43287	1.57026	0.0901853
Gnai2	40.1038	40.1038	40.6497	37.977	30.9199	22.9736	7.07166	21.5858	33.1233	41.8625	35.3165	23.642	1.58609	0.0903031
Sptb	11.4582	11.4582	12.0101	1.80843	0.936966	0	0	0	0.974215	25.3122	8.5905	0	46.4	0.090409
Lifr	2.86456	2.86456	0.923857	1.80843	3.74786	4.59471	7.07166	1.87703	1.94843	7.78838	3.818	16.2538	2.39784	0.0904247
Grpel2	2.86456	2.86456	0	0.904213	0.936966	1.83789	0	2.81554	1.94843	0	0.9545	0	-5.18742	0.0906114
Trim24	0	0	0.923857	2.71264	1.87393	0.918943	0	0	2.92265	0	0	0	-10000	0.0906456
Ddx10	0	0	0	0	0	0.918943	0	0	2.92265	0	0	0	-10000	0.0906456
Bop1	3.81941	3.81941	5.54314	4.52107	4.68483	6.4326	3.53583	4.69257	7.79372	5.84128	1.909	0	-2.17296	0.0909581
Ints10	0	0	0	1.80843	0	0	0	0.938514	2.92265	0	0	0	-10000	0.0910358
Hspa2	10.5034	10.5034	7.39085	11.7548	9.36966	11.0273	4.71444	7.50811	7.79372	11.6826	23.8625	7.38811	1.84399	0.0910535
Chgb	0.954853	0.954853	0.923857	1.80843	0.936966	3.67577	4.71444	0.938514	0.974215	0.973547	0.9545	0	-4.00779	0.0910736
Sdcbp	2.86456	2.86456	4.61928	4.52107	4.68483	1.83789	2.35722	4.69257	3.89686	4.86774	10.4995	2.95524	1.9109	0.0910737
Nme2	21.0068	21.0068	23.0964	35.2643	24.3611	34.9198	35.3583	23.4629	27.278	21.418	20.999	28.0748	-1.28759	0.0912787
Plvap	0.954853	0.954853	1.84771	3.61685	0	0.918943	0	0	0.974215	9.73547	0.9545	1.47762	8.56952	0.0913378
Smg1	1.90971	1.90971	4.61928	3.61685	2.8109	5.51366	0	2.81554	5.84529	1.94709	0.9545	0	-3.6638	0.0914583
Ndufa13	8.59367	8.59367	4.61928	5.42528	5.62179	10.1084	8.25027	11.2622	5.84529	12.6561	11.454	17.7315	1.57302	0.091474
Pomp	0	0	0	0	0	3.67577	0	0.938514	0	0	0	0	-10000	0.0915661
Gnl2	10.5034	10.5034	11.0863	22.6053	16.8654	4.59471	7.07166	5.63109	7.79372	3.89419	4.7725	0	-2.17135	0.091595
Wdr46	1.90971	1.90971	2.77157	1.80843	1.87393	1.83789	3.53583	0	1.94843	0	0.9545	0	-5.75339	0.0917246
Cdk4	11.4582	11.4582	6.467	8.13792	17.8024	3.67577	4.71444	1.87703	2.92265	4.86774	8.5905	4.43287	1.80857	0.0918355
Mmp12	0	0	0.923857	0	0	0	1.17861	0	1.94843	0	0	0	-10000	0.091967
Marc2	4.77426	4.77426	5.54314	5.42528	3.74786	4.59471	1.17861	8.44663	7.79372	10.709	6.6815	11.821	1.76929	0.0921274
Emilin1	10.5034	10.5034	5.54314	12.659	5.62179	1.83789	3.53583	1.87703	6.81951	6.81483	10.4995	2.95524	1.9208	0.0924165
Bax	23.8713	23.8713	20.3248	16.2758	18.7393	22.0546	16.5005	22.5243	12.6648	16.5503	12.4085	8.86573	-1.46223	0.0925353
Pitrm1	21.9616	21.9616	16.6294	28.0306	16.8654	40.4335	15.3219	42.2331	37.9944	27.2593	22.908	5.91049	-1.81867	0.0925659
Ncdn	11.4582	11.4582	10.1624	9.94635	5.62179	5.51366	0	1.87703	10.7164	0	0.9545	0	-14.2277	0.0930166
Srl	14.3228	14.3228	6.467	2.71264	2.8109	2.75683	1.17861	0.938514	3.89686	6.81483	2.8635	4.43287	2.14517	0.0931031
Taco1	0	0	0.923857	3.61685	0	4.59471	0	0.938514	3.89686	0	0.9545	0	-7.40971	0.0931046
Atxn10	21.0068	21.0068	21.2487	17.1801	18.7393	15.622	3.53583	12.2007	16.5617	9.73547	5.727	0	-2.32435	0.0931897
Prpf6	24.8262	24.8262	26.7918	32.5517	27.172	35.8388	17.6791	33.7865	39.9428	24.3387	25.7715	14.7762	-1.47081	0.0934215
Xdh	1.90971	1.90971	11.0863	13.5632	7.49573	6.4326	5.89305	4.69257	14.6132	24.3387	8.5905	13.2986	1.9486	0.0934766
Jup	22.9165	22.9165	31.4111	25.318	14.9915	23.8925	3.53583	8.44663	20.4585	35.0477	33.4075	13.2986	1.935	0.0937474
Rbm12b2	1.90971	1.90971	0.923857	1.80843	0.936966	0.918943	1.17861	3.75406	0.974215	0	0.9545	0	-5.36341	0.0937919
Ints7	3.81941	3.81941	0.923857	1.80843	0.936966	0.918943	0	4.69257	0	0	0	0	-10000	0.0942368
Eci1	26.7359	26.7359	25.868	28.9348	23.4241	23.8925	31.8225	30.0325	34.0975	36.0212	31.4985	65.0154	1.47452	0.0945228
Ppm1f	1.90971	1.90971	3.69543	2.71264	1.87393	0.918943	1.17861	1.87703	1.94843	5.84128	1.909	2.95524	2.40993	0.0950121
Reep6	0	0	0.923857	0.904213	0.936966	1.83789	1.17861	2.81554	1.94843	3.89419	5.727	2.95524	2.15521	0.0950883
Yme1l1	5.72912	5.72912	3.69543	5.42528	5.62179	7.35154	1.17861	3.75406	2.92265	2.92064	0.9545	0	-2.94316	0.09511
Pla2g7	0	0	0	0.904213	0	0.918943	2.35722	0	0	0	0	0	-10000	0.0955908
Prpf3	11.4582	11.4582	11.0863	9.94635	16.8654	15.622	15.3219	21.5858	21.4327	9.73547	11.454	20.6867	-1.32466	0.0956051
Sltm	12.4131	12.4131	11.0863	8.13792	12.1806	17.4599	21.215	17.8318	14.6132	10.709	12.4085	14.7762	-1.40762	0.0958183
Blmh	23.8713	23.8713	20.3248	19.8927	24.3611	20.2167	15.3219	20.6473	16.5617	17.5238	14.3175	4.43287	-1.50412	0.0958383
Mvd	4.77426	4.77426	3.69543	3.61685	5.62179	7.35154	7.07166	4.69257	3.89686	0.973547	3.818	4.43287	-1.87107	0.0960349
Ddx24	7.63882	7.63882	4.61928	7.23371	4.68483	6.4326	1.17861	9.38514	10.7164	3.89419	2.8635	2.95524	-2.13988	0.0961642
Ppp1r14b	13.3679	13.3679	12.0101	9.04213	13.1175	5.51366	8.25027	7.50811	3.89686	3.89419	3.818	1.47762	-2.05409	0.0961735
Qtrt1	1.90971	1.90971	1.84771	2.71264	1.87393	2.75683	0	0.938514	2.92265	0.973547	0	0	-5.09836	0.096369
Ldha	170.919	170.919	127.492	175.417	137.734	172.761	173.256	204.596	200.688	162.582	184.218	155.15	-1.12257	0.0963979
Fus	80.2076	80.2076	72.9847	78.6665	83.39	80.867	91.9316	70.3886	81.8341	54.5186	64.906	87.1797	-1.17987	0.096611
Glo1	22.9165	22.9165	20.3248	25.318	21.5502	22.9736	29.4652	20.6473	31.1749	32.1271	30.544	38.4182	1.29277	0.0968405
Serpinb8	0	0	0	0.904213	0.936966	0.918943	0	0	0	0.973547	3.818	0	6.95226	0.0969275
Npc2	0.954853	0.954853	3.69543	4.52107	7.49573	4.59471	8.25027	8.44663	7.79372	4.86774	2.8635	4.43287	-1.79331	0.0969873
Fads1	2.86456	2.86456	4.61928	7.23371	0.936966	4.59471	3.53583	7.50811	6.81951	3.89419	2.8635	1.47762	-2.04529	0.0972127
Kif23	4.77426	4.77426	3.69543	3.61685	2.8109	3.67577	1.17861	0.938514	0.974215	0	0	1.47762	-3.4348	0.0974313
Aif1l	3.81941	3.81941	2.77157	2.71264	1.87393	3.67577	1.17861	0.938514	0.974215	0	0	1.47762	-3.4348	0.0974313
Postn	29.6004	29.6004	24.0203	35.2643	29.9829	18.3789	23.5722	15.0162	35.0717	38.9419	23.8625	38.4182	1.46637	0.0974818
Sdad1	0	0	0.923857	0	0.936966	0	2.35722	0	0.974215	0	0	0	-10000	0.0975267
Cdca8	5.72912	5.72912	6.467	8.13792	7.49573	1.83789	4.71444	1.87703	3.89686	0.973547	1.909	0	-3.20712	0.0986954
Ano10	0.954853	0.954853	1.84771	0	0	0.918943	0	0	0	0.973547	2.8635	0	5.56733	0.0990113
Mast4	1.90971	1.90971	0.923857	2.71264	0	0	0	0.938514	0	0.973547	2.8635	0	5.45123	0.0996312
Gbp2	0	0	4.61928	0.904213	1.87393	0	0	0.938514	0	0.973547	2.8635	0	5.45123	0.0996312
Pno1	1.90971	1.90971	0.923857	2.71264	1.87393	3.67577	4.71444	0.938514	2.92265	0.973547	1.909	0	-3.18764	0.0998281
Rac1	41.0587	41.0587	43.4213	44.3064	44.0374	35.8388	34.1797	30.971	36.046	43.8096	41.998	41.3734	1.23745	0.0999095
Arhgap1	26.7359	26.7359	21.2487	21.7011	24.3611	16.541	16.5005	18.7703	15.5874	25.3122	25.7715	14.7762	1.30288	0.0999309
Sept11	57.2912	57.2912	56.3553	49.7317	57.1549	49.6229	42.43	49.7413	42.8655	44.7832	37.2255	28.0748	-1.25809	0.100199
Cdc42bpg	0	0	0	2.71264	0	0.918943	0	0	0	3.89419	0.9545	0	7.03517	0.100256
Vrk1	9.54853	9.54853	15.7056	18.9885	14.9915	10.1084	20.0364	12.2007	11.6906	9.73547	7.636	8.86573	-1.54464	0.100718
Stmn1	75.4334	75.4334	93.3095	65.1034	104.94	58.8124	74.2524	51.6183	63.324	38.9419	45.816	66.493	-1.22978	0.100726
Kif22	8.59367	8.59367	10.1624	1.80843	11.2436	0	4.71444	0.938514	0	0	0	0	-10000	0.100726
Epb41l1	0	0	0	0	0	0	0	0	0.974215	0.973547	2.8635	0	5.25147	0.100751
Nol6	0.954853	0.954853	1.84771	1.80843	0.936966	2.75683	1.17861	4.69257	2.92265	1.94709	0.9545	0	-2.9856	0.100844
Farsb	43.9232	43.9232	39.7258	41.5938	37.4786	41.3524	48.323	45.9872	55.5303	36.0212	41.998	38.4182	-1.23152	0.10183
Atf1	0.954853	0.954853	1.84771	0.904213	1.87393	1.83789	4.71444	2.81554	2.92265	0.973547	0.9545	1.47762	-2.70663	0.10213
Itgb1	27.6907	27.6907	39.7258	30.7432	29.0459	29.4062	34.1797	26.2784	30.2007	37.9683	33.4075	42.8511	1.2685	0.10268
Pafah1b1	42.9684	42.9684	37.8781	39.7854	44.0374	41.3524	36.5369	37.5406	38.9686	27.2593	35.3165	29.5524	-1.25693	0.102752
Dpep1	2.86456	2.86456	10.1624	8.13792	4.68483	4.59471	3.53583	4.69257	15.5874	15.5768	7.636	16.2538	1.8522	0.102978
Kif3b	0.954853	0.954853	3.69543	4.52107	2.8109	4.59471	0	3.75406	1.94843	0	1.909	0	-4.04552	0.103151
Tjp3	2.86456	2.86456	2.77157	4.52107	4.68483	2.75683	2.35722	2.81554	1.94843	6.81483	7.636	0	1.95057	0.103155
Cbx5	33.4198	33.4198	26.7918	26.2222	39.3526	21.1357	25.9294	23.4629	20.4585	14.6032	19.09	16.2538	-1.36624	0.103315
Tpt1	32.465	32.465	25.868	27.1264	29.9829	24.8115	29.4652	22.5243	29.2265	24.3387	19.09	14.7762	-1.36622	0.103715
Cstf2	13.3679	13.3679	13.8578	12.659	15.9284	12.8652	21.215	16.8933	14.6132	9.73547	14.3175	8.86573	-1.49429	0.104217
Ccdc124	10.5034	10.5034	7.39085	5.42528	9.36966	7.35154	15.3219	6.5696	6.81951	4.86774	3.818	7.38811	-1.68267	0.104331
Rps14	42.0135	42.0135	38.802	44.3064	48.7222	39.5145	60.1091	49.7413	44.8139	32.1271	41.998	44.3287	-1.22946	0.104634
Ola1	33.4198	33.4198	24.0203	19.8927	20.6132	23.8925	27.108	18.7703	21.4327	17.5238	15.272	17.7315	-1.35378	0.104655
Wdr77	4.77426	4.77426	3.69543	5.42528	5.62179	3.67577	4.71444	10.3237	7.79372	2.92064	4.7725	2.95524	-1.86702	0.104707
Thbs4	20.0519	20.0519	13.8578	5.42528	7.49573	6.4326	1.17861	9.38514	5.84529	3.89419	2.8635	1.47762	-2.08022	0.104773
Ddx27	6.68397	6.68397	3.69543	5.42528	6.55876	9.18943	10.6075	7.50811	2.92265	0.973547	3.818	7.38811	-1.86136	0.104918
Pld3	0	0	1.84771	1.80843	1.87393	0.918943	3.53583	2.81554	4.87108	0.973547	0.9545	1.47762	-2.67379	0.105455
Bap18	0.954853	0.954853	0	0.904213	0.936966	4.59471	1.17861	2.81554	2.92265	0.973547	0.9545	1.47762	-2.53508	0.105455
Atpif1	15.2776	15.2776	11.0863	17.1801	14.9915	22.0546	16.5005	8.44663	11.6906	10.709	8.5905	7.38811	-1.64943	0.105632
Emc1	6.68397	6.68397	7.39085	9.94635	4.68483	12.8652	8.25027	7.50811	10.7164	4.86774	7.636	5.91049	-1.60229	0.10602
Gusb	6.68397	6.68397	10.1624	9.94635	12.1806	12.8652	22.3936	13.1392	12.6648	8.76192	8.5905	14.7762	-1.42543	0.106027
Vwa8	0.954853	0.954853	1.84771	0.904213	1.87393	1.83789	0	0.938514	0.974215	8.76192	3.818	0	4.47213	0.106047
Fxr1	42.0135	42.0135	26.7918	37.0727	34.6677	34.0009	27.108	45.0487	28.2522	20.4445	26.726	31.0301	-1.28909	0.10611
Aco2	138.454	138.454	129.34	127.494	109.625	129.571	80.1455	119.191	136.39	174.265	146.993	118.21	1.25932	0.106437
Vamp3	3.81941	3.81941	2.77157	5.42528	2.8109	5.51366	4.71444	5.63109	2.92265	9.73547	7.636	5.91049	1.6528	0.106599
Fermt2	6.68397	6.68397	6.467	11.7548	3.74786	3.67577	1.17861	0.938514	5.84529	12.6561	8.5905	1.47762	2.60341	0.107204
Ndufb10	12.4131	12.4131	6.467	9.04213	9.36966	12.8652	11.7861	16.8933	15.5874	8.76192	10.4995	10.3434	-1.44737	0.107491
Esyt2	12.4131	12.4131	18.4771	12.659	15.9284	3.67577	3.53583	4.69257	7.79372	12.6561	23.8625	2.95524	2.67195	0.107882
Gp1bb	0	0	2.77157	0	0	0.918943	0	0	0.974215	1.94709	0.9545	2.95524	4.12492	0.108018
Tdrkh	3.81941	3.81941	2.77157	2.71264	2.8109	4.59471	4.71444	13.1392	5.84529	3.89419	3.818	2.95524	-1.98925	0.108284
Camk1	1.90971	1.90971	5.54314	2.71264	0	0	1.17861	0	0	2.92064	0.9545	0	4.38385	0.108385
Tst	9.54853	9.54853	5.54314	13.5632	9.36966	11.9463	12.9647	21.5858	30.2007	24.3387	22.908	47.2839	1.64335	0.108572
Serpinb12	11.4582	11.4582	2.77157	1.80843	0	1.83789	10.6075	2.81554	7.79372	7.78838	20.0445	7.38811	2.03696	0.10866
Atic	103.124	103.124	104.396	115.739	100.255	92.8132	96.646	111.683	111.061	97.3547	93.541	75.3587	-1.16112	0.108728
Dcun1d5	1.90971	1.90971	3.69543	3.61685	3.74786	2.75683	5.89305	0	3.89686	0	0.9545	1.47762	-3.86907	0.108795
Aco1	29.6004	29.6004	29.5634	37.0727	46.8483	32.163	35.3583	32.848	35.0717	44.7832	41.998	36.9406	1.21796	0.108802
Thrap3	76.3882	76.3882	83.1471	90.4213	82.453	79.948	74.2524	77.8967	91.5762	66.2012	71.5875	72.4035	-1.15492	0.109036
Skiv2l2	27.6907	27.6907	28.6396	28.9348	26.235	27.5683	18.8578	25.3399	31.1749	22.3916	23.8625	8.86573	-1.40069	0.109074
Lgals9	2.86456	2.86456	9.23857	5.42528	3.74786	2.75683	2.35722	2.81554	2.92265	8.76192	1.909	5.91049	2.03723	0.109226
Ltbp4	10.5034	10.5034	4.61928	6.32949	0.936966	4.59471	1.17861	1.87703	6.81951	1.94709	0.9545	1.47762	-2.47816	0.109261
Atp6v1e1	34.3747	34.3747	27.7157	31.6475	29.0459	32.163	42.43	33.7865	31.1749	28.2329	25.7715	28.0748	-1.27518	0.109521
Pip4k2b	1.90971	1.90971	5.54314	6.32949	0	2.75683	2.35722	4.69257	3.89686	1.94709	1.909	0	-2.66529	0.109715
Ppp1r8	22.9165	22.9165	20.3248	27.1264	29.9829	19.2978	15.3219	18.7703	22.4069	12.6561	15.272	13.2986	-1.37891	0.109867
Srrm2	61.1106	61.1106	51.736	50.6359	58.0919	54.2176	48.323	70.3886	75.9888	45.7567	54.4065	51.7168	-1.22918	0.110136
Zcchc11	8.59367	8.59367	5.54314	7.23371	7.49573	5.51366	1.17861	2.81554	3.89686	0.973547	2.8635	0	-2.62012	0.110174
Vars	95.4853	95.4853	97.9288	112.122	100.255	115.787	97.8246	105.114	134.442	106.117	104.04	65.0154	-1.23513	0.110589
Rps20	20.0519	20.0519	17.5533	20.7969	24.3611	19.2978	27.108	25.3399	22.4069	14.6032	17.181	22.1643	-1.30892	0.110742
Smc2	69.7042	69.7042	65.5938	59.6781	66.5246	36.7577	30.6439	30.971	32.1491	28.2329	27.6805	19.2091	-1.30309	0.112195
Krt7	55.3815	55.3815	46.1928	106.697	72.1464	79.0291	201.542	111.683	106.189	137.27	164.174	231.987	1.42692	0.112212
Ybx1	109.808	109.808	118.254	85.9003	115.247	99.2458	156.755	83.5278	89.6278	78.8573	76.36	81.2692	-1.36104	0.112216
Cat	45.8329	45.8329	57.2791	72.3371	52.4701	50.5419	54.2161	44.1102	73.0661	73.9896	54.4065	91.6126	1.32176	0.112314
Isg15	1.90971	1.90971	7.39085	1.80843	1.87393	0	2.35722	1.87703	0.974215	5.84128	3.818	0	2.47271	0.11272
Xrn2	24.8262	24.8262	28.6396	33.4559	32.7938	22.9736	33.0011	31.9095	31.1749	21.418	21.9535	26.5972	-1.2762	0.112947
Cryab	26.7359	26.7359	13.8578	18.0843	22.4872	14.7031	23.5722	19.7088	25.3296	13.6297	11.454	22.1643	-1.3225	0.113184
Rps27l	20.0519	20.0519	14.7817	19.8927	18.7393	17.4599	27.108	23.4629	19.4843	17.5238	11.454	20.6867	-1.32159	0.113225
C1qbp	9.54853	9.54853	2.77157	5.42528	1.87393	11.0273	7.07166	7.50811	7.79372	2.92064	6.6815	5.91049	-1.61485	0.113729
Dnaja1	34.3747	34.3747	33.2588	30.7432	35.6047	41.3524	24.7508	29.0939	23.3812	24.3387	21.9535	20.6867	-1.32779	0.114048
Trim2	0.954853	0.954853	0.923857	2.71264	1.87393	0	0	1.87703	0.974215	3.89419	8.5905	0	5.83824	0.114188
Cdk2	9.54853	9.54853	12.0101	9.04213	13.1175	13.7841	4.71444	9.38514	8.76794	4.86774	6.6815	5.91049	-1.57441	0.114637
Lyz2	7.63882	7.63882	22.1726	27.1264	28.109	11.9463	30.6439	24.4014	27.278	15.5768	5.727	22.1643	-1.62653	0.114734
Nt5c3b	10.5034	10.5034	8.31471	7.23371	10.3066	12.8652	4.71444	8.44663	12.6648	4.86774	8.5905	4.43287	-1.62194	0.114797
Ncbp2	7.63882	7.63882	6.467	7.23371	7.49573	7.35154	7.07166	11.2622	7.79372	5.84128	4.7725	4.43287	-1.66877	0.114898
Srprb	8.59367	8.59367	11.0863	10.8506	8.43269	10.1084	12.9647	14.0777	7.79372	8.76192	6.6815	5.91049	-1.57856	0.115058
Cnot11	1.90971	1.90971	3.69543	3.61685	2.8109	4.59471	1.17861	3.75406	3.89686	0.973547	1.909	1.47762	-2.30913	0.115156
Pmm2	2.86456	2.86456	1.84771	2.71264	3.74786	7.35154	1.17861	1.87703	3.89686	7.78838	5.727	5.91049	1.81076	0.115186
Erlin2	6.68397	6.68397	9.23857	9.94635	7.49573	11.0273	5.89305	10.3237	8.76794	12.6561	15.272	11.821	1.4717	0.11557
Acss2	0	0	0.923857	2.71264	0.936966	0	0	0.938514	0	2.92064	0	1.47762	6.24855	0.115903
Psme3	5.72912	5.72912	4.61928	11.7548	10.3066	12.8652	11.7861	8.44663	11.6906	6.81483	6.6815	8.86573	-1.50216	0.116458
Gpx4	2.86456	2.86456	3.69543	4.52107	3.74786	3.67577	4.71444	3.75406	3.89686	6.81483	4.7725	10.3434	1.82287	0.116789
Phldb1	4.77426	4.77426	3.69543	2.71264	1.87393	0.918943	0	0	0.974215	2.92064	1.909	0	3.40147	0.117002
Zhx2	0	0	0	0	0	0	0	0.938514	0.974215	2.92064	1.909	0	3.36667	0.117002
Rab3b	1.90971	1.90971	0	4.52107	6.55876	1.83789	1.17861	5.63109	0.974215	5.84128	12.4085	1.47762	2.73371	0.117029
Esrp2	0	0	0	0	0	0	1.17861	0	0.974215	1.94709	2.8635	0	2.9794	0.11707
Nsdhl	0.954853	0.954853	0	1.80843	4.68483	2.75683	0	1.87703	4.87108	0.973547	0	1.47762	-2.90829	0.117094
Ptgis	4.77426	4.77426	5.54314	6.32949	5.62179	5.51366	5.89305	3.75406	8.76794	11.6826	6.6815	10.3434	1.59961	0.117312
Rfc5	17.1873	17.1873	11.0863	12.659	18.7393	17.4599	8.25027	13.1392	13.639	10.709	7.636	8.86573	-1.44672	0.117501
Khsrp	118.402	118.402	116.406	105.793	123.679	124.976	104.896	119.191	107.164	99.3018	105.949	97.5231	-1.13012	0.117574
Naga	0.954853	0.954853	0.923857	5.42528	2.8109	1.83789	2.35722	2.81554	6.81951	5.84128	5.727	7.38811	1.82754	0.117639
Capn1	2.86456	2.86456	10.1624	10.8506	5.62179	10.1084	1.17861	2.81554	6.81951	21.418	18.1355	2.95524	2.70903	0.117852
Sbno1	6.68397	6.68397	2.77157	3.61685	2.8109	4.59471	2.35722	6.5696	5.84529	1.94709	4.7725	0	-2.16161	0.118036
Epb41l2	24.8262	24.8262	31.4111	27.1264	22.4872	14.7031	14.1433	14.0777	20.4585	32.1271	22.908	11.821	1.4064	0.118074
Pip4k2c	2.86456	2.86456	2.77157	1.80843	3.74786	2.75683	5.89305	3.75406	3.89686	4.86774	8.5905	7.38811	1.70514	0.118232
Mcm6	164.235	164.235	133.959	153.716	163.032	137.841	122.575	156.732	156.849	126.561	142.22	100.478	-1.16584	0.118498
Strap	26.7359	26.7359	25.868	27.1264	25.2981	26.6493	15.3219	25.3399	27.278	19.4709	17.181	17.7315	-1.30448	0.1185
Rfx1	2.86456	2.86456	0.923857	0.904213	4.68483	1.83789	0	0	0	1.94709	5.727	0	5.56733	0.118526
Ifi30	0	0	3.69543	2.71264	0.936966	4.59471	3.53583	3.75406	3.89686	0.973547	1.909	2.95524	-2.0275	0.118675
Prkra	13.3679	13.3679	7.39085	8.13792	11.2436	9.18943	4.71444	7.50811	9.74215	4.86774	4.7725	4.43287	-1.6603	0.119136
Gfm1	2.86456	2.86456	6.467	1.80843	2.8109	8.27049	4.71444	9.38514	6.81951	3.89419	5.727	2.95524	-1.74073	0.119383
Psme4	1.90971	1.90971	2.77157	3.61685	2.8109	9.18943	2.35722	4.69257	7.79372	3.89419	4.7725	0	-2.07977	0.119424
Mrto4	4.77426	4.77426	7.39085	8.13792	7.49573	6.4326	9.42888	6.5696	7.79372	3.89419	3.818	5.91049	-1.66403	0.119437
Pacs1	8.59367	8.59367	10.1624	13.5632	11.2436	11.0273	4.71444	6.5696	8.76794	4.86774	7.636	0	-1.8642	0.11949
Txnrd1	21.0068	21.0068	27.7157	29.839	27.172	34.9198	28.2866	32.848	37.0202	26.2858	26.726	26.5972	-1.2537	0.119581
Rcc1	45.8329	45.8329	41.5735	42.498	51.5331	36.7577	45.9658	31.9095	38.9686	28.2329	26.726	39.8958	-1.2145	0.119901
Pold3	5.72912	5.72912	6.467	3.61685	7.49573	5.51366	2.35722	9.38514	6.81951	2.92064	5.727	0	-2.08804	0.120547
Prrc2c	32.465	32.465	36.0304	28.9348	29.9829	30.3251	24.7508	26.2784	17.5359	23.3651	20.999	4.43287	-1.51992	0.120896
Ascl1	4.77426	4.77426	4.61928	2.71264	4.68483	1.83789	2.35722	1.87703	2.92265	0	0.9545	1.47762	-2.77374	0.121291
Lrrc59	34.3747	34.3747	34.1827	38.8812	37.4786	45.9471	50.6802	38.4791	46.7623	36.0212	35.3165	41.3734	-1.21019	0.121878
Mrps9	3.81941	3.81941	3.69543	6.32949	7.49573	4.59471	7.07166	4.69257	9.74215	4.86774	3.818	1.47762	-1.92612	0.122053
Rpl4	130.815	130.815	116.406	114.835	118.058	128.652	140.255	133.269	120.803	114.879	111.676	125.598	-1.11382	0.122135
Zranb2	2.86456	2.86456	3.69543	0.904213	2.8109	4.59471	3.53583	5.63109	3.89686	2.92064	0.9545	2.95524	-1.93896	0.122305
Tssc4	2.86456	2.86456	3.69543	2.71264	5.62179	6.4326	4.71444	5.63109	6.81951	3.89419	3.818	1.47762	-1.92585	0.122324
Arpc1a	8.59367	8.59367	7.39085	9.94635	15.9284	5.51366	4.71444	4.69257	7.79372	7.78838	10.4995	8.86573	1.59392	0.122523
Wdr11	0	0	1.84771	5.42528	0	1.83789	1.17861	2.81554	2.92265	0.973547	0.9545	0	-3.40553	0.123265
Cmss1	4.77426	4.77426	1.84771	3.61685	4.68483	2.75683	2.35722	0.938514	2.92265	0	0.9545	1.47762	-2.76771	0.123265
Gaa	0.954853	0.954853	2.77157	4.52107	4.68483	6.4326	11.7861	5.63109	4.87108	3.89419	3.818	4.43287	-1.77361	0.123578
Dap3	1.90971	1.90971	3.69543	3.61685	2.8109	5.51366	3.53583	2.81554	5.84529	2.92064	0.9545	2.95524	-1.94465	0.123651
Psmb1	28.6456	28.6456	30.4873	35.2643	38.4156	31.2441	28.2866	32.848	34.0975	22.3916	27.6805	25.1196	-1.26154	0.123746
Pdcd11	5.72912	5.72912	5.54314	9.04213	7.49573	9.18943	3.53583	5.63109	13.639	4.86774	5.727	1.47762	-1.98772	0.124108
Cdk9	3.81941	3.81941	1.84771	3.61685	4.68483	6.4326	3.53583	5.63109	7.79372	1.94709	4.7725	2.95524	-1.81346	0.12418
Enpp4	0	0	0	0	0.936966	0	1.17861	0	0	0	2.8635	1.47762	4.911	0.124252
Sf3a3	43.9232	43.9232	69.2892	37.977	54.344	47.785	30.6439	42.2331	39.9428	30.18	38.18	29.5524	-1.23022	0.124273
Hadha	66.8397	66.8397	60.9745	66.9118	60.9028	64.326	37.7155	55.3723	71.1177	90.5399	69.6785	59.1049	1.27961	0.124284
Cstf3	1.90971	1.90971	3.69543	3.61685	5.62179	6.4326	2.35722	9.38514	11.6906	4.86774	4.7725	2.95524	-1.77835	0.124606
Lcp1	35.3296	35.3296	88.6902	63.2949	57.1549	24.8115	29.4652	45.0487	37.9944	73.016	42.9525	33.9853	1.45601	0.124735
Rpl29	25.781	25.781	20.3248	20.7969	22.4872	19.2978	23.5722	20.6473	20.4585	22.3916	16.2265	4.43287	-1.46296	0.124788
Aqp1	0.954853	0.954853	2.77157	0	0	0.918943	0	0	0	9.73547	0	2.95524	18.4135	0.124809
Exoc2	0.954853	0.954853	2.77157	0	1.87393	0	0	0	0.974215	0	3.818	1.47762	7.24771	0.124844
Rexo2	0	0	0.923857	0.904213	1.87393	0	0	0.938514	0.974215	0	2.8635	2.95524	4.05615	0.124896
Timm9	4.77426	4.77426	2.77157	2.71264	2.8109	3.67577	5.89305	7.50811	6.81951	3.89419	1.909	4.43287	-1.7509	0.125622
Rbm28	2.86456	2.86456	3.69543	3.61685	2.8109	4.59471	4.71444	3.75406	6.81951	1.94709	2.8635	2.95524	-1.92021	0.125801
Upf1	54.4266	54.4266	61.8984	61.4865	60.9028	65.245	44.7872	51.6183	56.5045	43.8096	57.27	20.6867	-1.34369	0.126162
Retnla	0.954853	0.954853	3.69543	2.71264	0.936966	0	1.17861	0.938514	0.974215	1.94709	1.909	2.95524	2.93782	0.126363
Nifk	6.68397	6.68397	6.467	6.32949	8.43269	5.51366	7.07166	4.69257	10.7164	2.92064	2.8635	7.38811	-1.59393	0.126701
Smarcd1	20.0519	20.0519	24.9441	11.7548	18.7393	6.4326	3.53583	5.63109	3.89686	1.94709	2.8635	2.95524	-1.8829	0.126991
Adh1	0.954853	0.954853	1.84771	5.42528	0.936966	6.4326	2.35722	2.81554	5.84529	14.6032	4.7725	5.91049	1.93201	0.126998
Mavs	8.59367	8.59367	7.39085	11.7548	8.43269	11.0273	5.89305	9.38514	7.79372	12.6561	18.1355	5.91049	1.43511	0.127014
Sftpc	1.90971	1.90971	3.69543	4.52107	0.936966	0	1.17861	5.63109	3.89686	6.81483	5.727	2.95524	1.92992	0.127196
Lman2l	0.954853	0.954853	0.923857	2.71264	1.87393	0	0	2.81554	0.974215	2.92064	2.8635	1.47762	2.55487	0.127335
Mars	46.7878	46.7878	44.3451	46.1149	40.2895	45.9471	20.0364	35.6635	37.0202	31.1535	27.6805	8.86573	-1.5362	0.127679
Rbbp7	33.4198	33.4198	27.7157	28.9348	25.2981	40.4335	29.4652	35.6635	36.046	28.2329	32.453	23.642	-1.25944	0.127943
Dhx30	19.0971	19.0971	12.934	20.7969	19.6763	24.8115	5.89305	14.0777	15.5874	11.6826	11.454	0	-1.95696	0.127999
G3bp2	16.2325	16.2325	23.0964	12.659	20.6132	18.3789	18.8578	14.0777	15.5874	9.73547	16.2265	8.86573	-1.4407	0.128144
Tmem231	0	0	0	0	0	0	0	0	0	0	1.909	0	10000	0.128172
Slc2a13	0	0	0	0	0	0	0	0	0	0	1.909	0	10000	0.128172
Shpk	0	0	0	0.904213	0	0	0	0	0	0	1.909	0	10000	0.128172
Sfrp5	0	0	0	0	0	0	0	0	0	0	1.909	0	10000	0.128172
Ltbp2	0.954853	0.954853	0.923857	0.904213	0	0	0	0	0	0	1.909	0	10000	0.128172
Lsr	0	0	0	0	0	0	0	0	0	0	1.909	0	10000	0.128172
Ero1b	0	0	0	0	0	0	0	0	0	0	1.909	0	10000	0.128172
Depdc7	0	0	0	0	0	0	0	0	0	0	1.909	0	10000	0.128172
Cxcl13	0	0	0	0	0	0	0	0	0	0	1.909	0	10000	0.128172
Clcc1	0	0	0.923857	0.904213	0	0	0	0	0	0	1.909	0	10000	0.128172
Clasp2	2.86456	2.86456	5.54314	0	0.936966	0	0	0	0	0	1.909	0	10000	0.128172
Ckap2	1.90971	1.90971	1.84771	0	0.936966	0	0	0	0	0	1.909	0	10000	0.128172
Arhgef40	0	0	0	0	0	0	0	0	0	0	1.909	0	10000	0.128172
Sfxn3	6.68397	6.68397	5.54314	9.94635	6.55876	9.18943	2.35722	6.5696	8.76794	10.709	11.454	8.86573	1.53888	0.128179
Fuk	0	0	0	0	0	1.83789	0	0	0	1.94709	2.8635	0	3.48995	0.128191
Abcb7	1.90971	1.90971	1.84771	0	0.936966	1.83789	0	0	0	1.94709	2.8635	0	3.48995	0.128191
Ndufaf2	8.59367	8.59367	7.39085	6.32949	6.55876	8.27049	14.1433	9.38514	7.79372	5.84128	5.727	7.38811	-1.56646	0.128215
Pdxk	4.77426	4.77426	4.61928	9.04213	3.74786	5.51366	4.71444	4.69257	7.79372	9.73547	11.454	4.43287	1.50403	0.12847
Hmbs	1.90971	1.90971	2.77157	3.61685	2.8109	2.75683	4.71444	0.938514	0.974215	0.973547	0	1.47762	-2.87128	0.12853
Gucy1b3	5.72912	5.72912	11.0863	8.13792	4.68483	2.75683	0	0	0	4.86774	2.8635	0	3.73919	0.128546
Mon2	2.86456	2.86456	2.77157	1.80843	1.87393	2.75683	0	3.75406	1.94843	0.973547	0.9545	0	-3.29063	0.129488
St5	0	0	0	0	0	0	1.17861	0.938514	0.974215	0.973547	2.8635	2.95524	2.9296	0.129875
Abcc1	0.954853	0.954853	3.69543	1.80843	1.87393	0.918943	0	0.938514	0.974215	1.94709	2.8635	1.47762	2.9609	0.129875
Trappc11	0	0	0	0.904213	1.87393	0	0	0	0	1.94709	0	0	10000	0.130034
Slco2a1	0	0	0	0	0	0	0	0	0	1.94709	0	0	10000	0.130034
Pgs1	0	0	0	0.904213	0	0	0	0	0	1.94709	0	0	10000	0.130034
Pgm5	0	0	0	0	0	0	0	0	0	1.94709	0	0	10000	0.130034
Myzap	0	0	0	0	0	0	0	0	0	1.94709	0	0	10000	0.130034
Kansl1	1.90971	1.90971	0.923857	0.904213	1.87393	0	0	0	0	1.94709	0	0	10000	0.130034
Kank3	0	0	0	0	0	0	0	0	0	1.94709	0	0	10000	0.130034
Gmfg	0	0	1.84771	0	0	0	0	0	0	1.94709	0	0	10000	0.130034
Ankrd13a	0.954853	0.954853	4.61928	0.904213	2.8109	0	0	0	0	1.94709	0	0	10000	0.130034
Agpat3	0	0	0	0	0	0	0	0	0	1.94709	0	0	10000	0.130034
Serpinh1	72.5688	72.5688	70.2131	76.8581	58.0919	51.4608	81.3241	52.5568	43.8397	71.0689	63.9515	75.3587	1.22395	0.130776
Dld	51.562	51.562	42.4974	45.2107	44.0374	51.4608	40.0727	47.8642	46.7623	53.5451	52.4975	63.5378	1.21458	0.130849
Dis3l2	6.68397	6.68397	3.69543	2.71264	5.62179	3.67577	2.35722	0.938514	3.89686	0	2.8635	0	-2.84661	0.130867
Tmem176b	0	0	0.923857	2.71264	0	0.918943	0	1.87703	0	2.92064	2.8635	0	2.75832	0.130895
Dhx9	160.415	160.415	157.979	152.812	163.032	160.815	165.005	177.379	169.513	139.217	156.538	166.971	-1.09035	0.131008
Nelfcd	2.86456	2.86456	3.69543	5.42528	4.68483	5.51366	1.17861	2.81554	6.81951	0	5.727	0	-2.1382	0.131196
Rpl7	84.027	84.027	68.3654	66.0076	76.8312	74.4344	93.1102	82.5893	74.0403	67.1747	68.724	75.3587	-1.15087	0.132139
Ptgr1	1.90971	1.90971	6.467	2.71264	11.2436	2.75683	3.53583	7.50811	6.81951	10.709	7.636	5.91049	1.56839	0.132745
Mccc2	1.90971	1.90971	4.61928	4.52107	0.936966	8.27049	1.17861	3.75406	10.7164	12.6561	6.6815	11.821	1.73686	0.132783
Uqcrc2	59.2009	59.2009	60.9745	58.7739	63.7137	56.0555	73.0738	82.5893	64.2982	80.8044	69.6785	101.956	1.21944	0.133286
Apoc3	14.3228	14.3228	13.8578	11.7548	14.0545	17.4599	14.1433	15.9547	10.7164	16.5503	16.2265	29.5524	1.42611	0.133488
Casc3	1.90971	1.90971	0.923857	1.80843	1.87393	1.83789	8.25027	0.938514	1.94843	0	0.9545	1.47762	-4.00117	0.133793
Ptgfrn	0	0	1.84771	0	0.936966	1.83789	0	0.938514	1.94843	2.92064	5.727	0	2.44034	0.133901
Arsb	2.86456	2.86456	1.84771	2.71264	1.87393	1.83789	2.35722	4.69257	0.974215	4.86774	4.7725	4.43287	1.90269	0.13394
Eif4a2	14.3228	14.3228	12.934	19.8927	21.5502	8.27049	17.6791	30.0325	10.7164	23.3651	28.635	20.6867	1.45304	0.134115
Alb	682.72	682.72	1012.55	944.903	1009.11	1412.42	1630.02	934.76	1113.53	883.981	600.38	1346.11	-1.3489	0.134379
Muc1	0	0	0	0	0.936966	0	1.17861	1.87703	0.974215	1.94709	2.8635	2.95524	2.56944	0.134397
Prkcb	8.59367	8.59367	4.61928	7.23371	5.62179	0	0	0	1.94843	2.92064	1.909	0	3.30498	0.134526
Atp8a1	0	0	0	0	0	6.4326	2.35722	10.3237	9.74215	10.709	31.4985	7.38811	2.29167	0.134657
Tada1	0.954853	0.954853	0.923857	0.904213	0	0	0	0	0	0	2.8635	0	10000	0.134743
Nccrp1	0	0	0	0	0.936966	0	0	0	0	0	2.8635	0	10000	0.134743
Atp8b1	0	0	0	0	0	0	0	0	0	0	2.8635	0	10000	0.134743
Mcm5	104.079	104.079	88.6902	117.548	105.877	86.3806	104.896	98.544	116.906	72.0425	99.268	90.135	-1.16676	0.134783
Maged1	3.81941	3.81941	0.923857	0	0.936966	0	3.53583	2.81554	0.974215	0	0	1.47762	-3.71826	0.13509
Tars	25.781	25.781	26.7918	24.4138	31.8568	36.7577	16.5005	28.1554	37.0202	20.4445	28.635	8.86573	-1.53292	0.135383
Mpc2	1.90971	1.90971	1.84771	1.80843	0.936966	1.83789	3.53583	3.75406	0.974215	3.89419	3.818	7.38811	1.99305	0.135559
Coq3	0	0	0	0	0	0.918943	2.35722	0.938514	1.94843	0.973547	0	0	-4.74793	0.13567
Mrm3	0	0	0	0.904213	0.936966	1.83789	2.35722	0.938514	0.974215	0.973547	0	0	-4.70535	0.13567
Golph3l	0	0	0.923857	0.904213	0.936966	1.83789	2.35722	0.938514	0.974215	0.973547	0	0	-4.70535	0.13567
Polr1d	0.954853	0.954853	0	0.904213	0.936966	0.918943	1.17861	1.87703	1.94843	0	0.9545	0	-4.65402	0.13567
Hoxb4	2.86456	2.86456	2.77157	3.61685	2.8109	1.83789	1.17861	1.87703	0.974215	0	0.9545	0	-4.61059	0.13567
Sco2	0	0	0	0.904213	0	1.83789	2.35722	0.938514	0.974215	0	0	1.47762	-3.1	0.13567
Atp6ap1	1.90971	1.90971	1.84771	0.904213	0.936966	1.83789	1.17861	1.87703	0.974215	0	0	1.47762	-2.9783	0.13567
Rap1b	21.0068	21.0068	27.7157	27.1264	24.3611	22.9736	22.3936	24.4014	28.2522	26.2858	28.635	41.3734	1.30985	0.135714
Epx	0	0	26.7918	3.61685	1.87393	0	0	0	0	2.92064	0	0	10000	0.135864
Rpl17	54.4266	54.4266	45.269	44.3064	54.344	50.5419	66.0022	47.8642	55.5303	43.8096	47.725	45.8063	-1.20105	0.13646
Slc35d3	0.954853	0.954853	0.923857	0.904213	0.936966	0.918943	1.17861	0.938514	0	0.973547	3.818	1.47762	2.7532	0.136954
Akap8	8.59367	8.59367	8.31471	10.8506	10.3066	13.7841	20.0364	14.0777	17.5359	12.6561	11.454	10.3434	-1.4244	0.137041
Ero1a	14.3228	14.3228	7.39085	15.3716	9.36966	14.7031	18.8578	24.4014	13.639	12.6561	16.2265	8.86573	-1.4226	0.137053
Ampd3	0	0	0	0	0	0	0	3.75406	0	3.89419	5.727	0	3.41717	0.137485
Slc35g2	0	0	0.923857	0.904213	0	0	0	0	0	0	3.818	0	10000	0.137535
Ntn4	0	0	0	0	0	0	0	0	0	0	3.818	0	10000	0.137535
Map3k15	0	0	0.923857	0.904213	0	0	0	0	0	0	3.818	0	10000	0.137535
Fbp1	0	0	0	0	0	0	0	0	0	0	3.818	0	10000	0.137535
Cttnbp2	1.90971	1.90971	2.77157	0	0	0	0	0	0	0	3.818	0	10000	0.137535
Cacna2d2	0	0	0	0.904213	0.936966	0	0	0	0	0	3.818	0	10000	0.137535
Lims1	1.90971	1.90971	6.467	2.71264	0.936966	2.75683	0	0	0	3.89419	2.8635	0	3.26834	0.137806
Cygb	3.81941	3.81941	2.77157	4.52107	4.68483	1.83789	3.53583	3.75406	2.92265	6.81483	1.909	8.86573	1.94622	0.137879
Ptrh2	5.72912	5.72912	3.69543	10.8506	4.68483	9.18943	9.42888	11.2622	13.639	5.84128	8.5905	7.38811	-1.49587	0.137918
Yes1	0	0	0.923857	0	0.936966	0	0	0	0	3.89419	0	0	10000	0.138393
Epb42	0	0	0	0	0	0	0	0	0	3.89419	0	0	10000	0.138393
Cldn18	0	0	0	0.904213	0	0	0	0	0	3.89419	0	0	10000	0.138393
Aqp5	0	0	1.84771	1.80843	0	0	0	0	0	3.89419	0	0	10000	0.138393
Ubtf	32.465	32.465	32.335	31.6475	29.0459	37.6767	25.9294	22.5243	41.8913	24.3387	26.726	20.6867	-1.33818	0.138415
Rrp1	3.81941	3.81941	3.69543	3.61685	3.74786	3.67577	2.35722	1.87703	2.92265	0.973547	1.909	0	-2.81851	0.138589
Glod4	30.5553	30.5553	30.4873	37.977	29.0459	43.1903	36.5369	33.7865	40.917	43.8096	46.7705	50.2392	1.21581	0.138694
Sdhc	0.954853	0.954853	2.77157	2.71264	1.87393	1.83789	0	0.938514	1.94843	2.92064	2.8635	2.95524	2.46623	0.138882
Mbnl1	2.86456	2.86456	1.84771	2.71264	2.8109	1.83789	1.17861	3.75406	1.94843	3.89419	2.8635	7.38811	2.16322	0.138991
Fam120c	4.77426	4.77426	0.923857	3.61685	2.8109	0	0	2.81554	0	2.92064	3.818	0	3.19116	0.139021
Lgi3	0	0	0	0	0	0	0	0	0	0	4.7725	0	10000	0.139129
Bcl2l14	0	0	0	0	0	0	0	0	0	0	4.7725	0	10000	0.139129
Hspa4l	38.1941	38.1941	22.1726	46.1149	40.2895	37.6767	35.3583	88.2203	31.1749	66.2012	84.9505	53.1944	1.4159	0.139557
Pygm	11.4582	11.4582	43.4213	5.42528	7.49573	29.4062	0	7.50811	8.76794	29.2064	34.362	7.38811	2.07102	0.139821
Xirp2	0.954853	0.954853	1.84771	0.904213	0	1.83789	2.35722	0	1.94843	0	0.9545	0	-4.8273	0.139903
Sfswap	0	0	0	0	0.936966	1.83789	0	1.87703	1.94843	0	0.9545	0	-4.44998	0.139903
H2-d1	18.1422	18.1422	46.1928	42.498	30.9199	21.1357	47.1444	58.1879	36.046	50.6244	54.4065	54.672	1.31027	0.139971
Trabd	1.90971	1.90971	0	2.71264	1.87393	0	1.17861	2.81554	0.974215	2.92064	3.818	1.47762	2.20495	0.139978
Trp53i11	0	0	0.923857	0	0.936966	0	0	0	0	0	5.727	0	10000	0.14017
Snap91	2.86456	2.86456	0.923857	1.80843	2.8109	0	0	0	0	0	5.727	0	10000	0.14017
Utp6	0.954853	0.954853	2.77157	0	0.936966	4.59471	1.17861	0	1.94843	0.973547	0	0	-5.94868	0.140392
Ephb2	0.954853	0.954853	10.1624	5.42528	11.2436	0	0	0	0	0	6.6815	0	10000	0.140906
Erh	24.8262	24.8262	19.401	20.7969	25.2981	27.5683	30.6439	29.0939	24.3554	19.4709	20.0445	28.0748	-1.23903	0.14148
Hint1	42.0135	42.0135	38.802	47.9233	41.2265	60.6502	53.0374	43.1717	47.7365	44.7832	41.0435	42.8511	-1.19249	0.141523
Sun2	14.3228	14.3228	19.401	25.318	25.2981	19.2978	16.5005	18.7703	35.0717	31.1535	36.271	22.1643	1.33257	0.142358
Vdac2	34.3747	34.3747	32.335	38.8812	41.2265	30.3251	47.1444	47.8642	46.7623	43.8096	52.4975	62.0601	1.22697	0.142438
Gltp	3.81941	3.81941	3.69543	5.42528	5.62179	2.75683	2.35722	1.87703	2.92265	4.86774	5.727	2.95524	1.82239	0.142857
Acad8	0.954853	0.954853	0.923857	1.80843	0.936966	4.59471	1.17861	1.87703	3.89686	7.78838	5.727	1.47762	1.73121	0.142915
Ist1	2.86456	2.86456	0.923857	0.904213	0.936966	0.918943	1.17861	2.81554	0.974215	1.94709	2.8635	5.91049	2.42807	0.142994
Plac8	0.954853	0.954853	2.77157	3.61685	0.936966	0.918943	3.53583	0.938514	0.974215	3.89419	2.8635	2.95524	2.03385	0.142995
Chtop	21.0068	21.0068	16.6294	16.2758	21.5502	13.7841	29.4652	17.8318	16.5617	9.73547	16.2265	14.7762	-1.42942	0.143053
Nip7	0	0	0.923857	3.61685	1.87393	1.83789	3.53583	2.81554	2.92265	0.973547	0.9545	1.47762	-2.44708	0.14313
Clic3	0.954853	0.954853	2.77157	1.80843	2.8109	3.67577	2.35722	1.87703	2.92265	7.78838	1.909	5.91049	1.92109	0.143423
Gcat	2.86456	2.86456	1.84771	4.52107	7.49573	0.918943	0	1.87703	1.94843	2.92064	6.6815	0	2.69852	0.143596
Grwd1	0.954853	0.954853	0	0.904213	0.936966	0	1.17861	2.81554	1.94843	0.973547	0	0	-4.57804	0.143799
Ubr7	2.86456	2.86456	0.923857	3.61685	2.8109	1.83789	0	0.938514	2.92265	0	0.9545	0	-4.47804	0.143799
Gla	0.954853	0.954853	0.923857	0.904213	0.936966	0.918943	0	2.81554	1.94843	0.973547	0	0	-4.378	0.143799
Znf706	1.90971	1.90971	3.69543	2.71264	3.74786	2.75683	0	0.938514	1.94843	0	0.9545	0	-4.43461	0.143799
Cc2d1a	0.954853	0.954853	0	2.71264	1.87393	2.75683	0	1.87703	0.974215	0.973547	0	0	-4.32034	0.143799
Trappc12	2.86456	2.86456	2.77157	2.71264	2.8109	2.75683	0	0.938514	0	3.89419	3.818	0	2.78267	0.14395
Cobll1	0.954853	0.954853	4.61928	2.71264	4.68483	1.83789	0	0	1.94843	7.78838	13.363	0	7.44836	0.14415
Ctps1	50.6072	50.6072	63.7461	56.9654	106.814	52.3797	11.7861	30.0325	29.2265	34.0741	15.272	1.47762	-1.82136	0.144883
Mfap4	0.954853	0.954853	1.84771	2.71264	1.87393	0.918943	1.17861	0.938514	1.94843	3.89419	1.909	2.95524	2.34285	0.145276
Ptcd3	0.954853	0.954853	0.923857	2.71264	1.87393	3.67577	0	2.81554	3.89686	1.94709	0.9545	0	-2.68512	0.145383
Ruvbl1	46.7878	46.7878	43.4213	45.2107	48.7222	45.0282	45.9658	45.0487	56.5045	36.9948	50.5885	29.5524	-1.23285	0.145453
Psmd9	13.3679	13.3679	12.0101	12.659	10.3066	15.622	15.3219	14.0777	10.7164	9.73547	10.4995	8.86573	-1.43651	0.145455
Elavl3	15.2776	15.2776	11.0863	13.5632	19.6763	11.9463	11.7861	11.2622	13.639	7.78838	8.5905	8.86573	-1.44487	0.145775
Cox7a1	0.954853	0.954853	3.69543	0.904213	1.87393	1.83789	1.17861	1.87703	0.974215	2.92064	1.909	5.91049	2.44049	0.145952
Pou2f1	7.63882	7.63882	5.54314	8.13792	9.36966	5.51366	7.07166	8.44663	7.79372	2.92064	5.727	4.43287	-1.65278	0.146385
Impdh2	69.7042	69.7042	59.1268	54.2528	59.9658	53.2987	38.8941	45.0487	42.8655	39.9154	40.089	31.0301	-1.21656	0.146398
Rpl7a	69.7042	69.7042	61.8984	66.0076	78.7051	69.8397	102.539	87.2818	77.9372	51.598	62.997	93.0902	-1.21914	0.146472
Rars	80.2076	80.2076	75.7562	66.9118	65.5876	85.4617	54.2161	69.4501	73.0661	68.1483	63.9515	31.0301	-1.2974	0.14737
Cspg4	1.90971	1.90971	0.923857	1.80843	0.936966	0.918943	3.53583	1.87703	0	0.973547	0	0	-4.87789	0.147394
Dnajb1	9.54853	9.54853	8.31471	11.7548	8.43269	15.622	17.6791	14.0777	13.639	10.709	12.4085	8.86573	-1.43086	0.147544
Rcc2	65.8848	65.8848	121.025	104.889	116.184	86.3806	114.325	88.2203	117.88	68.1483	64.906	115.255	-1.22873	0.148282
Plod1	6.68397	6.68397	1.84771	9.94635	7.49573	9.18943	9.42888	30.971	11.6906	8.76192	8.5905	4.43287	-2.10968	0.148517
Psmd10	0	0	0	1.80843	0	0	1.17861	0	0.974215	0	0	0	-10000	0.148583
Plcxd3	0.954853	0.954853	0	0	0.936966	0	1.17861	0	0.974215	0	0	0	-10000	0.148583
Kcnip3	0	0	0	0	0	0	1.17861	0	0.974215	0	0	0	-10000	0.148583
Cdk7	0	0	0.923857	0.904213	0.936966	0	1.17861	0	0.974215	0	0	0	-10000	0.148583
Snip1	0.954853	0.954853	0.923857	0.904213	0.936966	0.918943	1.17861	0	0	0	0	0	-10000	0.148583
Paip2	0	0	0.923857	0	0	0.918943	1.17861	0	0	0	0	0	-10000	0.148583
Mrpl42	0	0	0	0	0	0.918943	1.17861	0	0	0	0	0	-10000	0.148583
Dhrsx	0	0	0	0	0	0.918943	1.17861	0	0	0	0	0	-10000	0.148583
Ctu1	0	0	0	0	0	0.918943	1.17861	0	0	0	0	0	-10000	0.148583
Ctnnbip1	0	0	0	0	0	0.918943	1.17861	0	0	0	0	0	-10000	0.148583
Ccl6	0	0	0	0	0.936966	0.918943	1.17861	0	0	0	0	0	-10000	0.148583
Zcrb1	1.90971	1.90971	0.923857	1.80843	0	0	0	0.938514	0.974215	0	0	0	-10000	0.148583
Tmtc4	0	0	0	0	0	0	0	0.938514	0.974215	0	0	0	-10000	0.148583
Stx1b	1.90971	1.90971	0.923857	0.904213	0.936966	0	0	0.938514	0.974215	0	0	0	-10000	0.148583
Ptges2	0	0	0	0	0	0	0	0.938514	0.974215	0	0	0	-10000	0.148583
Prkd1	0	0	0.923857	0	0	0	0	0.938514	0.974215	0	0	0	-10000	0.148583
Paxip1	0.954853	0.954853	0	0.904213	0	0	0	0.938514	0.974215	0	0	0	-10000	0.148583
Naa11	0	0	0.923857	0.904213	0.936966	0	0	0.938514	0.974215	0	0	0	-10000	0.148583
Mvb12b	0.954853	0.954853	1.84771	0.904213	0.936966	0	0	0.938514	0.974215	0	0	0	-10000	0.148583
Mrpl32	0	0	0	0.904213	0.936966	0	0	0.938514	0.974215	0	0	0	-10000	0.148583
Dph6	0	0	0	0.904213	1.87393	0	0	0.938514	0.974215	0	0	0	-10000	0.148583
Dguok	0	0	0	0.904213	0	0	0	0.938514	0.974215	0	0	0	-10000	0.148583
Cnih4	0	0	0	0	0.936966	0	0	0.938514	0.974215	0	0	0	-10000	0.148583
Tmem9	0	0	0	0	0	0	1.17861	0.938514	0	0	0	0	-10000	0.148583
Ssbp3	0	0	0.923857	0	0.936966	0	1.17861	0.938514	0	0	0	0	-10000	0.148583
Dhps	0.954853	0.954853	0.923857	0	0	0	1.17861	0.938514	0	0	0	0	-10000	0.148583
Uckl1	0	0	0	0	0	0.918943	0	0	0.974215	0	0	0	-10000	0.148583
Spc25	3.81941	3.81941	0.923857	1.80843	3.74786	0.918943	0	0	0.974215	0	0	0	-10000	0.148583
Snx17	0.954853	0.954853	0.923857	0.904213	0	0.918943	0	0	0.974215	0	0	0	-10000	0.148583
Smn1	0.954853	0.954853	0	0	0.936966	0.918943	0	0	0.974215	0	0	0	-10000	0.148583
Rab34	0	0	0.923857	0	0	0.918943	0	0	0.974215	0	0	0	-10000	0.148583
Polr2j	0	0	0	0.904213	0.936966	0.918943	0	0	0.974215	0	0	0	-10000	0.148583
Orc4	0.954853	0.954853	1.84771	0	0	0.918943	0	0	0.974215	0	0	0	-10000	0.148583
Lss	2.86456	2.86456	0.923857	0	0	0.918943	0	0	0.974215	0	0	0	-10000	0.148583
Lrrc4b	0	0	0	0	0	0.918943	0	0	0.974215	0	0	0	-10000	0.148583
Kif1b	0	0	1.84771	0	0	0.918943	0	0	0.974215	0	0	0	-10000	0.148583
Kdm5a	0.954853	0.954853	0	1.80843	0.936966	0.918943	0	0	0.974215	0	0	0	-10000	0.148583
Impact	1.90971	1.90971	1.84771	1.80843	0.936966	0.918943	0	0	0.974215	0	0	0	-10000	0.148583
Hist1h3b	0	0	0	6.32949	2.8109	0.918943	0	0	0.974215	0	0	0	-10000	0.148583
Gck	0	0	0	0	0	0.918943	0	0	0.974215	0	0	0	-10000	0.148583
Ercc6l	1.90971	1.90971	1.84771	0	1.87393	0.918943	0	0	0.974215	0	0	0	-10000	0.148583
Dxo	0	0	0.923857	0	0	0.918943	0	0	0.974215	0	0	0	-10000	0.148583
Chmp7	0	0	0.923857	1.80843	0	0.918943	0	0	0.974215	0	0	0	-10000	0.148583
Chd5	0	0	0	1.80843	0	0.918943	0	0	0.974215	0	0	0	-10000	0.148583
Arf2	0	0	0	0.904213	0.936966	0.918943	0	0	0.974215	0	0	0	-10000	0.148583
Adar	0	0	0	0	0	0.918943	0	0	0.974215	0	0	0	-10000	0.148583
Acss3	0	0	0	0	0	0.918943	0	0	0.974215	0	0	0	-10000	0.148583
Triap1	0.954853	0.954853	0.923857	0	0	0.918943	0	0.938514	0	0	0	0	-10000	0.148583
Tor1aip2	0	0	0	0.904213	0.936966	0.918943	0	0.938514	0	0	0	0	-10000	0.148583
Sh3pxd2b	5.72912	5.72912	4.61928	0	0	0.918943	0	0.938514	0	0	0	0	-10000	0.148583
Osbpl3	0	0	0	0	1.87393	0.918943	0	0.938514	0	0	0	0	-10000	0.148583
Mtnd4	0	0	0	0	0	0.918943	0	0.938514	0	0	0	0	-10000	0.148583
Fgd3	1.90971	1.90971	3.69543	2.71264	0.936966	0.918943	0	0.938514	0	0	0	0	-10000	0.148583
Dusp28	0	0	0	1.80843	0	0.918943	0	0.938514	0	0	0	0	-10000	0.148583
Btbd17	0.954853	0.954853	0	0	0	0.918943	0	0.938514	0	0	0	0	-10000	0.148583
Rwdd4	2.86456	2.86456	1.84771	1.80843	1.87393	3.67577	4.71444	2.81554	1.94843	1.94709	1.909	0	-2.55845	0.149028
Utp14a	2.86456	2.86456	3.69543	0.904213	2.8109	3.67577	2.35722	2.81554	3.89686	1.94709	1.909	0	-2.47895	0.149028
Bola2	0.954853	0.954853	2.77157	3.61685	2.8109	3.67577	2.35722	3.75406	2.92265	1.94709	0	2.95524	-1.94443	0.149028
Ppp6r1	6.68397	6.68397	7.39085	7.23371	3.74786	1.83789	0	0.938514	0	1.94709	3.818	0	2.76862	0.149223
Rpa1	55.3815	55.3815	55.4314	70.5286	63.7137	51.4608	34.1797	55.3723	65.2724	43.8096	47.725	23.642	-1.34328	0.149275
Meaf6	3.81941	3.81941	2.77157	3.61685	5.62179	2.75683	5.89305	5.63109	2.92265	0	4.7725	1.47762	-2.06439	0.149452
Scamp2	3.81941	3.81941	4.61928	3.61685	2.8109	2.75683	2.35722	0.938514	0.974215	3.89419	4.7725	1.47762	1.92489	0.149617
Utp15	2.86456	2.86456	3.69543	2.71264	2.8109	4.59471	2.35722	2.81554	2.92265	1.94709	1.909	0	-2.4682	0.150257
Ddx42	32.465	32.465	35.1065	45.2107	38.4156	34.0009	38.8941	34.725	49.685	24.3387	39.1345	31.0301	-1.24841	0.150356
Apmap	6.68397	6.68397	6.467	14.4674	9.36966	10.1084	4.71444	15.0162	11.6906	9.73547	19.09	17.7315	1.49474	0.150886
Pold1	44.8781	44.8781	41.5735	37.977	42.1635	39.5145	12.9647	37.5406	41.8913	22.3916	32.453	2.95524	-1.71165	0.151003
Mcm7	109.808	109.808	95.1572	100.368	111.499	87.2996	68.3594	112.622	123.725	69.1218	98.3135	54.672	-1.3237	0.15111
Pfdn2	9.54853	9.54853	10.1624	9.94635	9.36966	11.0273	8.25027	14.0777	4.87108	3.89419	4.7725	10.3434	-1.50814	0.151123
Tmem30a	3.81941	3.81941	5.54314	5.42528	5.62179	6.4326	9.42888	10.3237	7.79372	9.73547	20.0445	7.38811	1.45848	0.151356
Gpx3	11.4582	11.4582	9.23857	16.2758	14.0545	15.622	16.5005	16.8933	21.4327	7.78838	9.545	23.642	-1.28947	0.151436
Ccdc115	4.77426	4.77426	4.61928	2.71264	4.68483	7.35154	4.71444	3.75406	6.81951	1.94709	5.727	1.47762	-1.85535	0.151452
Eif2b4	3.81941	3.81941	7.39085	5.42528	4.68483	11.0273	2.35722	3.75406	2.92265	4.86774	0.9545	0	-2.58422	0.152548
Wtap	4.77426	4.77426	4.61928	2.71264	4.68483	4.59471	2.35722	4.69257	6.81951	1.94709	4.7725	0	-2.06084	0.15297
Hddc2	2.86456	2.86456	2.77157	1.80843	1.87393	8.27049	8.25027	5.63109	4.87108	3.89419	3.818	4.43287	-1.66876	0.153081
Chga	11.4582	11.4582	3.69543	18.0843	6.55876	24.8115	25.9294	36.6021	38.9686	12.6561	38.18	16.2538	-1.41204	0.153256
Rsph9	0	0	0	0	0	0	0	0	0	0	0	2.95524	10000	0.153361
Emc6	0	0	0.923857	1.80843	1.87393	0	0	0	0	0	0	2.95524	10000	0.153361
Ces2e	0	0	0	0	0	0	0	0	0	0	0	2.95524	10000	0.153361
Myg1	40.1038	40.1038	28.6396	26.2222	28.109	35.8388	30.6439	30.971	42.8655	30.18	32.453	20.6867	-1.26308	0.153419
Nsd2	6.68397	6.68397	3.69543	5.42528	3.74786	2.75683	4.71444	3.75406	1.94843	1.94709	0.9545	1.47762	-2.25618	0.15355
Amph	7.63882	7.63882	10.1624	5.42528	4.68483	5.51366	5.89305	7.50811	5.84529	3.89419	3.818	2.95524	-1.74082	0.154489
Alcam	23.8713	23.8713	30.4873	26.2222	24.3611	24.8115	16.5005	9.38514	25.3296	36.0212	82.087	14.7762	2.33049	0.154933
Sun1	19.0971	19.0971	16.6294	20.7969	19.6763	20.2167	16.5005	29.0939	18.5101	28.2329	36.271	17.7315	1.30035	0.15516
Rab25	0	0	0	0.904213	0	0.918943	0	1.87703	0.974215	0.973547	4.7725	1.47762	2.55466	0.155164
Paip1	3.81941	3.81941	7.39085	6.32949	6.55876	6.4326	2.35722	7.50811	7.79372	3.89419	4.7725	1.47762	-1.78117	0.155706
Thbd	1.90971	1.90971	2.77157	2.71264	0	1.83789	0	0	1.94843	5.84128	2.8635	0	3.06535	0.155712
Gtf2f2	2.86456	2.86456	4.61928	4.52107	8.43269	4.59471	10.6075	4.69257	5.84529	1.94709	3.818	5.91049	-1.65346	0.155908
Acsl3	2.86456	2.86456	2.77157	0	3.74786	1.83789	2.35722	4.69257	3.89686	1.94709	0.9545	1.47762	-2.18953	0.156154
Cope	16.2325	16.2325	10.1624	13.5632	11.2436	9.18943	4.71444	8.44663	6.81951	11.6826	11.454	8.86573	1.46279	0.156587
Otud6b	2.86456	2.86456	2.77157	3.61685	3.74786	4.59471	4.71444	1.87703	3.89686	2.92064	0.9545	1.47762	-2.11335	0.157027
Epn2	2.86456	2.86456	1.84771	3.61685	0	1.83789	1.17861	0.938514	2.92265	5.84128	0.9545	4.43287	2.17684	0.157073
Wdr12	4.77426	4.77426	1.84771	0.904213	1.87393	3.67577	1.17861	4.69257	2.92265	0.973547	1.909	1.47762	-2.14492	0.157594
Paxbp1	2.86456	2.86456	5.54314	5.42528	3.74786	3.67577	0	4.69257	3.89686	0.973547	2.8635	0	-2.39739	0.157772
Psmd3	49.6523	49.6523	37.8781	39.7854	44.0374	44.1093	51.8588	51.6183	41.8913	40.889	41.0435	35.4629	-1.21051	0.157923
Gins3	1.90971	1.90971	1.84771	2.71264	3.74786	1.83789	7.07166	2.81554	1.94843	0.973547	2.8635	0	-2.67267	0.158341
Lamb3	0	0	0	1.80843	0	0	2.35722	0	0	4.86774	0	2.95524	4.42498	0.158413
Sod2	15.2776	15.2776	14.7817	18.0843	19.6763	13.7841	10.6075	21.5858	16.5617	17.5238	18.1355	29.5524	1.39031	0.158718
Edf1	14.3228	14.3228	11.0863	8.13792	14.0545	6.4326	12.9647	10.3237	5.84529	9.73547	13.363	14.7762	1.41987	0.158765
Mrps22	3.81941	3.81941	4.61928	2.71264	3.74786	3.67577	4.71444	4.69257	3.89686	2.92064	1.909	1.47762	-2.01906	0.15894
Sncb	9.54853	9.54853	10.1624	9.94635	10.3066	3.67577	3.53583	4.69257	2.92265	0.973547	1.909	2.95524	-1.90485	0.159174
Mrpl40	1.90971	1.90971	1.84771	1.80843	2.8109	4.59471	4.71444	3.75406	1.94843	0.973547	1.909	2.95524	-1.92859	0.160293
Smc4	78.2979	78.2979	78.5278	66.9118	64.6506	43.1903	27.108	38.4791	41.8913	33.1006	40.089	7.38811	-1.40239	0.160783
Armc6	0.954853	0.954853	1.84771	0.904213	4.68483	3.67577	0	0.938514	4.87108	0.973547	0.9545	0	-3.68976	0.161171
Camk2d	3.81941	3.81941	7.39085	3.61685	1.87393	2.75683	1.17861	0	2.92265	5.84128	6.6815	0	2.43465	0.161547
Enpep	10.5034	10.5034	16.6294	6.32949	6.55876	0.918943	1.17861	1.87703	5.84529	8.76192	4.7725	1.47762	2.03832	0.161589
Csnk1d	2.86456	2.86456	2.77157	3.61685	5.62179	3.67577	4.71444	6.5696	5.84529	2.92064	2.8635	2.95524	-1.78546	0.161794
Anxa7	14.3228	14.3228	17.5533	21.7011	14.9915	17.4599	29.4652	26.2784	25.3296	37.9683	26.726	25.1196	1.21535	0.161943
Cops5	10.5034	10.5034	9.23857	11.7548	13.1175	12.8652	5.89305	14.0777	10.7164	6.81483	8.5905	7.38811	-1.43305	0.162086
Fip1l1	19.0971	19.0971	11.0863	17.1801	16.8654	19.2978	23.5722	19.7088	16.5617	11.6826	18.1355	14.7762	-1.331	0.162181
Exosc4	1.90971	1.90971	1.84771	2.71264	4.68483	5.51366	3.53583	4.69257	4.87108	2.92064	1.909	2.95524	-1.7932	0.162554
Prom2	0	0	0	0	0.936966	2.75683	0	0.938514	3.89686	3.89419	18.1355	1.47762	4.12832	0.162632
Rufy3	3.81941	3.81941	2.77157	4.52107	3.74786	36.7577	4.71444	18.7703	30.2007	10.709	12.4085	4.43287	-2.46212	0.16298
Nptx1	0.954853	0.954853	0	0	0	0.918943	0	0	0	0.973547	0.9545	1.47762	4.94143	0.163016
Med8	0	0	0	0.904213	0.936966	0.918943	0	0	0	0.973547	0.9545	1.47762	4.94143	0.163016
Iscu	0.954853	0.954853	0	0	0	0.918943	0	0	0	0.973547	0.9545	1.47762	4.94143	0.163016
Evpl	0.954853	0.954853	0	0	0	0.918943	0	0	0	0.973547	0.9545	1.47762	4.94143	0.163016
Cpeb4	1.90971	1.90971	0	0.904213	0	0.918943	0	0	0	0.973547	0.9545	1.47762	4.94143	0.163016
Lin7a	0	0	0.923857	0	1.87393	0	0	0	0.974215	0.973547	0.9545	1.47762	4.66108	0.163016
Mdh1	71.614	71.614	52.6598	59.6781	64.6506	60.6502	74.2524	67.573	73.0661	72.0425	74.451	93.0902	1.15933	0.163236
Tdrd3	1.90971	1.90971	2.77157	1.80843	1.87393	0.918943	0	4.69257	3.89686	0.973547	0.9545	0	-3.69871	0.163325
Pum1	19.0971	19.0971	17.5533	17.1801	23.4241	14.7031	3.53583	11.2622	13.639	6.81483	9.545	2.95524	-1.67512	0.163478
Rph3al	0	0	0	0.904213	0.936966	0	0	0.938514	0.974215	0.973547	3.818	0	3.34011	0.163594
Oxsm	0.954853	0.954853	0	0	0	0	0	0.938514	0.974215	0.973547	3.818	0	3.34011	0.163594
Exosc8	0	0	3.69543	3.61685	3.74786	3.67577	1.17861	4.69257	4.87108	0.973547	1.909	2.95524	-1.85233	0.163713
Col6a1	12.4131	12.4131	13.8578	11.7548	9.36966	10.1084	9.42888	4.69257	11.6906	11.6826	8.5905	25.1196	1.68493	0.163744
Ncapd2	43.9232	43.9232	43.4213	37.977	40.2895	14.7031	8.25027	21.5858	31.1749	13.6297	16.2265	1.47762	-1.81228	0.163783
Ddx47	0.954853	0.954853	1.84771	1.80843	6.55876	5.51366	8.25027	2.81554	2.92265	0.973547	2.8635	4.43287	-1.76865	0.164079
Dhx15	120.311	120.311	105.32	113.931	122.743	112.111	172.077	151.101	143.21	95.4076	109.767	155.15	-1.20412	0.164274
Irf2bp2	9.54853	9.54853	10.1624	8.13792	12.1806	8.27049	8.25027	4.69257	8.76794	10.709	14.3175	5.91049	1.37584	0.164513
Fmod	5.72912	5.72912	3.69543	3.61685	2.8109	2.75683	8.25027	3.75406	1.94843	3.89419	7.636	8.86573	1.62748	0.165134
Uba1	150.867	150.867	148.741	151.004	144.293	144.274	156.755	159.547	166.591	143.111	144.129	140.374	-1.1	0.165404
Adprh	8.59367	8.59367	10.1624	9.94635	12.1806	9.18943	10.6075	14.0777	8.76794	6.81483	7.636	7.38811	-1.46445	0.165418
Eef1g	71.614	71.614	61.8984	70.5286	81.516	72.5965	74.2524	75.0811	70.1435	63.2806	59.179	70.9259	-1.13274	0.165515
Dnpep	30.5553	30.5553	23.0964	34.3601	30.9199	28.4872	25.9294	31.9095	32.1491	33.1006	44.8615	28.0748	1.19335	0.165621
Cirbp	6.68397	6.68397	5.54314	7.23371	10.3066	12.8652	11.7861	7.50811	10.7164	6.81483	5.727	10.3434	-1.40514	0.165757
Fbxo22	7.63882	7.63882	7.39085	4.52107	11.2436	11.9463	10.6075	13.1392	13.639	7.78838	8.5905	10.3434	-1.38458	0.165872
Camsap3	1.90971	1.90971	0.923857	4.52107	0	3.67577	0	0.938514	1.94843	5.84128	6.6815	0	2.54423	0.165985
Top3b	0.954853	0.954853	1.84771	4.52107	3.74786	1.83789	1.17861	6.5696	5.84529	0.973547	2.8635	1.47762	-2.17766	0.166389
Rtcb	61.1106	61.1106	46.1928	56.9654	59.0288	61.5692	58.9305	62.8805	64.2982	44.7832	52.4975	67.9706	-1.1241	0.166391
Dhrs11	2.86456	2.86456	0.923857	1.80843	0	0.918943	0	0	3.89686	4.86774	1.909	1.47762	2.28535	0.166464
Mrpl44	0.954853	0.954853	0.923857	1.80843	0	1.83789	1.17861	1.87703	2.92265	0	1.909	0	-3.07079	0.166776
Fnbp4	3.81941	3.81941	2.77157	1.80843	1.87393	0.918943	0	2.81554	0.974215	2.92064	5.727	0	2.4487	0.167571
Rplp1	9.54853	9.54853	8.31471	10.8506	9.36966	10.1084	12.9647	13.1392	11.6906	8.76192	9.545	5.91049	-1.48353	0.167857
Morf4l1	8.59367	8.59367	10.1624	6.32949	12.1806	7.35154	10.6075	8.44663	5.84529	2.92064	6.6815	5.91049	-1.55926	0.168001
Clip1	6.68397	6.68397	10.1624	3.61685	2.8109	3.67577	0	1.87703	0.974215	9.73547	7.636	0	3.54863	0.168481
Pgd	23.8713	23.8713	40.6497	45.2107	35.6047	46.8661	25.9294	38.4791	37.9944	55.4922	40.089	41.3734	1.22334	0.168678
Fads2	10.5034	10.5034	8.31471	5.42528	8.43269	7.35154	1.17861	5.63109	3.89686	3.89419	1.909	1.47762	-1.86017	0.168748
Inpp1	3.81941	3.81941	2.77157	6.32949	2.8109	1.83789	2.35722	4.69257	6.81951	8.76192	6.6815	2.95524	1.5618	0.16883
Ppp4r2	12.4131	12.4131	15.7056	9.94635	13.1175	14.7031	4.71444	10.3237	14.6132	6.81483	10.4995	4.43287	-1.52966	0.168867
Ddx39b	126.041	126.041	128.416	130.207	129.301	118.544	126.111	140.777	144.184	110.011	127.903	122.643	-1.10166	0.168901
Gsn	1.90971	1.90971	2.77157	2.71264	0.936966	107.516	133.183	94.7899	104.241	137.27	101.177	156.628	1.19793	0.16896
Marcks	37.2393	37.2393	32.335	25.318	31.8568	32.163	37.7155	25.3399	30.2007	23.3651	24.817	28.0748	-1.23352	0.169232
Polr2h	0.954853	0.954853	1.84771	2.71264	3.74786	0.918943	1.17861	2.81554	2.92265	0	0	2.95524	-1.9886	0.169714
Ppp1r12a	21.0068	21.0068	24.0203	9.94635	20.6132	11.9463	15.3219	5.63109	8.76794	13.6297	26.726	8.86573	1.57506	0.169796
H6pd	2.86456	2.86456	9.23857	13.5632	5.62179	10.1084	10.6075	8.44663	16.5617	20.4445	14.3175	10.3434	1.31529	0.170004
Prim1	11.4582	11.4582	12.0101	10.8506	14.9915	10.1084	7.07166	10.3237	10.7164	5.84128	9.545	2.95524	-1.56285	0.170129
Sgta	18.1422	18.1422	18.4771	18.9885	20.6132	19.2978	21.215	15.0162	16.5617	10.709	14.3175	16.2538	-1.30978	0.170896
Itga3	2.86456	2.86456	1.84771	5.42528	4.68483	4.59471	9.42888	5.63109	8.76794	11.6826	8.5905	10.3434	1.43625	0.171122
Rras	2.86456	2.86456	3.69543	5.42528	5.62179	2.75683	1.17861	4.69257	7.79372	8.76192	3.818	8.86573	1.74124	0.171772
Ube2k	19.0971	19.0971	13.8578	15.3716	9.36966	16.541	16.5005	15.0162	11.6906	7.78838	13.363	11.821	-1.35906	0.171936
Psmb7	17.1873	17.1873	20.3248	16.2758	21.5502	20.2167	27.108	21.5858	23.3812	15.5768	17.181	22.1643	-1.26031	0.172254
Ndrg1	13.3679	13.3679	11.0863	16.2758	18.7393	34.9198	9.42888	19.7088	19.4843	15.5768	14.3175	7.38811	-1.68059	0.172275
Myo1c	25.781	25.781	44.3451	43.4022	26.235	27.5683	1.17861	6.5696	22.4069	69.1218	41.998	7.38811	2.73737	0.172345
Rpl9	36.2844	36.2844	27.7157	28.0306	30.9199	29.4062	38.8941	36.6021	36.046	24.3387	25.7715	39.8958	-1.17449	0.17381
Rock2	10.5034	10.5034	10.1624	5.42528	6.55876	2.75683	0	0	0.974215	2.92064	5.727	0	3.09034	0.173826
Uap1l1	6.68397	6.68397	6.467	8.13792	5.62179	2.75683	0	3.75406	6.81951	10.709	8.5905	1.47762	2.07817	0.173869
Acot9	5.72912	5.72912	6.467	12.659	5.62179	7.35154	3.53583	3.75406	6.81951	10.709	8.5905	4.43287	1.47445	0.174592
Abcf2	17.1873	17.1873	17.5533	11.7548	15.9284	15.622	18.8578	13.1392	17.5359	10.709	13.363	11.821	-1.36144	0.174934
Gsk3b	8.59367	8.59367	8.31471	6.32949	9.36966	6.4326	7.07166	6.5696	7.79372	2.92064	6.6815	2.95524	-1.66441	0.175076
Actr3	73.5237	73.5237	94.2334	75.9539	81.516	72.5965	50.6802	61.9419	73.0661	85.6721	75.4055	60.5825	1.14427	0.176011
Rab31	0	0	3.69543	0	0.936966	0.918943	0	0	0	0	1.909	1.47762	4.91379	0.176236
Pex19	2.86456	2.86456	0.923857	3.61685	1.87393	0	0	0.938514	0	1.94709	0	1.47762	4.86544	0.176236
Tmed8	0	0	0	0	0	0	0	0.938514	0	0	1.909	1.47762	4.81132	0.176236
B4galnt1	0	0	0	0	0	0	0	0.938514	0	0	1.909	1.47762	4.81132	0.176236
Yipf6	0	0	0	0.904213	0	0.918943	0	0	0	0.973547	1.909	0	4.18241	0.176236
Ralgapb	0.954853	0.954853	0.923857	0	0.936966	0.918943	0	0	0	0.973547	1.909	0	4.18241	0.176236
Limd1	0.954853	0.954853	0	0.904213	0	0.918943	0	0	0	0.973547	1.909	0	4.18241	0.176236
Arap1	0	0	0.923857	0	0	0.918943	0	0	0	0.973547	1.909	0	4.18241	0.176236
Ankrd28	0	0	1.84771	1.80843	1.87393	0.918943	0	0	0	0.973547	1.909	0	4.18241	0.176236
Alg5	0	0	0	0	0	0.918943	0	0	0	0.973547	1.909	0	4.18241	0.176236
Vill	2.86456	2.86456	0	0.904213	0	0.918943	0	0	0	1.94709	0.9545	0	4.21	0.176236
Sptlc1	0.954853	0.954853	1.84771	0.904213	0.936966	0.918943	0	0	0	1.94709	0.9545	0	4.21	0.176236
Gak	0.954853	0.954853	1.84771	0	0	0.918943	0	0	0	1.94709	0.9545	0	4.21	0.176236
Eml1	0.954853	0.954853	0.923857	0.904213	0.936966	0.918943	0	0	0	1.94709	0.9545	0	4.21	0.176236
Cybb	0.954853	0.954853	2.77157	1.80843	1.87393	0.918943	0	0	0	1.94709	0.9545	0	4.21	0.176236
Slc8a1	2.86456	2.86456	0	0	0	0	0	0.938514	0	1.94709	0.9545	0	4.12225	0.176236
Pex11b	0	0	0	0	0.936966	0	0	0.938514	0	1.94709	0.9545	0	4.12225	0.176236
Mzb1	0	0	0	0	0	0	0	0.938514	0	1.94709	0.9545	0	4.12225	0.176236
Trmt1l	0	0	0	0.904213	0.936966	0	0	0.938514	0	0.973547	1.909	0	4.09519	0.176236
Ssh3	0	0	0	0	0	0	0	0.938514	0	0.973547	1.909	0	4.09519	0.176236
Cgnl1	0.954853	0.954853	1.84771	0.904213	0	0	0	0.938514	0	0.973547	1.909	0	4.09519	0.176236
Arnt	0	0	0	0	0.936966	0	0	0.938514	0	0.973547	1.909	0	4.09519	0.176236
Agap1	1.90971	1.90971	1.84771	1.80843	1.87393	0	0	0.938514	0	0.973547	1.909	0	4.09519	0.176236
Parp12	0.954853	0.954853	0.923857	2.71264	1.87393	0	0	0	0.974215	0.973547	1.909	0	3.94512	0.176236
Mospd2	1.90971	1.90971	2.77157	0.904213	1.87393	0	0	0	0.974215	0.973547	1.909	0	3.94512	0.176236
Cog7	0	0	0	0.904213	0	0	0	0	0.974215	0.973547	1.909	0	3.94512	0.176236
Kdsr	0	0	0.923857	0.904213	0	0	0	0	0.974215	1.94709	0.9545	0	3.97119	0.176236
Prr15l	0	0	0	0	0	0	1.17861	0	0	0.973547	1.909	0	3.26096	0.176236
Golga7	0.954853	0.954853	0	0	0.936966	0	0	0.938514	0	0	0.9545	2.95524	5.55452	0.176352
Rab2b	0	0	0	0	0.936966	0	0	0	0.974215	0	0.9545	2.95524	5.35097	0.176627
Msi1	3.81941	3.81941	1.84771	3.61685	2.8109	2.75683	3.53583	1.87703	1.94843	0	2.8635	0	-2.65011	0.176682
Psma3	30.5553	30.5553	33.2588	29.839	33.7308	34.9198	43.6086	35.6635	37.9944	29.2064	30.544	35.4629	-1.19878	0.176888
Lrrc47	28.6456	28.6456	20.3248	30.7432	25.2981	38.5956	30.6439	26.2784	29.2265	27.2593	27.6805	19.2091	-1.26176	0.177106
Snap23	2.86456	2.86456	5.54314	5.42528	2.8109	3.67577	3.53583	3.75406	2.92265	6.81483	4.7725	5.91049	1.67986	0.177214
Smarce1	23.8713	23.8713	20.3248	24.4138	30.9199	19.2978	17.6791	22.5243	24.3554	16.5503	18.1355	13.2986	-1.31069	0.177955
Mapre1	38.1941	38.1941	35.1065	33.4559	40.2895	23.8925	37.7155	29.0939	39.9428	25.3122	23.8625	31.0301	-1.22167	0.178033
Pc	30.5553	30.5553	41.5735	54.2528	30.9199	35.8388	1.17861	27.2169	43.8397	86.6457	43.907	20.6867	1.86587	0.178529
Pgam5	10.5034	10.5034	14.7817	12.659	15.9284	20.2167	29.4652	15.9547	14.6132	12.6561	15.272	17.7315	-1.31818	0.178743
Mrps16	0.954853	0.954853	0.923857	1.80843	1.87393	0.918943	2.35722	2.81554	1.94843	0	0.9545	1.47762	-2.47936	0.179264
Upp2	0	0	0	0	0	0	0	0	0	0	0	1.47762	10000	0.179659
Tbp	0	0	0	0	0	0	0	0	0	0	0	1.47762	10000	0.179659
Rsph1	0	0	0	0.904213	0	0	0	0	0	0	0	1.47762	10000	0.179659
Pmfbp1	0.954853	0.954853	0	0	0	0	0	0	0	0	0	1.47762	10000	0.179659
Osbpl1a	0	0	0.923857	1.80843	0.936966	0	0	0	0	0	0	1.47762	10000	0.179659
Lysmd2	0	0	0	0	0	0	0	0	0	0	0	1.47762	10000	0.179659
Hspa1l	0.954853	0.954853	0	0	0	0	0	0	0	0	0	1.47762	10000	0.179659
Glmp	0	0	0	0	0	0	0	0	0	0	0	1.47762	10000	0.179659
Galm	0	0	0	0	0	0	0	0	0	0	0	1.47762	10000	0.179659
Cela2a	0	0	0	0	0	0	0	0	0	0	0	1.47762	10000	0.179659
Ceacam1	0	0	0	0	0	0	0	0	0	0	0	1.47762	10000	0.179659
Btd	0	0	0	0	0	0	0	0	0	0	0	1.47762	10000	0.179659
Atp2b4	0	0	0.923857	0	0	0	0	0	0	0	0	1.47762	10000	0.179659
Aoc3	1.90971	1.90971	0.923857	1.80843	0.936966	0	0	0	0	0	0	1.47762	10000	0.179659
Adgrf5	0	0	0	0.904213	0	0	0	0	0	0	0	1.47762	10000	0.179659
Znf24	1.90971	1.90971	0	1.80843	0.936966	0	0	0	0	0	0.9545	0	10000	0.179659
Washc4	0	0	0.923857	0.904213	1.87393	0	0	0	0	0	0.9545	0	10000	0.179659
Tuba3a	0	0	0	0	0	0	0	0	0	0	0.9545	0	10000	0.179659
Tspan7	0	0	0.923857	0.904213	0	0	0	0	0	0	0.9545	0	10000	0.179659
Tsen2	0	0	0	0	0	0	0	0	0	0	0.9545	0	10000	0.179659
Trim47	0.954853	0.954853	0	0	0.936966	0	0	0	0	0	0.9545	0	10000	0.179659
Trim26	0	0	0.923857	0	0	0	0	0	0	0	0.9545	0	10000	0.179659
Tmem117	0	0	0	0	0	0	0	0	0	0	0.9545	0	10000	0.179659
Spns1	0	0	0	0.904213	0.936966	0	0	0	0	0	0.9545	0	10000	0.179659
Slc9a9	0	0	0	0.904213	0	0	0	0	0	0	0.9545	0	10000	0.179659
Slc52a3	0	0	0	0	0	0	0	0	0	0	0.9545	0	10000	0.179659
Sh3d19	0	0	0	0.904213	0	0	0	0	0	0	0.9545	0	10000	0.179659
Samd10	0	0	0	0	0	0	0	0	0	0	0.9545	0	10000	0.179659
Rundc3a	0	0	0	1.80843	0	0	0	0	0	0	0.9545	0	10000	0.179659
Rsrp1	0	0	0.923857	0	2.8109	0	0	0	0	0	0.9545	0	10000	0.179659
Reep4	0	0	0	0	0	0	0	0	0	0	0.9545	0	10000	0.179659
Rbl2	0	0	0.923857	0	0	0	0	0	0	0	0.9545	0	10000	0.179659
Pus7l	0	0	0	0	0	0	0	0	0	0	0.9545	0	10000	0.179659
Ppp1r14c	0.954853	0.954853	0	0	0	0	0	0	0	0	0.9545	0	10000	0.179659
Pigo	0	0	0	0.904213	0	0	0	0	0	0	0.9545	0	10000	0.179659
Pcsk2	0	0	0	0	0	0	0	0	0	0	0.9545	0	10000	0.179659
Nrde2	0	0	0	1.80843	1.87393	0	0	0	0	0	0.9545	0	10000	0.179659
Nfasc	0.954853	0.954853	0	0.904213	1.87393	0	0	0	0	0	0.9545	0	10000	0.179659
Nacad	0	0	0.923857	0	2.8109	0	0	0	0	0	0.9545	0	10000	0.179659
Myh3	0	0	0	0	0.936966	0	0	0	0	0	0.9545	0	10000	0.179659
Mettl3	0.954853	0.954853	0	0.904213	0.936966	0	0	0	0	0	0.9545	0	10000	0.179659
Mcoln1	0	0	0	0	0	0	0	0	0	0	0.9545	0	10000	0.179659
Map4k5	0	0	0.923857	0.904213	0	0	0	0	0	0	0.9545	0	10000	0.179659
Ldlrap1	0	0	0	0.904213	0	0	0	0	0	0	0.9545	0	10000	0.179659
Kdm1b	0	0	0.923857	0	1.87393	0	0	0	0	0	0.9545	0	10000	0.179659
Jund	0.954853	0.954853	0	0.904213	0	0	0	0	0	0	0.9545	0	10000	0.179659
Ino80c	0	0	0	0	0.936966	0	0	0	0	0	0.9545	0	10000	0.179659
Gkap1	0	0	0	0.904213	0	0	0	0	0	0	0.9545	0	10000	0.179659
Git2	0	0	2.77157	0.904213	0.936966	0	0	0	0	0	0.9545	0	10000	0.179659
Fmn2	0.954853	0.954853	0	0	0	0	0	0	0	0	0.9545	0	10000	0.179659
Fam172a	0.954853	0.954853	0.923857	1.80843	0	0	0	0	0	0	0.9545	0	10000	0.179659
Efcab14	0	0	1.84771	0.904213	0	0	0	0	0	0	0.9545	0	10000	0.179659
Clca2	0	0	0	0	0	0	0	0	0	0	0.9545	0	10000	0.179659
Clasrp	0	0	0	0	0	0	0	0	0	0	0.9545	0	10000	0.179659
Ccna2	0.954853	0.954853	0.923857	0	0.936966	0	0	0	0	0	0.9545	0	10000	0.179659
Brsk1	0.954853	0.954853	0	0	1.87393	0	0	0	0	0	0.9545	0	10000	0.179659
Atxn1l	0	0	0	0	0.936966	0	0	0	0	0	0.9545	0	10000	0.179659
Arhgef12	0	0	0	0	0	0	0	0	0	0	0.9545	0	10000	0.179659
Apba1	0.954853	0.954853	0	0.904213	0.936966	0	0	0	0	0	0.9545	0	10000	0.179659
Adam9	0	0	0	0.904213	0	0	0	0	0	0	0.9545	0	10000	0.179659
Unc80	0.954853	0.954853	0	0.904213	0	0	0	0	0	0.973547	0	0	10000	0.179659
Tusc5	0	0	0	0	0	0	0	0	0	0.973547	0	0	10000	0.179659
Trpv2	0	0	0	0.904213	0	0	0	0	0	0.973547	0	0	10000	0.179659
Trip6	0	0	0	0	0	0	0	0	0	0.973547	0	0	10000	0.179659
Tmem245	0.954853	0.954853	0.923857	0	0.936966	0	0	0	0	0.973547	0	0	10000	0.179659
Sos1	0.954853	0.954853	2.77157	0.904213	0.936966	0	0	0	0	0.973547	0	0	10000	0.179659
Slc39a4	0	0	0	0	0	0	0	0	0	0.973547	0	0	10000	0.179659
Slc29a1	1.90971	1.90971	3.69543	1.80843	0.936966	0	0	0	0	0.973547	0	0	10000	0.179659
Shank3	0	0	0	0	0	0	0	0	0	0.973547	0	0	10000	0.179659
Sh3bp1	0	0	0.923857	0.904213	1.87393	0	0	0	0	0.973547	0	0	10000	0.179659
Rcsd1	0.954853	0.954853	0.923857	0.904213	0.936966	0	0	0	0	0.973547	0	0	10000	0.179659
Ranbp10	0.954853	0.954853	0	0	0	0	0	0	0	0.973547	0	0	10000	0.179659
Prodh	0	0	0	0	0	0	0	0	0	0.973547	0	0	10000	0.179659
Ppargc1a	0	0	0	0	0.936966	0	0	0	0	0.973547	0	0	10000	0.179659
Pklr	0	0	0	0	0	0	0	0	0	0.973547	0	0	10000	0.179659
Pcmtd2	0	0	0	0	0	0	0	0	0	0.973547	0	0	10000	0.179659
Nqo1	0	0	0	0	0	0	0	0	0	0.973547	0	0	10000	0.179659
Map3k5	0	0	0	0.904213	0	0	0	0	0	0.973547	0	0	10000	0.179659
Lyn	0	0	0.923857	0	0	0	0	0	0	0.973547	0	0	10000	0.179659
Ly6a	0	0	0	0	0	0	0	0	0	0.973547	0	0	10000	0.179659
Ltn1	0.954853	0.954853	0.923857	0.904213	0.936966	0	0	0	0	0.973547	0	0	10000	0.179659
Lrch1	0	0	0	0	0	0	0	0	0	0.973547	0	0	10000	0.179659
Lmod1	0.954853	0.954853	0	0	0	0	0	0	0	0.973547	0	0	10000	0.179659
Lama1	0	0	0.923857	0	0.936966	0	0	0	0	0.973547	0	0	10000	0.179659
Klk1b27	0	0	0.923857	0	0	0	0	0	0	0.973547	0	0	10000	0.179659
Kif20b	0	0	1.84771	0.904213	0	0	0	0	0	0.973547	0	0	10000	0.179659
Hyal2	0	0	0	0.904213	0	0	0	0	0	0.973547	0	0	10000	0.179659
Hpgd	0	0	0	0	0	0	0	0	0	0.973547	0	0	10000	0.179659
Homer2	0.954853	0.954853	0	0	0	0	0	0	0	0.973547	0	0	10000	0.179659
Hectd3	0	0	0	0.904213	0	0	0	0	0	0.973547	0	0	10000	0.179659
Gde1	0	0	0	0	0	0	0	0	0	0.973547	0	0	10000	0.179659
Gch1	0	0	0	0	0	0	0	0	0	0.973547	0	0	10000	0.179659
Fut11	0	0	0.923857	0	0.936966	0	0	0	0	0.973547	0	0	10000	0.179659
Dgat1	0	0	0	0	0	0	0	0	0	0.973547	0	0	10000	0.179659
Cr1l	0	0	0	0	0	0	0	0	0	0.973547	0	0	10000	0.179659
Cma1	0.954853	0.954853	0	1.80843	0.936966	0	0	0	0	0.973547	0	0	10000	0.179659
Ccny	0	0	0	0.904213	0	0	0	0	0	0.973547	0	0	10000	0.179659
Calcrl	0	0	0	0	0	0	0	0	0	0.973547	0	0	10000	0.179659
Atpaf2	0	0	0	0	0	0	0	0	0	0.973547	0	0	10000	0.179659
Atg16l1	1.90971	1.90971	0.923857	0.904213	0	0	0	0	0	0.973547	0	0	10000	0.179659
Arhgap45	0	0	3.69543	0	0	0	0	0	0	0.973547	0	0	10000	0.179659
Ahcyl2	0	0	0	0	0	0	0	0	0	0.973547	0	0	10000	0.179659
Add3	0	0	0	2.71264	0	0	0	0	0	0.973547	0	0	10000	0.179659
Abhd15	0	0	0.923857	0	2.8109	0	0	0	0	0.973547	0	0	10000	0.179659
Phb	30.5553	30.5553	24.0203	39.7854	25.2981	39.5145	70.7166	47.8642	44.8139	34.0741	30.544	54.672	-1.27573	0.179812
Cox7c	0.954853	0.954853	0	0	0.936966	0	1.17861	0	0	0	0.9545	2.95524	4.423	0.179997
Dek	78.2979	78.2979	62.8222	57.8696	66.5246	52.3797	71.8952	55.3723	57.4787	42.8361	53.452	57.6273	-1.15547	0.180301
Rab2a	34.3747	34.3747	29.5634	38.8812	37.4786	38.5956	41.2513	45.0487	34.0975	30.18	27.6805	45.8063	-1.15027	0.180532
Sypl1	0	0	0.923857	0.904213	0	0	1.17861	0	0	0.973547	0	2.95524	4.44455	0.180587
Anxa2	84.9819	84.9819	97.9288	95.8466	83.39	88.2185	90.753	81.6507	97.4215	110.011	87.814	103.434	1.12187	0.180588
Ppcs	0	0	0	0	0.936966	1.83789	0	4.69257	4.87108	1.94709	0	1.47762	-2.49689	0.180847
Erap1	3.81941	3.81941	10.1624	10.8506	5.62179	4.59471	11.7861	15.0162	9.74215	16.5503	16.2265	8.86573	1.34965	0.181481
Tubb5	214.842	214.842	193.086	172.705	187.393	161.734	108.432	130.453	155.874	126.561	128.857	101.956	-1.16788	0.182397
Tecpr1	2.86456	2.86456	3.69543	7.23371	4.68483	3.67577	0	0.938514	0.974215	4.86774	4.7725	0	2.30002	0.1824
Dlg1	1.90971	1.90971	0	4.52107	1.87393	1.83789	0	0.938514	0	1.94709	6.6815	0	4.14378	0.182657
Cd47	5.72912	5.72912	4.61928	3.61685	3.74786	1.83789	2.35722	3.75406	4.87108	4.86774	6.6815	4.43287	1.66217	0.182684
Rab14	25.781	25.781	38.802	33.4559	28.109	22.9736	41.2513	33.7865	29.2265	33.1006	36.271	47.2839	1.22244	0.182852
Pym1	8.59367	8.59367	8.31471	8.13792	7.49573	8.27049	12.9647	7.50811	8.76794	3.89419	5.727	10.3434	-1.40917	0.183201
Sae1	53.4718	53.4718	53.5837	54.2528	60.9028	55.1366	56.5733	61.0034	64.2982	43.8096	55.361	56.1497	-1.14447	0.183259
Coro1b	8.59367	8.59367	13.8578	12.659	14.0545	9.18943	8.25027	13.1392	11.6906	16.5503	16.2265	8.86573	1.31356	0.183281
Smarca2	0.954853	0.954853	0	2.71264	0.936966	5.51366	0	5.63109	4.87108	2.92064	2.8635	0	-2.07669	0.183484
Mapk14	7.63882	7.63882	8.31471	7.23371	9.36966	6.4326	1.17861	5.63109	5.84529	9.73547	6.6815	5.91049	1.55965	0.184037
Gap43	2.86456	2.86456	3.69543	2.71264	5.62179	13.7841	1.17861	3.75406	3.89686	2.92064	0	2.95524	-2.88642	0.185147
Plod2	0	0	0.923857	0	0.936966	0.918943	2.35722	0.938514	3.89686	0.973547	0.9545	0	-3.15535	0.185311
Mest	0	0	0.923857	0.904213	0.936966	0.918943	1.17861	3.75406	1.94843	0.973547	0.9545	0	-3.03417	0.185311
Arpc5	4.77426	4.77426	6.467	6.32949	8.43269	3.67577	9.42888	6.5696	8.76794	3.89419	3.818	5.91049	-1.56589	0.185326
Ewsr1	41.0587	41.0587	40.6497	38.8812	40.2895	43.1903	51.8588	41.2946	36.046	35.0477	40.089	31.0301	-1.21782	0.185611
Rps17	24.8262	24.8262	24.0203	24.4138	24.3611	26.6493	37.7155	31.9095	28.2522	27.2593	18.1355	32.5077	-1.19887	0.185748
Fbll1	0.954853	0.954853	0.923857	2.71264	1.87393	0	2.35722	2.81554	2.92265	0	0.9545	1.47762	-2.4964	0.185918
Ssb	83.0722	83.0722	76.6801	75.9539	85.2639	75.3533	117.861	106.991	93.5247	68.1483	90.6775	90.135	-1.18612	0.186045
Prelp	21.0068	21.0068	16.6294	17.1801	17.8024	14.7031	21.215	15.0162	18.5101	18.4974	18.1355	51.7168	1.69632	0.186093
Rfc2	9.54853	9.54853	12.0101	14.4674	11.2436	12.8652	4.71444	11.2622	13.639	9.73547	8.5905	2.95524	-1.49712	0.186125
Plin3	7.63882	7.63882	12.0101	8.13792	4.68483	6.4326	4.71444	5.63109	8.76794	9.73547	9.545	8.86573	1.46904	0.186201
Scamp1	3.81941	3.81941	6.467	6.32949	3.74786	4.59471	2.35722	2.81554	3.89686	7.78838	6.6815	1.47762	1.55612	0.186835
Ahdc1	6.68397	6.68397	8.31471	8.13792	5.62179	4.59471	1.17861	6.5696	9.74215	2.92064	4.7725	0	-2.15306	0.186899
Aprt	5.72912	5.72912	9.23857	9.04213	10.3066	6.4326	12.9647	12.2007	12.6648	5.84128	8.5905	8.86573	-1.42492	0.187372
Ctnna1	41.0587	41.0587	51.736	56.9654	37.4786	52.3797	16.5005	29.0939	40.917	78.8573	59.179	26.5972	1.58045	0.187492
Chd2	0.954853	0.954853	0.923857	1.80843	1.87393	4.59471	1.17861	1.87703	1.94843	0	2.8635	0	-2.51409	0.187606
Rdx	59.2009	59.2009	54.5075	55.157	60.9028	49.6229	71.8952	54.4338	54.556	47.7038	51.543	47.2839	-1.17983	0.187658
Pdap1	19.0971	19.0971	16.6294	13.5632	15.9284	16.541	28.2866	15.0162	9.74215	9.73547	12.4085	13.2986	-1.47251	0.187745
Ddx21	63.9751	63.9751	65.5938	54.2528	62.7767	68.9207	103.718	58.1879	75.9888	51.598	55.361	78.314	-1.24201	0.187904
Gdpd1	6.68397	6.68397	3.69543	7.23371	2.8109	11.9463	5.89305	6.5696	11.6906	7.78838	4.7725	5.91049	-1.46576	0.18796
Itga1	0	0	9.23857	5.42528	0	0.918943	1.17861	0	1.94843	4.86774	1.909	0	2.23324	0.188083
Fmnl2	0	0	0	2.71264	0	3.67577	0	0.938514	0.974215	0.973547	0	0	-4.30526	0.188253
Gns	2.86456	2.86456	5.54314	4.52107	5.62179	3.67577	9.42888	6.5696	6.81951	2.92064	2.8635	7.38811	-1.5085	0.188523
Gng2	2.86456	2.86456	2.77157	1.80843	2.8109	0.918943	1.17861	5.63109	2.92265	0	0	4.43287	-1.8021	0.18877
Idi1	12.4131	12.4131	8.31471	6.32949	12.1806	6.4326	5.89305	8.44663	4.87108	2.92064	2.8635	7.38811	-1.46008	0.188999
Epn1	3.81941	3.81941	3.69543	6.32949	5.62179	1.83789	1.17861	4.69257	3.89686	5.84128	5.727	2.95524	1.66852	0.189164
Itga6	10.5034	10.5034	12.934	9.04213	7.49573	7.35154	5.89305	5.63109	6.81951	15.5768	15.272	1.47762	1.67743	0.189221
Tap2	0	0	2.77157	0.904213	0.936966	0.918943	0	2.81554	0	3.89419	2.8635	0	2.41271	0.189658
Sept9	29.6004	29.6004	29.5634	30.7432	29.0459	29.4062	27.108	27.2169	35.0717	38.9419	40.089	25.1196	1.16889	0.189676
Kctd16	1.90971	1.90971	2.77157	0.904213	3.74786	0	0	0	1.94843	1.94709	0.9545	1.47762	2.99675	0.189976
Map4	50.6072	50.6072	65.5938	53.3486	45.9113	50.5419	40.0727	36.6021	37.0202	61.3335	46.7705	36.9406	1.17752	0.190059
Hexb	6.68397	6.68397	7.39085	5.42528	8.43269	8.27049	8.25027	8.44663	9.74215	4.86774	6.6815	5.91049	-1.49098	0.190353
Mcm4	122.221	122.221	106.244	113.931	121.806	91.8943	88.3957	113.56	129.571	86.6457	108.813	67.9706	-1.20551	0.190654
Syt1	7.63882	7.63882	6.467	9.04213	15.9284	1.83789	0	0	1.94843	0.973547	20.999	1.47762	8.25786	0.191003
Vapb	15.2776	15.2776	18.4771	12.659	13.1175	11.9463	8.25027	8.44663	6.81951	11.6826	12.4085	13.2986	1.40579	0.191011
Cmpk1	35.3296	35.3296	52.6598	52.4444	52.4701	57.8934	45.9658	49.7413	42.8655	36.9948	46.7705	42.8511	-1.16375	0.191224
Kif5c	18.1422	18.1422	12.934	16.2758	11.2436	15.622	1.17861	10.3237	10.7164	2.92064	9.545	0	-2.2767	0.191287
Aimp1	32.465	32.465	29.5634	23.5095	32.7938	37.6767	23.5722	23.4629	30.2007	31.1535	22.908	8.86573	-1.36959	0.191836
Dars	52.5169	52.5169	48.9644	50.6359	59.0288	56.0555	64.8235	52.5568	53.5818	54.5186	45.816	44.3287	-1.17696	0.191884
Alpl	8.59367	8.59367	10.1624	16.2758	3.74786	10.1084	9.42888	19.7088	14.6132	9.73547	7.636	13.2986	-1.31706	0.192214
Alkbh5	1.90971	1.90971	0.923857	1.80843	1.87393	3.67577	4.71444	4.69257	6.81951	0	4.7725	4.43287	-1.62152	0.192367
Hnrnpll	50.6072	50.6072	43.4213	50.6359	58.0919	56.0555	44.7872	51.6183	54.556	36.0212	49.634	50.2392	-1.14253	0.192421
H1f0	38.1941	38.1941	31.4111	42.498	42.1635	31.2441	57.7519	51.6183	36.046	38.9419	62.0425	73.8811	1.31979	0.192431
Pgap1	7.63882	7.63882	7.39085	9.94635	8.43269	6.4326	4.71444	5.63109	6.81951	3.89419	3.818	2.95524	-1.65909	0.193223
Dsp	0	0	0	0.904213	0.936966	17.4599	0	7.50811	11.6906	27.2593	26.726	4.43287	2.12476	0.194022
Cul1	10.5034	10.5034	6.467	13.5632	11.2436	13.7841	4.71444	12.2007	18.5101	11.6826	8.5905	1.47762	-1.69682	0.194035
Gspt1	28.6456	28.6456	32.335	23.5095	27.172	27.5683	35.3583	22.5243	24.3554	21.418	20.0445	25.1196	-1.23689	0.194226
Mrrf	0	0	0	1.80843	0.936966	3.67577	2.35722	1.87703	1.94843	0	1.909	1.47762	-2.18325	0.194342
Suz12	3.81941	3.81941	1.84771	2.71264	3.74786	2.75683	3.53583	0.938514	2.92265	0	1.909	1.47762	-2.24866	0.194509
Dpysl4	53.4718	53.4718	39.7258	28.0306	35.6047	25.7304	4.71444	42.2331	18.5101	12.6561	9.545	5.91049	-2.43284	0.194989
Pdia5	1.90971	1.90971	3.69543	3.61685	0.936966	3.67577	0	0	0	1.94709	1.909	1.47762	1.93473	0.195237
Ftl1	44.8781	44.8781	48.0405	66.0076	71.2094	49.6229	80.1455	53.4953	82.8083	50.6244	41.0435	66.493	-1.26171	0.195298
Nampt	26.7359	26.7359	31.4111	30.7432	30.9199	30.3251	36.5369	42.2331	31.1749	33.1006	40.089	59.1049	1.25752	0.195705
Idh2	101.214	101.214	109.939	108.506	97.4444	104.759	68.3594	94.7899	112.035	108.064	110.722	106.389	1.14113	0.196149
Puf60	38.1941	38.1941	35.1065	37.977	45.9113	23.8925	40.0727	40.3561	37.9944	22.3916	29.5895	35.4629	-1.22063	0.196184
Eea1	21.9616	21.9616	36.0304	21.7011	27.172	17.4599	5.89305	9.38514	11.6906	24.3387	31.4985	5.91049	1.85309	0.196397
Napa	31.5101	31.5101	24.0203	22.6053	24.3611	18.3789	4.71444	17.8318	16.5617	20.4445	25.7715	13.2986	1.38037	0.19649
Sfr1	1.90971	1.90971	0.923857	0.904213	0.936966	0.918943	2.35722	3.75406	2.92265	0.973547	1.909	0	-2.5896	0.196764
Lpl	0	0	3.69543	4.52107	2.8109	0.918943	3.53583	1.87703	3.89686	0	1.909	1.47762	-2.26524	0.196764
Eif6	6.68397	6.68397	3.69543	4.52107	5.62179	4.59471	3.53583	5.63109	5.84529	0.973547	1.909	7.38811	-1.43177	0.196863
P4ha1	10.5034	10.5034	8.31471	15.3716	5.62179	14.7031	15.3219	24.4014	13.639	13.6297	17.181	4.43287	-1.44847	0.197299
Ctnnb1	31.5101	31.5101	42.4974	41.5938	42.1635	41.3524	15.3219	30.0325	32.1491	55.4922	51.543	22.1643	1.44937	0.197976
Slc12a2	1.90971	1.90971	1.84771	4.52107	1.87393	3.67577	0	0	0.974215	3.89419	6.6815	0	3.03246	0.198389
Apip	3.81941	3.81941	3.69543	3.61685	2.8109	2.75683	1.17861	4.69257	0.974215	4.86774	4.7725	2.95524	1.74897	0.198571
Pura	23.8713	23.8713	12.934	19.8927	19.6763	21.1357	23.5722	21.5858	18.5101	22.3916	28.635	28.0748	1.24368	0.198669
Psmb5	16.2325	16.2325	16.6294	22.6053	23.4241	16.541	12.9647	27.2169	22.4069	12.6561	8.5905	23.642	-1.3221	0.199255
Rufy1	1.90971	1.90971	2.77157	4.52107	1.87393	1.83789	0	0	0	1.94709	1.909	0	2.79748	0.199439
Erlin1	0	0	0.923857	1.80843	0	1.83789	0	0	0	1.94709	1.909	0	2.79748	0.199439
Atp11a	2.86456	2.86456	0.923857	3.61685	2.8109	1.83789	0	0	0	1.94709	1.909	0	2.79748	0.199439
Ap1m1	9.54853	9.54853	10.1624	6.32949	8.43269	6.4326	2.35722	6.5696	5.84529	1.94709	4.7725	2.95524	-1.6438	0.199554
Emc2	6.68397	6.68397	5.54314	6.32949	6.55876	8.27049	9.42888	9.38514	5.84529	5.84128	3.818	7.38811	-1.44875	0.199603
Rnaset2b	0	0	1.84771	4.52107	1.87393	2.75683	2.35722	2.81554	2.92265	5.84128	3.818	4.43287	1.7314	0.199632
Taf1	0.954853	0.954853	0	1.80843	0.936966	0	0	0	1.94843	1.94709	1.909	0	2.63877	0.199781
Colgalt1	7.63882	7.63882	7.39085	9.04213	5.62179	5.51366	3.53583	5.63109	6.81951	2.92064	3.818	2.95524	-1.66343	0.200106
Dnaja3	2.86456	2.86456	0.923857	2.71264	0.936966	5.51366	3.53583	2.81554	3.89686	1.94709	3.818	0	-2.05052	0.200346
Dlat	40.1038	40.1038	36.9543	42.498	30.9199	39.5145	16.5005	44.1102	38.9686	52.5715	49.634	32.5077	1.29134	0.200496
Mrpl23	2.86456	2.86456	1.84771	5.42528	3.74786	4.59471	5.89305	4.69257	4.87108	1.94709	1.909	5.91049	-1.5398	0.200626
Csnk2a1	33.4198	33.4198	32.335	32.5517	36.5417	34.0009	21.215	32.848	34.0975	24.3387	27.6805	23.642	-1.21094	0.200692
Actn1	149.912	149.912	169.066	159.142	159.284	120.382	27.108	60.0649	92.5504	186.921	232.898	45.8063	2.06872	0.200911
Exosc6	4.77426	4.77426	2.77157	1.80843	1.87393	4.59471	7.07166	4.69257	3.89686	1.94709	3.818	2.95524	-1.74212	0.20144
Nemf	3.81941	3.81941	4.61928	5.42528	4.68483	4.59471	1.17861	6.5696	6.81951	3.89419	3.818	0	-1.86352	0.201941
Coro1c	59.2009	59.2009	58.203	53.3486	64.6506	30.3251	35.3583	30.971	36.046	44.7832	44.8615	23.642	1.13827	0.201976
Hpf1	12.4131	12.4131	12.0101	15.3716	18.7393	11.0273	21.215	15.0162	17.5359	9.73547	12.4085	14.7762	-1.31624	0.202927
Ncam1	1.90971	1.90971	0	0.904213	2.8109	41.3524	22.3936	35.6635	35.0717	28.2329	32.453	22.1643	-1.21739	0.202975
Bclaf1	24.8262	24.8262	25.868	25.318	19.6763	28.4872	21.215	40.3561	33.1233	18.4974	24.817	32.5077	-1.21846	0.203066
Glrx3	33.4198	33.4198	39.7258	33.4559	29.9829	24.8115	28.2866	31.9095	24.3554	20.4445	25.7715	19.2091	-1.25368	0.203184
Eno3	9.54853	9.54853	14.7817	7.23371	5.62179	13.7841	3.53583	4.69257	5.84529	12.6561	17.181	4.43287	1.64023	0.203255
Mbl2	3.81941	3.81941	0	1.80843	0	2.75683	3.53583	0.938514	4.87108	3.89419	2.8635	16.2538	2.53524	0.203594
Coro7	6.68397	6.68397	7.39085	5.42528	3.74786	0.918943	0	3.75406	2.92265	8.76192	8.5905	0	3.04603	0.2036
Arpin	2.86456	2.86456	3.69543	6.32949	5.62179	3.67577	2.35722	2.81554	0	2.92064	4.7725	4.43287	1.8272	0.203625
Ate1	9.54853	9.54853	6.467	2.71264	2.8109	6.4326	2.35722	5.63109	2.92265	2.92064	3.818	0	-1.93031	0.204147
Rab6a	37.2393	37.2393	26.7918	28.9348	39.3526	24.8115	35.3583	37.5406	24.3554	30.18	36.271	45.8063	1.22619	0.204152
Baz1b	61.1106	61.1106	59.1268	68.7202	65.5876	52.3797	63.6449	45.0487	45.7881	42.8361	41.998	48.7615	-1.16131	0.204159
Ppp1r9b	7.63882	7.63882	4.61928	3.61685	7.49573	1.83789	2.35722	0.938514	2.92265	3.89419	8.5905	0	2.06625	0.204229
Pcbp3	1.90971	1.90971	4.61928	4.52107	5.62179	1.83789	1.17861	5.63109	5.84529	0.973547	3.818	0	-2.26851	0.204304
Ipo11	5.72912	5.72912	3.69543	4.52107	4.68483	1.83789	0	3.75406	3.89686	1.94709	0.9545	0	-2.45265	0.204308
Lgmn	2.86456	2.86456	2.77157	2.71264	3.74786	2.75683	7.07166	6.5696	3.89686	1.94709	1.909	5.91049	-1.5585	0.204741
Jchain	0.954853	0.954853	3.69543	1.80843	2.8109	0.918943	4.71444	1.87703	2.92265	0.973547	0.9545	1.47762	-2.29758	0.205058
Impdh1	3.81941	3.81941	2.77157	2.71264	5.62179	4.59471	2.35722	1.87703	2.92265	1.94709	1.909	0	-2.28566	0.205177
Itgb2	0.954853	0.954853	9.23857	2.71264	0.936966	1.83789	0	0.938514	0.974215	6.81483	1.909	0	3.1013	0.205536
Efemp1	4.77426	4.77426	8.31471	5.42528	5.62179	5.51366	4.71444	5.63109	7.79372	10.709	6.6815	8.86573	1.48009	0.206206
Pdk3	2.86456	2.86456	0.923857	2.71264	2.8109	2.75683	0	3.75406	2.92265	2.92064	6.6815	2.95524	1.77486	0.206352
Rps4x	93.5756	93.5756	86.8425	85.9003	95.5705	89.1375	115.504	94.7899	97.4215	76.9102	83.0415	109.344	-1.10525	0.206821
Psmg3	1.90971	1.90971	2.77157	4.52107	3.74786	2.75683	2.35722	3.75406	2.92265	1.94709	0.9545	1.47762	-2.01933	0.207517
Psmb4	9.54853	9.54853	12.0101	23.5095	19.6763	13.7841	17.6791	24.4014	22.4069	10.709	10.4995	25.1196	-1.26713	0.207813
Exosc9	2.86456	2.86456	2.77157	4.52107	2.8109	4.59471	3.53583	4.69257	4.87108	2.92064	1.909	2.95524	-1.70467	0.207946
Bckdhb	0.954853	0.954853	1.84771	4.52107	0.936966	8.27049	1.17861	2.81554	2.92265	6.81483	5.727	5.91049	1.61998	0.208257
Mcee	0.954853	0.954853	0	0.904213	0	0.918943	0	0.938514	0	0.973547	0.9545	2.95524	3.50536	0.208372
Nenf	0	0	0	0	0.936966	0	1.17861	0.938514	0	0.973547	0.9545	2.95524	3.07542	0.208372
Paox	0	0	0	1.80843	0	0	0	0.938514	0.974215	1.94709	0.9545	1.47762	3.05268	0.208372
Gp1ba	0.954853	0.954853	1.84771	0.904213	0.936966	0.918943	0	0	0.974215	0.973547	1.909	1.47762	3.07083	0.208372
Gdpgp1	0	0	0.923857	0	0	0.918943	1.17861	0	0	0.973547	1.909	1.47762	2.77159	0.208372
Spp2	0	0	0	0	0	0	1.17861	0.938514	0	0.973547	1.909	1.47762	2.74597	0.208372
Gpx2	0	0	0	0	0	0	1.17861	0.938514	0	0.973547	1.909	1.47762	2.74597	0.208372
Lxn	1.90971	1.90971	2.77157	3.61685	2.8109	3.67577	3.53583	7.50811	4.87108	2.92064	1.909	4.43287	-1.5863	0.208448
Pgm1	43.9232	43.9232	36.0304	60.5823	39.3526	74.4344	75.431	73.2041	70.1435	65.2277	59.179	72.4035	-1.11737	0.209122
Serpina3m	0.954853	0.954853	3.69543	4.52107	2.8109	5.51366	10.6075	0.938514	1.94843	0.973547	0.9545	2.95524	-2.91936	0.209524
Eif3b	64.93	64.93	64.67	62.3907	68.3985	60.6502	66.0022	64.7575	69.1693	59.3864	55.361	56.1497	-1.14358	0.209588
Ywhae	188.106	188.106	165.37	177.226	179.897	196.654	174.434	163.301	175.359	157.715	152.72	189.136	-1.06554	0.209987
Espn	1.90971	1.90971	0	0.904213	0	2.75683	3.53583	5.63109	3.89686	1.94709	2.8635	1.47762	-1.88694	0.210155
Nap1l1	63.0203	63.0203	58.203	54.2528	51.5331	52.3797	47.1444	41.2946	45.7881	37.9683	44.8615	35.4629	-1.18313	0.210208
Des	97.395	97.395	84.0709	70.5286	89.9487	85.4617	101.36	75.0811	80.8599	106.117	74.451	138.897	1.2427	0.210483
Abcf1	21.0068	21.0068	23.0964	23.5095	20.6132	19.2978	15.3219	19.7088	16.5617	14.6032	14.3175	11.821	-1.30499	0.210796
Pdcl3	1.90971	1.90971	3.69543	1.80843	3.74786	4.59471	4.71444	2.81554	3.89686	1.94709	1.909	2.95524	-1.76414	0.21109
Rpl23	21.9616	21.9616	22.1726	20.7969	29.0459	22.0546	29.4652	36.6021	26.3038	18.4974	24.817	28.0748	-1.20213	0.211118
Rangrf	0	0	0	1.80843	0	0.918943	2.35722	0.938514	0.974215	0	0.9545	0	-4.07718	0.211543
Tex2	0.954853	0.954853	0	0	0.936966	0.918943	2.35722	0.938514	0.974215	0.973547	0	0	-3.99741	0.211543
Stk3	1.90971	1.90971	0.923857	0.904213	0.936966	1.83789	1.17861	0.938514	0.974215	0.973547	0	0	-3.79737	0.211544
Ncaph2	1.90971	1.90971	4.61928	2.71264	2.8109	1.83789	1.17861	0.938514	0.974215	0.973547	0	0	-3.79737	0.211544
Exosc3	0.954853	0.954853	0	0	0.936966	1.83789	1.17861	0.938514	0.974215	0.973547	0	0	-3.79737	0.211544
Eri1	0.954853	0.954853	1.84771	2.71264	2.8109	1.83789	1.17861	0.938514	0.974215	0.973547	0	0	-3.79737	0.211544
Crkl	9.54853	9.54853	7.39085	9.94635	15.9284	8.27049	8.25027	11.2622	9.74215	5.84128	6.6815	7.38811	-1.41349	0.211805
Usp7	34.3747	34.3747	36.9543	35.2643	31.8568	39.5145	15.3219	44.1102	47.7365	30.18	33.4075	7.38811	-1.55	0.211808
Dsg2	0	0	0	0.904213	1.87393	3.67577	2.35722	1.87703	1.94843	4.86774	9.545	0	1.94929	0.211817
Map2	43.9232	43.9232	38.802	30.7432	34.6677	21.1357	18.8578	25.3399	20.4585	15.5768	16.2265	20.6867	-1.22583	0.21183
Ube2v2	7.63882	7.63882	11.0863	12.659	7.49573	11.9463	12.9647	20.6473	8.76794	7.78838	9.545	13.2986	-1.33014	0.212147
Uchl1	102.169	102.169	94.2334	100.368	106.814	110.273	93.1102	107.929	95.4731	78.8573	107.858	87.1797	-1.11389	0.21215
Wdr33	4.77426	4.77426	1.84771	6.32949	4.68483	8.27049	3.53583	9.38514	6.81951	5.84128	5.727	1.47762	-1.61033	0.212171
Ap2m1	15.2776	15.2776	17.5533	14.4674	15.9284	11.0273	3.53583	9.38514	8.76794	11.6826	14.3175	7.38811	1.36072	0.213035
Tpmt	0.954853	0.954853	0	1.80843	1.87393	2.75683	1.17861	2.81554	4.87108	0.973547	0.9545	2.95524	-1.78497	0.213112
Myo18a	13.3679	13.3679	14.7817	7.23371	8.43269	3.67577	0	2.81554	1.94843	3.89419	5.727	1.47762	1.75342	0.21317
Rae1	8.59367	8.59367	7.39085	7.23371	12.1806	7.35154	3.53583	4.69257	6.81951	7.78838	9.545	7.38811	1.47155	0.213641
Ank3	0.954853	0.954853	0	1.80843	0	4.59471	0	0.938514	1.94843	8.76192	8.5905	0	3.09244	0.21438
Zc3h11a	15.2776	15.2776	14.7817	11.7548	14.9915	14.7031	4.71444	13.1392	13.639	4.86774	13.363	4.43287	-1.52874	0.214626
Adrm1	14.3228	14.3228	12.0101	14.4674	14.0545	11.0273	11.7861	16.8933	14.6132	9.73547	12.4085	7.38811	-1.37951	0.215166
Top2a	76.3882	76.3882	94.2334	81.3792	81.516	50.5419	76.6096	49.7413	61.3756	47.7038	49.634	56.1497	-1.16427	0.215489
Eva1b	0.954853	0.954853	1.84771	0.904213	0	1.83789	0	0	0.974215	1.94709	1.909	1.47762	2.52894	0.21614
Sssca1	1.90971	1.90971	0.923857	1.80843	2.8109	3.67577	0	2.81554	0.974215	1.94709	0	0	-2.87564	0.216222
Pfkl	28.6456	28.6456	25.868	40.6896	27.172	42.2714	28.2866	52.5568	43.8397	37.9683	41.0435	17.7315	-1.29431	0.216259
Tpp1	4.77426	4.77426	5.54314	5.42528	5.62179	6.4326	10.6075	4.69257	7.79372	4.86774	3.818	5.91049	-1.51716	0.216278
Eef1d	3.81941	3.81941	3.69543	1.80843	3.74786	1.83789	1.17861	1.87703	2.92265	3.89419	2.8635	4.43287	1.90896	0.216349
Hsp90b1	174.738	174.738	194.934	169.088	171.465	155.301	195.649	211.166	170.488	219.048	208.081	177.315	1.1	0.216351
Clybl	2.86456	2.86456	0	0	1.87393	0	3.53583	2.81554	1.94843	4.86774	0.9545	7.38811	2.12219	0.216942
Tnc	0	0	0	1.80843	2.8109	4.59471	8.25027	0	0.974215	1.94709	0	0	-5.32301	0.217354
Idh3a	78.2979	78.2979	58.203	66.9118	68.3985	67.0828	67.1808	65.696	71.1177	79.8309	77.3145	69.4483	1.11453	0.217414
Dnajc11	0.954853	0.954853	1.84771	3.61685	0	6.4326	3.53583	8.44663	3.89686	9.73547	9.545	4.43287	1.41708	0.21746
Ruvbl2	54.4266	54.4266	50.8121	50.6359	49.6592	50.5419	45.9658	59.1264	57.4787	41.8625	53.452	42.8511	-1.15683	0.217499
Kdm4b	0.954853	0.954853	0.923857	0	0.936966	5.51366	0	3.75406	3.89686	1.94709	2.8635	0	-2.05244	0.217727
Xrcc6	14.3228	14.3228	12.0101	14.4674	13.1175	20.2167	16.5005	24.4014	25.3296	17.5238	21.9535	10.3434	-1.30139	0.217822
Srsf1	100.26	100.26	84.0709	80.475	89.0118	85.4617	100.182	86.3433	89.6278	62.307	83.996	99.0007	-1.10561	0.218072
Stat1	8.59367	8.59367	27.7157	19.8927	19.6763	6.4326	8.25027	40.3561	6.81951	20.4445	23.8625	19.2091	1.36906	0.218235
Scrn3	4.77426	4.77426	2.77157	3.61685	1.87393	2.75683	1.17861	3.75406	0	6.81483	6.6815	0	2.34022	0.218458
Npc1	0	0	0.923857	1.80843	0.936966	0.918943	0	0.938514	0	1.94709	1.909	0	2.76801	0.218524
Gucy1a3	0	0	3.69543	1.80843	0.936966	0.918943	0	0.938514	0	1.94709	1.909	0	2.76801	0.218524
Wars2	0	0	0	0	0.936966	0	0	0.938514	0.974215	1.94709	1.909	0	2.68802	0.218524
Ccdc22	0.954853	0.954853	3.69543	2.71264	2.8109	0	0	0.938514	0.974215	1.94709	1.909	0	2.68802	0.218524
Synpo	0.954853	0.954853	0.923857	0.904213	0	0.918943	0	0	0.974215	1.94709	1.909	0	2.71581	0.218524
Sez6l2	0	0	0.923857	1.80843	1.87393	0.918943	0	0	0.974215	1.94709	1.909	0	2.71581	0.218524
Erp44	21.9616	21.9616	21.2487	28.9348	27.172	22.0546	21.215	26.2784	21.4327	31.1535	32.453	16.2538	1.17036	0.218816
Chid1	0.954853	0.954853	0.923857	0.904213	0.936966	1.83789	0	1.87703	2.92265	3.89419	2.8635	2.95524	1.9511	0.218961
Ggt7	5.72912	5.72912	1.84771	0.904213	2.8109	0.918943	0	0.938514	0.974215	0.973547	4.7725	0	2.70561	0.218975
Slirp	0	0	0.923857	2.71264	0	1.83789	2.35722	0.938514	0	0	0.9545	0	-4.03375	0.219112
C2	0	0	0	0	0	1.83789	2.35722	0.938514	0	0.973547	0	0	-3.95483	0.219112
Amacr	0	0	0	0.904213	0	1.83789	1.17861	0	1.94843	0.973547	0	0	-3.82487	0.219112
Stat5a	0	0	0	0.904213	0	1.83789	0	0.938514	1.94843	0	0.9545	0	-3.71255	0.219112
Hars2	0.954853	0.954853	0	0	0.936966	1.83789	0	0.938514	1.94843	0	0.9545	0	-3.71255	0.219112
Dph1	0	0	0.923857	0.904213	1.87393	1.83789	0	0.938514	1.94843	0	0.9545	0	-3.71255	0.219112
Ube2a	1.90971	1.90971	1.84771	2.71264	0	1.83789	0	1.87703	0.974215	0	0.9545	0	-3.68449	0.219112
Rbm19	0	0	0.923857	1.80843	0.936966	1.83789	0	1.87703	0.974215	0.973547	0	0	-3.61241	0.219112
Ier3ip1	0.954853	0.954853	1.84771	1.80843	0.936966	1.83789	0	1.87703	0.974215	0.973547	0	0	-3.61241	0.219112
Gng10	0	0	0.923857	0	2.8109	0.918943	0	1.87703	1.94843	0	0	1.47762	-2.40813	0.219112
Prpf8	101.214	101.214	95.1572	120.26	88.0748	105.678	58.9305	109.806	130.545	76.9102	87.814	70.9259	-1.28886	0.219165
Map4k4	9.54853	9.54853	17.5533	7.23371	10.3066	4.59471	1.17861	0.938514	4.87108	1.94709	1.909	0	-2.25285	0.219194
Ipo5	0	0	0	0	0	52.3797	36.5369	63.819	75.0146	58.4128	62.0425	7.38811	-1.33611	0.219394
Ilk	32.465	32.465	36.9543	34.3601	29.9829	17.4599	9.42888	17.8318	29.2265	41.8625	28.635	13.2986	1.51092	0.21963
Eif4b	29.6004	29.6004	32.335	29.839	32.7938	31.2441	49.5016	27.2169	33.1233	24.3387	30.544	31.0301	-1.23165	0.219944
Rtn1	2.86456	2.86456	2.77157	4.52107	0.936966	2.75683	1.17861	1.87703	0	2.92064	2.8635	2.95524	2.00474	0.22013
Psmd8	15.2776	15.2776	18.4771	14.4674	14.0545	17.4599	11.7861	15.0162	14.6132	11.6826	11.454	10.3434	-1.3189	0.220598
Clpp	2.86456	2.86456	2.77157	4.52107	3.74786	7.35154	5.89305	7.50811	5.84529	4.86774	1.909	7.38811	-1.40831	0.220688
Necap2	0.954853	0.954853	0.923857	1.80843	2.8109	1.83789	1.17861	2.81554	1.94843	2.92064	4.7725	2.95524	1.82481	0.220793
Fmr1	21.0068	21.0068	13.8578	18.9885	21.5502	22.9736	17.6791	17.8318	15.5874	8.76192	20.999	13.2986	-1.29017	0.220969
Rpl35	11.4582	11.4582	8.31471	14.4674	14.0545	11.0273	21.215	15.9547	14.6132	6.81483	12.4085	17.7315	-1.27474	0.221181
Mov10	0.954853	0.954853	0.923857	1.80843	0.936966	0.918943	7.07166	8.44663	2.92265	1.94709	3.818	0	-2.51859	0.221271
Ddx41	7.63882	7.63882	3.69543	4.52107	5.62179	7.35154	0	4.69257	6.81951	3.89419	1.909	1.47762	-1.94315	0.222138
Dbr1	1.90971	1.90971	0.923857	0.904213	2.8109	0.918943	0	3.75406	2.92265	0	1.909	0	-2.98415	0.222206
Gipc2	0	0	0	0.904213	0	0.918943	0	1.87703	0	0.973547	0.9545	4.43287	3.03337	0.222672
Plscr1	1.90971	1.90971	0.923857	0.904213	1.87393	0	0	1.87703	0.974215	2.92064	0.9545	1.47762	2.50312	0.222672
Tubgcp6	1.90971	1.90971	2.77157	0	0.936966	0.918943	0	0	1.94843	0.973547	2.8635	1.47762	2.47133	0.222672
Chp1	1.90971	1.90971	2.77157	0.904213	1.87393	3.67577	5.89305	3.75406	2.92265	4.86774	4.7725	10.3434	1.64013	0.222922
Cops2	30.5553	30.5553	28.6396	28.0306	27.172	30.3251	12.9647	22.5243	25.3296	16.5503	24.817	7.38811	-1.40206	0.222972
Txnrd2	0	0	0	2.71264	1.87393	1.83789	0	1.87703	0	0.973547	2.8635	2.95524	2.43785	0.223456
Mmrn2	0	0	1.84771	1.80843	0.936966	0	2.35722	0	1.94843	2.92064	0.9545	2.95524	2.11517	0.223456
Eno1	242.533	242.533	192.162	312.858	189.267	419.957	484.409	398.869	336.104	318.35	376.073	398.958	-1.1245	0.22434
Kat7	7.63882	7.63882	11.0863	9.94635	14.0545	7.35154	7.07166	12.2007	13.639	5.84128	10.4995	4.43287	-1.45363	0.224565
Hyi	0.954853	0.954853	1.84771	1.80843	0.936966	0.918943	3.53583	0.938514	0.974215	2.92064	2.8635	2.95524	1.83	0.224808
Llgl2	0	0	0	2.71264	0	1.83789	0	0	3.89686	6.81483	4.7725	0	2.69406	0.225189
Phpt1	4.77426	4.77426	6.467	10.8506	7.49573	5.51366	4.71444	8.44663	7.79372	3.89419	4.7725	4.43287	-1.51542	0.225538
Plpp1	0.954853	0.954853	2.77157	1.80843	0.936966	2.75683	0	0.938514	0.974215	2.92064	2.8635	1.47762	2.0735	0.225692
Nup58	4.77426	4.77426	4.61928	3.61685	2.8109	0	3.53583	2.81554	1.94843	2.92064	5.727	1.47762	1.62659	0.225892
Urb1	0	0	0	1.80843	0	2.75683	1.17861	0.938514	0	0.973547	0	0	-3.75479	0.225994
Nf1	3.81941	3.81941	1.84771	2.71264	0.936966	0.918943	0	0.938514	2.92265	0	0.9545	0	-3.75598	0.225994
Mga	0.954853	0.954853	0.923857	0.904213	0	2.75683	0	0.938514	0.974215	0	0.9545	0	-3.66911	0.225994
Dicer1	0	0	0.923857	0	0	2.75683	0	0.938514	0.974215	0.973547	0	0	-3.59733	0.225994
Tyms	5.72912	5.72912	3.69543	2.71264	5.62179	0.918943	1.17861	0	2.92265	0.973547	0	0	-3.86745	0.226018
Tpd52l2	9.54853	9.54853	13.8578	13.5632	13.1175	7.35154	11.7861	14.0777	8.76794	10.709	15.272	16.2538	1.34132	0.226349
Casq1	1.90971	1.90971	4.61928	0.904213	0.936966	1.83789	0	2.81554	0.974215	2.92064	3.818	1.47762	1.94664	0.226673
Cic	1.90971	1.90971	0.923857	0.904213	1.87393	1.83789	1.17861	2.81554	0	3.89419	2.8635	1.47762	1.88277	0.226673
Tbc1d10b	2.86456	2.86456	2.77157	1.80843	1.87393	0.918943	0	0.938514	0.974215	1.94709	1.909	1.47762	2.51146	0.227728
Dbt	2.86456	2.86456	5.54314	4.52107	3.74786	5.51366	3.53583	6.5696	5.84529	9.73547	7.636	5.91049	1.44624	0.227773
Myef2	66.8397	66.8397	60.9745	60.5823	66.5246	65.245	84.8599	66.6345	60.4013	47.7038	56.3155	78.314	-1.13998	0.228133
Nkx2-1	26.7359	26.7359	17.5533	21.7011	29.0459	4.59471	4.71444	0.938514	12.6648	5.84128	30.544	5.91049	2.4613	0.228637
Txlna	37.2393	37.2393	33.2588	32.5517	39.3526	25.7304	2.35722	13.1392	22.4069	13.6297	9.545	0	-2.05938	0.228862
Acp6	0	0	0	0.904213	0.936966	0.918943	0	5.63109	0.974215	0	0.9545	0	-5.91219	0.229065
Apob	1.90971	1.90971	0.923857	0	0	1.83789	8.25027	0.938514	0.974215	6.81483	1.909	7.38811	1.79008	0.229376
Prpf19	54.4266	54.4266	51.736	55.157	59.0288	56.9745	35.3583	56.3109	60.4013	48.6774	47.725	38.4182	-1.16291	0.229448
Hsd11b1	0.954853	0.954853	1.84771	2.71264	2.8109	2.75683	2.35722	4.69257	5.84529	10.709	1.909	8.86573	1.83013	0.229743
Sv2a	0.954853	0.954853	0.923857	2.71264	0	0.918943	0	1.87703	0	1.94709	2.8635	0	2.29406	0.230305
Akap13	2.86456	2.86456	5.54314	1.80843	2.8109	0.918943	0	1.87703	0	2.92064	1.909	0	2.30314	0.230305
Gpc1	12.4131	12.4131	14.7817	4.52107	6.55876	1.83789	0	0	0.974215	1.94709	2.8635	0	2.2809	0.230305
Sdha	74.4785	74.4785	74.8324	85.9003	72.1464	84.5428	61.2877	75.0811	86.7051	92.487	97.359	67.9706	1.11748	0.230541
Anxa4	31.5101	31.5101	36.0304	47.0191	44.9744	57.8934	80.1455	56.3109	59.4271	69.1218	63.9515	82.7469	1.13391	0.230661
Eif3g	35.3296	35.3296	29.5634	26.2222	29.9829	34.9198	30.6439	34.725	31.1749	26.2858	28.635	28.0748	-1.18799	0.230864
Lama3	0.954853	0.954853	1.84771	0.904213	0.936966	2.75683	1.17861	0.938514	1.94843	2.92064	4.7725	1.47762	1.79229	0.230918
Tbcel	2.86456	2.86456	3.69543	1.80843	1.87393	2.75683	2.35722	0.938514	0.974215	4.86774	2.8635	1.47762	1.74738	0.230918
Golga3	0.954853	0.954853	9.23857	3.61685	2.8109	4.59471	0	1.87703	1.94843	7.78838	7.636	0	2.44245	0.230931
Capns1	10.5034	10.5034	13.8578	13.5632	14.9915	11.9463	10.6075	14.0777	13.639	17.5238	16.2265	14.7762	1.28708	0.231158
Pcif1	2.86456	2.86456	0.923857	0.904213	2.8109	0	1.17861	1.87703	1.94843	0.973547	2.8635	4.43287	2.20352	0.23119
Ppt1	11.4582	11.4582	18.4771	5.42528	12.1806	2.75683	20.0364	7.50811	15.5874	3.89419	4.7725	7.38811	-2.14369	0.231192
Dcn	2.86456	2.86456	8.31471	5.42528	2.8109	11.0273	9.42888	2.81554	5.84529	12.6561	4.7725	32.5077	2.28669	0.231212
Pgam2	16.2325	16.2325	10.1624	7.23371	5.62179	6.4326	7.07166	2.81554	5.84529	9.73547	8.5905	4.43287	1.36905	0.23127
Tmsb4x	10.5034	10.5034	8.31471	7.23371	9.36966	8.27049	12.9647	4.69257	6.81951	4.86774	1.909	10.3434	-1.4346	0.231706
Macf1	251.126	251.126	160.751	126.59	113.373	59.7313	8.25027	14.0777	15.5874	21.418	17.181	0	-1.89733	0.231746
Rbfox2	11.4582	11.4582	11.0863	9.04213	11.2436	5.51366	11.7861	10.3237	6.81951	4.86774	5.727	7.38811	-1.43649	0.231755
Pfas	39.149	39.149	37.8781	44.3064	38.4156	47.785	50.6802	45.9872	42.8655	40.889	45.816	31.0301	-1.19326	0.231989
Cdk6	6.68397	6.68397	1.84771	1.80843	0.936966	3.67577	1.17861	5.63109	0	0.973547	0	1.47762	-3.20831	0.232184
Cpq	3.81941	3.81941	2.77157	6.32949	3.74786	3.67577	5.89305	7.50811	3.89686	7.78838	5.727	10.3434	1.51673	0.232217
Riox1	1.90971	1.90971	0.923857	0	0.936966	0.918943	1.17861	1.87703	1.94843	1.94709	3.818	2.95524	1.96304	0.232299
Dlg3	3.81941	3.81941	0.923857	1.80843	0.936966	1.83789	1.17861	0.938514	0.974215	1.94709	2.8635	2.95524	2.10001	0.233071
Hmga1	5.72912	5.72912	6.467	2.71264	4.68483	5.51366	10.6075	3.75406	5.84529	2.92064	4.7725	4.43287	-1.59083	0.233115
Rragc	11.4582	11.4582	32.335	6.32949	13.1175	5.51366	10.6075	6.5696	9.74215	6.81483	5.727	2.95524	-1.56963	0.233727
Mpp2	9.54853	9.54853	5.54314	13.5632	10.3066	6.4326	0	6.5696	4.87108	6.81483	15.272	2.95524	1.86812	0.233855
Myo1d	4.77426	4.77426	9.23857	11.7548	6.55876	3.67577	0	0	0.974215	12.6561	3.818	0	4.72377	0.234096
Pum2	1.90971	1.90971	0.923857	0.904213	0	3.67577	3.53583	4.69257	4.87108	0.973547	5.727	0	-1.87767	0.234195
Arhgef2	21.9616	21.9616	33.2588	33.4559	29.9829	33.0819	5.89305	30.971	21.4327	26.2858	19.09	0	-1.51037	0.235008
Pls3	10.5034	10.5034	13.8578	16.2758	13.1175	10.1084	2.35722	15.0162	11.6906	27.2593	17.181	5.91049	1.71382	0.235017
Znf687	0.954853	0.954853	0	0.904213	1.87393	0	1.17861	3.75406	2.92265	0	1.909	0	-3.08616	0.235174
Ap3s1	5.72912	5.72912	6.467	5.42528	5.62179	3.67577	4.71444	3.75406	2.92265	6.81483	4.7725	5.91049	1.54845	0.235247
Kpna3	15.2776	15.2776	12.934	14.4674	14.0545	11.0273	5.89305	15.9547	10.7164	6.81483	15.272	0	-1.48023	0.235602
Ly6c1	0.954853	0.954853	1.84771	1.80843	0.936966	1.83789	1.17861	0.938514	1.94843	3.89419	0.9545	4.43287	2.0963	0.235804
Etf1	25.781	25.781	25.868	18.9885	24.3611	24.8115	20.0364	19.7088	23.3812	20.4445	18.1355	13.2986	-1.2713	0.236307
Prpf31	14.3228	14.3228	9.23857	12.659	14.0545	10.1084	9.42888	15.0162	15.5874	6.81483	12.4085	8.86573	-1.3388	0.236376
Arhgdib	7.63882	7.63882	22.1726	8.13792	14.9915	3.67577	20.0364	13.1392	7.79372	21.418	9.545	17.7315	1.45427	0.236404
Ring1	0.954853	0.954853	0.923857	0.904213	1.87393	0.918943	1.17861	0.938514	2.92265	1.94709	4.7725	1.47762	1.83422	0.237899
Snx5	8.59367	8.59367	14.7817	7.23371	10.3066	8.27049	11.7861	8.44663	8.76794	15.5768	11.454	8.86573	1.28416	0.239134
Mrps23	3.81941	3.81941	3.69543	4.52107	3.74786	5.51366	7.07166	5.63109	4.87108	3.89419	2.8635	4.43287	-1.54734	0.239139
Ppp3ca	26.7359	26.7359	19.401	17.1801	19.6763	11.9463	7.07166	18.7703	11.6906	18.4974	20.999	8.86573	1.30324	0.239262
Txnl1	37.2393	37.2393	22.1726	24.4138	28.109	30.3251	41.2513	31.9095	28.2522	25.3122	25.7715	32.5077	-1.18198	0.23974
Gpx7	3.81941	3.81941	1.84771	1.80843	0.936966	0.918943	1.17861	0.938514	0.974215	2.92064	0.9545	2.95524	2.27096	0.239887
Ppp1cc	14.3228	14.3228	15.7056	15.3716	14.9915	15.622	17.6791	13.1392	14.6132	8.76192	11.454	16.2538	-1.25557	0.239984
Prpf38a	4.77426	4.77426	2.77157	4.52107	6.55876	7.35154	3.53583	5.63109	5.84529	1.94709	4.7725	4.43287	-1.50396	0.240159
Cog5	1.90971	1.90971	2.77157	0	0	1.83789	0	0	0	0.973547	2.8635	0	2.78367	0.240162
Stk4	5.72912	5.72912	10.1624	6.32949	4.68483	3.67577	2.35722	4.69257	4.87108	5.84128	9.545	1.47762	1.44167	0.240483
Mpo	0	0	1.84771	1.80843	2.8109	0	2.35722	0	0	3.89419	0	1.47762	3.0385	0.240522
Prrc2b	3.81941	3.81941	4.61928	3.61685	2.8109	3.67577	0	0.938514	1.94843	3.89419	5.727	0	1.95472	0.240828
Rps21	23.8713	23.8713	22.1726	18.9885	20.6132	22.0546	34.1797	29.0939	14.6132	15.5768	17.181	25.1196	-1.29509	0.240889
Api5	33.4198	33.4198	26.7918	28.0306	34.6677	32.163	35.3583	38.4791	36.046	26.2858	40.089	20.6867	-1.22367	0.240992
Chek1	4.77426	4.77426	3.69543	3.61685	5.62179	4.59471	0	1.87703	0.974215	0.973547	0.9545	0	-2.89644	0.241587
Dido1	13.3679	13.3679	12.934	13.5632	12.1806	12.8652	2.35722	14.0777	13.639	7.78838	10.4995	0	-1.76097	0.241775
Crnkl1	7.63882	7.63882	8.31471	5.42528	5.62179	9.18943	1.17861	9.38514	8.76794	5.84128	5.727	0	-1.84909	0.241836
Snrnp40	23.8713	23.8713	24.0203	26.2222	27.172	19.2978	16.5005	27.2169	29.2265	15.5768	22.908	17.7315	-1.23063	0.242034
Rbm12	11.4582	11.4582	12.0101	9.94635	12.1806	15.622	11.7861	9.38514	11.6906	7.78838	12.4085	5.91049	-1.39282	0.242201
Acta2	7.63882	7.63882	11.0863	10.8506	11.2436	7.35154	2.35722	3.75406	5.84529	5.84128	4.7725	13.2986	1.65128	0.242313
Rps3a	86.8916	86.8916	70.2131	73.2413	84.3269	75.3533	104.896	100.421	84.7567	62.307	64.906	109.344	-1.15858	0.242325
Bola1	6.68397	6.68397	5.54314	6.32949	5.62179	11.0273	10.6075	10.3237	11.6906	7.78838	8.5905	7.38811	-1.37741	0.242602
Camp	2.86456	2.86456	3.69543	4.52107	3.74786	3.67577	3.53583	2.81554	4.87108	8.76192	2.8635	5.91049	1.5694	0.243012
Efr3a	2.86456	2.86456	1.84771	1.80843	0.936966	1.83789	0	0.938514	0.974215	2.92064	2.8635	0	2.05625	0.243053
Ddx6	42.9684	42.9684	40.6497	45.2107	40.2895	46.8661	47.1444	51.6183	43.8397	38.9419	41.998	42.8511	-1.14791	0.243273
Cltb	15.2776	15.2776	15.7056	17.1801	17.8024	18.3789	22.3936	19.7088	14.6132	20.4445	21.9535	28.0748	1.25127	0.243559
Zfp41	2.86456	2.86456	0	3.61685	4.68483	0	0	0.938514	1.94843	0	2.8635	2.95524	2.68738	0.243669
Capn2	18.1422	18.1422	27.7157	20.7969	14.9915	13.7841	0	7.50811	3.89686	25.3122	28.635	1.47762	2.9338	0.244207
Dpp9	1.90971	1.90971	2.77157	2.71264	0.936966	0.918943	0	1.87703	1.94843	3.89419	2.8635	0	1.89913	0.244304
Pfkm	0.954853	0.954853	0.923857	0	0.936966	2.75683	1.17861	0	6.81951	1.94709	8.5905	4.43287	1.85595	0.244407
Dag1	2.86456	2.86456	2.77157	6.32949	3.74786	4.59471	4.71444	3.75406	6.81951	6.81483	5.727	10.3434	1.53468	0.244705
Hnrnpd	129.86	129.86	105.32	109.41	135.86	93.7322	126.111	117.314	125.674	86.6457	106.904	118.21	-1.11343	0.244802
Tomm22	6.68397	6.68397	5.54314	5.42528	8.43269	12.8652	14.1433	9.38514	7.79372	5.84128	8.5905	10.3434	-1.33765	0.245728
Fabp4	4.77426	4.77426	5.54314	14.4674	11.2436	7.35154	11.7861	10.3237	12.6648	26.2858	5.727	69.4483	3.21134	0.245797
Rpl30	19.0971	19.0971	17.5533	22.6053	23.4241	15.622	29.4652	28.1554	24.3554	15.5768	16.2265	28.0748	-1.22246	0.24599
Hook3	6.68397	6.68397	10.1624	4.52107	4.68483	1.83789	0	2.81554	3.89686	6.81483	10.4995	0	2.7	0.246519
Dlst	22.9165	22.9165	24.0203	22.6053	23.4241	25.7304	27.108	23.4629	22.4069	31.1535	25.7715	32.5077	1.20804	0.247603
Acot7	69.7042	69.7042	50.8121	66.0076	62.7767	46.8661	66.0022	63.819	36.046	57.4393	60.1335	69.4483	1.17218	0.248271
Srbd1	0.954853	0.954853	2.77157	4.52107	3.74786	5.51366	7.07166	4.69257	3.89686	2.92064	2.8635	4.43287	-1.55438	0.249053
Ranbp9	5.72912	5.72912	4.61928	6.32949	5.62179	3.67577	0	3.75406	2.92265	0	3.818	0	-2.03362	0.249152
Ten1	0	0	0	4.52107	0.936966	2.75683	0	1.87703	1.94843	0	1.909	0	-2.58602	0.249318
Gmpr2	0	0	0	0.904213	0.936966	1.83789	0	1.87703	2.92265	1.94709	0	0	-2.55672	0.249318
Pdia6	37.2393	37.2393	49.8883	37.977	47.7853	35.8388	56.5733	43.1717	41.8913	53.5451	41.998	57.6273	1.15074	0.249459
Dnajc3	5.72912	5.72912	9.23857	7.23371	5.62179	3.67577	2.35722	6.5696	6.81951	9.73547	6.6815	4.43287	1.43135	0.249564
Rpl23a	51.562	51.562	40.6497	41.5938	50.5962	39.5145	63.6449	51.6183	42.8655	33.1006	40.089	53.1944	-1.17287	0.249663
Chd7	16.2325	16.2325	6.467	16.2758	7.49573	30.3251	0	19.7088	15.5874	3.89419	4.7725	0	-5.67876	0.249838
Clasp1	15.2776	15.2776	12.934	4.52107	10.3066	4.59471	0	0	1.94843	5.84128	6.6815	0	2.55184	0.249931
Ctsa	7.63882	7.63882	8.31471	9.94635	14.0545	11.9463	15.3219	15.0162	11.6906	7.78838	9.545	14.7762	-1.26072	0.250503
Myh1	0	0	16.6294	0	0	3.67577	0	1.87703	0	5.84128	19.09	0	5.98647	0.25056
Arhgef1	9.54853	9.54853	25.868	15.3716	17.8024	2.75683	0	2.81554	3.89686	9.73547	11.454	0	2.98362	0.25071
Atl3	13.3679	13.3679	19.401	16.2758	19.6763	14.7031	5.89305	16.8933	15.5874	23.3651	33.4075	7.38811	1.61177	0.250834
Ywhaq	67.7945	67.7945	60.9745	59.6781	59.9658	59.7313	33.0011	70.3886	58.4529	68.1483	71.5875	56.1497	1.17875	0.251301
Sfpq	232.984	232.984	213.411	214.299	233.304	208.6	260.473	210.227	216.276	162.582	196.627	246.763	-1.10844	0.251388
Rtca	6.68397	6.68397	6.467	7.23371	7.49573	10.1084	4.71444	12.2007	8.76794	6.81483	7.636	4.43287	-1.42152	0.251611
Smc3	95.4853	95.4853	97.0049	97.655	104.003	78.1102	71.8952	92.9129	86.7051	86.6457	110.722	76.8364	1.10916	0.25193
Sri	10.5034	10.5034	11.0863	12.659	7.49573	13.7841	12.9647	16.8933	9.74215	23.3651	13.363	13.2986	1.24947	0.252677
Cast	10.5034	10.5034	11.0863	14.4674	12.1806	7.35154	10.6075	7.50811	5.84529	11.6826	12.4085	5.91049	1.27751	0.252697
A1bg	0	0	40.6497	50.6359	31.8568	0	0	0	34.0975	0	0	0	-10000	0.253047
Ppp1r10	5.72912	5.72912	4.61928	6.32949	4.68483	6.4326	1.17861	4.69257	5.84529	3.89419	3.818	0	-1.76497	0.253206
Tnpo1	35.3296	35.3296	30.4873	26.2222	31.8568	25.7304	10.6075	25.3399	26.3038	20.4445	22.908	2.95524	-1.42495	0.253316
Satb2	5.72912	5.72912	1.84771	1.80843	0	0	0	14.0777	0	0	0	0	-10000	0.253579
Dcakd	4.77426	4.77426	6.467	8.13792	6.55876	9.18943	4.71444	6.5696	8.76794	4.86774	4.7725	5.91049	-1.41029	0.253671
S100a14	0	0	0.923857	0	0	1.83789	1.17861	0.938514	0.974215	0.973547	4.7725	1.47762	1.95397	0.253946
Pak4	0.954853	0.954853	0.923857	0	0	0.918943	1.17861	0.938514	1.94843	0.973547	4.7725	1.47762	1.9323	0.253946
Pqbp1	9.54853	9.54853	4.61928	4.52107	8.43269	4.59471	9.42888	5.63109	1.94843	2.92064	3.818	2.95524	-1.6714	0.254127
Rnf20	11.4582	11.4582	10.1624	9.94635	12.1806	7.35154	1.17861	15.9547	11.6906	6.81483	5.727	0	-2.16329	0.254238
Smad1	2.86456	2.86456	1.84771	1.80843	1.87393	1.83789	0	0	0	0	0	0	-10000	0.254421
Samd4b	0.954853	0.954853	0.923857	1.80843	1.87393	1.83789	0	0	0	0	0	0	-10000	0.254421
Rptor	0.954853	0.954853	0	0	0	1.83789	0	0	0	0	0	0	-10000	0.254421
Rce1	0	0	0	0.904213	0	1.83789	0	0	0	0	0	0	-10000	0.254421
Llgl1	0	0	0.923857	1.80843	0.936966	1.83789	0	0	0	0	0	0	-10000	0.254421
Dock6	0	0	0	0.904213	0	1.83789	0	0	0	0	0	0	-10000	0.254421
Cdc42se2	0	0	0	0	0	1.83789	0	0	0	0	0	0	-10000	0.254421
Dnph1	0	0	0	0	0	0	0	6.5696	0	0	0	0	-10000	0.254531
Lama4	2.86456	2.86456	3.69543	5.42528	0.936966	0.918943	1.17861	0	2.92265	8.76192	0.9545	1.47762	2.97307	0.254535
Eps8	5.72912	5.72912	10.1624	4.52107	5.62179	2.75683	1.17861	2.81554	0.974215	3.89419	9.545	0	2.31954	0.254775
Vwa2	0	0	0	0.904213	0.936966	2.75683	0	0	0	0	0	0	-10000	0.254817
Ubr2	1.90971	1.90971	0.923857	1.80843	1.87393	2.75683	0	0	0	0	0	0	-10000	0.254817
Nrbp2	0.954853	0.954853	0	0.904213	2.8109	2.75683	0	0	0	0	0	0	-10000	0.254817
Kif5a	2.86456	2.86456	3.69543	2.71264	0.936966	2.75683	0	0	0	0	0	0	-10000	0.254817
Rtn4	26.7359	26.7359	22.1726	23.5095	21.5502	29.4062	31.8225	25.3399	23.3812	35.0477	28.635	33.9853	1.1844	0.254845
H2-l	0	0	0	0	0	0	0	3.75406	0	0	0	0	-10000	0.255281
Cs	60.1557	60.1557	65.5938	67.816	61.8397	67.0828	54.2161	63.819	62.3498	66.2012	73.4965	69.4483	1.12686	0.255322
Chd8	3.81941	3.81941	0.923857	1.80843	0.936966	0.918943	0	2.81554	2.92265	0	1.909	0	-2.61543	0.255352
Ergic1	10.5034	10.5034	12.0101	8.13792	10.3066	11.9463	10.6075	11.2622	7.79372	8.76192	6.6815	7.38811	-1.36685	0.255369
Dfna5	0.954853	0.954853	0.923857	0	0.936966	0	0	2.81554	0	0	0	0	-10000	0.255624
Zbp1	0	0	0	0	0	0	0	1.87703	0	0	0	0	-10000	0.255714
Tmem206	0	0	0	0	0.936966	0	0	1.87703	0	0	0	0	-10000	0.255714
[truncated: 3,495 more rows]
