# Supplementary material for: Tumor Heterogeneity Underlies Differential Cisplatin Sensitivity in Mouse Models of Small-Cell Lung Cancer
Source: Cell Rep. 2019 Jun 11;27(11):3345–3358.e4. doi: 10.1016/j.celrep.2019.05.057 (PMC6581744; doi:10.1016/j.celrep.2019.05.057)
Supplement: Table S4, GSEA Core Enrichment Genes, Related to Figure 4 [file mmc5.xlsx]

## Sheet: HYPOXIA_LC-MSMS_5468
NAME	PROBE	RANK IN GENE LIST	RANK METRIC SCORE	RUNNING ES	CORE ENRICHMENT	pvalue
row_9	GPI	275	2.71355	0.0580385	Yes	0.000158496
row_15	PGM1	343	2.12262	0.11102	Yes	0.000510376
row_13	ENO1	336	2.17065	0.0904446	Yes	0.00107315
row_0	SERPINE1	13	14.0037	0.00833408	Yes	0.00157429
row_14	PFKP	338	2.15849	0.101011	Yes	0.00215438
row_24	PGK1	595	0.931405	0.162585	Yes	0.00285318
row_28	ALDOA	640	0.809308	0.197967	Yes	0.00374449
row_12	FAM162A	326	2.21119	0.0813663	Yes	0.00431736
row_7	ALDOC	269	2.87556	0.0372773	Yes	0.00507772
row_5	SLC25A1	250	3.23203	0.0189347	Yes	0.00811392
row_33	TPI1	775	0.547533	0.227545	Yes	0.0114153
row_18	P4HA1	406	1.55972	0.132115	Yes	0.0140867
row_10	AK4	276	2.69862	0.0687912	Yes	0.0169707
row_35	LDHA	851	0.472143	0.235283	Yes	0.0191321
row_22	CP	548	1.06762	0.149451	Yes	0.0210483
row_27	PFKL	636	0.818626	0.187773	Yes	0.0232364
row_16	GAA	391	1.66112	0.113028	Yes	0.0265145
row_8	EGFR	272	2.78833	0.0476579	Yes	0.0266891
row_11	PDK1	283	2.57599	0.0784276	Yes	0.0281688
row_4	CASP6	216	4.38353	0.0143216	Yes	0.0284469
row_38	HSPA5	943	0.370978	0.250983	Yes	0.0330328
row_6	P4HA2	266	2.89154	0.0268967	Yes	0.0400735
row_21	SLC2A1	515	1.17442	0.144652	Yes	0.0604102
row_20	LXN	499	1.22363	0.13669	Yes	0.0606411
row_39	SELENBP1	998	0.32258	0.251689	Yes	0.0716634
row_31	GRHPR	701	0.693467	0.219435	Yes	0.0721664
row_17	SULT2B1	400	1.61535	0.122293	Yes	0.0782703
row_25	TGFBI	596	0.920028	0.173337	Yes	0.132198
row_36	NDRG1	855	0.467789	0.245477	Yes	0.150785
row_32	DCN	741	0.607528	0.222932	Yes	0.156012
row_29	KDM3A	665	0.766067	0.204255	Yes	0.160592
row_1	PLIN2	113	5.26086	0.000668167	Yes	0.161496
row_2	AMPD3	128	5.18267	0.0088162	Yes	0.165932
row_26	B3GALT6	598	0.918083	0.183904	Yes	0.176146
row_23	GYS1	580	0.980815	0.154437	Yes	0.188682
row_3	JUN	154	4.6798	0.0149177	Yes	0.197524
row_19	VEGFA	444	1.38311	0.135984	Yes	0.20195
row_30	VHL	689	0.707573	0.210729	Yes	0.234959
row_41	HEXA	1088	0.278571	0.256822	Yes	0.247386
row_40	JMJD6	1059	0.286739	0.251279	Yes	0.277154
row_34	S100A4	780	0.539592	0.237553	Yes	0.287232
row_37	GCK	898	0.419726	0.248416	Yes	0.42111

## Sheet: HYPOXIA_RNASEQ_14304
NAME	PROBE	RANK IN GENE LIST	RANK METRIC SCORE	RUNNING ES	CORE ENRICHMENT	padj	pvalue
row_0	ERRFI1	10	10.8472	0.00491006	Yes	7.80417e-08	1.53427e-10
row_2	NDRG1	71	3.94653	0.0119693	Yes	9.36107e-05	7.73014e-07
row_4	SLC25A1	109	3.03795	0.0206568	Yes	0.000614943	9.78148e-06
row_1	IER3	67	4.08958	0.00656372	Yes	0.000943091	1.70438e-05
row_6	GYS1	194	2.10627	0.026017	Yes	0.00396426	0.000117795
row_3	PDGFB	108	3.04302	0.0150388	Yes	0.00408463	0.000122478
row_5	TES	122	2.81369	0.0254253	Yes	0.0044976	0.000141254
row_7	DTNA	235	1.88398	0.0288034	Yes	0.0079854	0.000309709
row_8	VEGFA	269	1.75588	0.0320852	Yes	0.0126844	0.000573519
row_15	MAP3K1	499	1.03057	0.0556246	Yes	0.0239675	0.00142436
row_9	DDIT4	323	1.48706	0.0339513	Yes	0.0244092	0.00145226
row_12	TPD52	485	1.05595	0.0395493	Yes	0.0284148	0.00178045
row_13	CITED2	486	1.05494	0.0451673	Yes	0.0329287	0.00219985
row_10	PLAUR	339	1.41058	0.0385074	Yes	0.0368794	0.00257362
row_18	FAM162A	547	0.94641	0.0692929	Yes	0.0450789	0.00343874
row_16	SLC2A1	503	1.02444	0.0610302	Yes	0.0488585	0.00387918
row_14	PFKFB3	493	1.05005	0.0503606	Yes	0.0518867	0.00429486
row_11	CP	463	1.10227	0.035418	Yes	0.0519532	0.00431904
row_17	FOSL2	527	0.971571	0.06502	Yes	0.0633214	0.00581182
row_22	SERPINE1	660	0.800221	0.0840485	Yes	0.0716668	0.00696586
row_20	ZFP36	576	0.903735	0.0786175	Yes	0.0718239	0.00700326
row_21	HMOX1	644	0.814519	0.0794924	Yes	0.077248	0.00778908
row_26	NFIL3	726	0.715097	0.102131	Yes	0.0798294	0.0081753
row_23	PKP1	699	0.746556	0.0869764	Yes	0.0805333	0.00829644
row_19	ALDOC	569	0.915209	0.0734242	Yes	0.0832941	0.00870753
row_28	ANXA2	792	0.656884	0.108837	Yes	0.0890644	0.00977212
row_24	PGM2	715	0.72642	0.0915325	Yes	0.0971849	0.011067
row_27	SELENBP1	756	0.684342	0.105696	Yes	0.104499	0.0123568
row_25	EFNA1	722	0.720463	0.0967258	Yes	0.107289	0.0129182
row_29	PDK1	816	0.629832	0.112826	Yes	0.116009	0.0146209
row_33	WSB1	1051	0.467916	0.118946	Yes	0.11716	0.0148055
row_36	KDM3A	1319	0.355395	0.11704	Yes	0.135707	0.0188487
row_31	BHLHE40	991	0.496224	0.111815	Yes	0.156978	0.0238499
row_30	HOXB9	962	0.517536	0.10818	Yes	0.188845	0.0322522
row_37	FOXO3	1344	0.347729	0.120959	Yes	0.189496	0.0325373
row_32	ANGPTL4	1012	0.481765	0.116018	Yes	0.200917	0.0357456
row_35	ERO1L	1264	0.378877	0.115244	Yes	0.206257	0.0374289
row_39	AMPD3	1396	0.332428	0.128655	Yes	0.209227	0.038067
row_34	ADORA2B	1170	0.42017	0.11621	Yes	0.216512	0.0404622
row_46	DUSP1	1628	0.270416	0.152053	Yes	0.226822	0.0437401
row_50	PFKL	1706	0.250931	0.169286	Yes	0.235129	0.0464043
row_41	KLF6	1515	0.297602	0.131608	Yes	0.238422	0.0475051
row_38	EGFR	1366	0.342234	0.12509	Yes	0.239796	0.0480923
row_53	ALDOA	1766	0.238778	0.182105	Yes	0.258419	0.0547847
row_40	TGFBI	1406	0.3299	0.133636	Yes	0.277676	0.0618651
row_49	IGFBP3	1696	0.252791	0.164305	Yes	0.281315	0.0638035
row_45	ENO1	1616	0.27386	0.147214	Yes	0.290328	0.0674142
row_44	TGFB3	1570	0.284747	0.144781	Yes	0.307365	0.0746021
row_48	SLC2A5	1654	0.261496	0.16159	Yes	0.311284	0.0765097
row_42	HK2	1541	0.291597	0.135457	Yes	0.316597	0.078667
row_43	KDELR3	1569	0.284812	0.139163	Yes	0.31735	0.0789668
row_51	FOS	1721	0.248122	0.173913	Yes	0.319627	0.079955
row_47	GALK1	1631	0.270082	0.157529	Yes	0.334156	0.0865359
row_55	GRHPR	1864	0.218411	0.186545	Yes	0.343162	0.090796
row_52	SULT2B1	1749	0.241743	0.17762	Yes	0.351098	0.0943463
row_54	PNRC1	1858	0.219378	0.181281	Yes	0.355976	0.0968609
row_56	F3	1926	0.206415	0.187845	Yes	0.388072	0.113106
row_63	UGP2	2552	0.121601	0.183351	Yes	0.388629	0.113427
row_61	ENO2	2345	0.146457	0.186627	Yes	0.393269	0.11621
row_57	GCNT2	2068	0.183196	0.183481	Yes	0.418732	0.129667
row_60	ILVBL	2302	0.150724	0.183982	Yes	0.438783	0.142677
row_65	BGN	2645	0.113095	0.188145	Yes	0.4412	0.143937
row_58	STC2	2140	0.172607	0.184073	Yes	0.443149	0.144787
row_59	CASP6	2198	0.165093	0.185656	Yes	0.449384	0.148553
row_66	INHA	2746	0.104285	0.186683	Yes	0.451199	0.149876
row_62	STBD1	2369	0.143149	0.190617	Yes	0.464715	0.158879
row_69	HEXA	2817	0.099135	0.198724	Yes	0.470148	0.163609
row_64	TGM2	2621	0.115647	0.184155	Yes	0.490442	0.17767
row_67	PPP1R15A	2786	0.101491	0.189541	Yes	0.511892	0.193051
row_79	IRS2	3369	0.0638961	0.216534	Yes	0.511892	0.193184
row_82	MYH9	3494	0.0589391	0.224752	Yes	0.52904	0.206116
row_71	P4HA1	2904	0.0934086	0.203942	Yes	0.530145	0.207023
row_70	TNFAIP3	2888	0.0946343	0.199386	Yes	0.540439	0.215759
row_68	SDC4	2811	0.0998609	0.19346	Yes	0.562149	0.232232
row_73	ANKZF1	3082	0.0812693	0.202719	Yes	0.565634	0.235304
row_74	JUN	3107	0.0787226	0.206638	Yes	0.570381	0.24029
row_75	P4HA2	3149	0.0759927	0.209353	Yes	0.574469	0.24349
row_72	CAV1	2973	0.0890738	0.204746	Yes	0.585207	0.252755
row_80	TIPARP	3371	0.0638545	0.222082	Yes	0.600099	0.266977
row_85	PFKP	3655	0.0514051	0.230421	Yes	0.610134	0.275374
row_77	ADM	3257	0.069821	0.213085	Yes	0.612824	0.277957
row_76	LXN	3180	0.0738527	0.212848	Yes	0.618275	0.284614
row_81	PGK1	3489	0.059033	0.219417	Yes	0.620138	0.285933
row_78	LOX	3309	0.0674805	0.215093	Yes	0.623489	0.289829
row_88	MIF	3831	0.0437607	0.235028	Yes	0.636207	0.304194
row_90	TPI1	3936	0.0395384	0.238972	Yes	0.648355	0.31894
row_84	PGF	3654	0.0514306	0.224803	Yes	0.66254	0.334678
row_83	MAFF	3648	0.0516985	0.219539	Yes	0.680714	0.35547
row_102	HDLBP	4753	0.0186458	0.249401	Yes	0.69545	0.37179
row_86	PPFIA4	3774	0.0460651	0.227685	Yes	0.69651	0.372629
row_87	SDC2	3821	0.0442823	0.230047	Yes	0.702348	0.379355
row_89	B3GALT6	3871	0.0422443	0.237885	Yes	0.708578	0.386403
row_91	GPC4	4002	0.0374349	0.239989	Yes	0.715913	0.395172
row_98	GAA	4554	0.0227601	0.240733	Yes	0.735814	0.423297
row_92	AK4	4211	0.0313674	0.230882	Yes	0.743255	0.435972
row_93	PPARGC1A	4256	0.0302385	0.233385	Yes	0.754215	0.452407
row_94	NAGK	4403	0.0262513	0.228668	Yes	0.759249	0.459364
row_100	VLDLR	4721	0.0192142	0.240288	Yes	0.769189	0.472801
row_95	ENO3	4510	0.0238645	0.226782	Yes	0.76958	0.473878
row_101	LDHA	4741	0.0188795	0.244561	Yes	0.773637	0.47951
row_96	PLAC8	4513	0.0238612	0.232258	Yes	0.779644	0.486552
row_97	HS3ST1	4523	0.0235915	0.237239	Yes	0.78485	0.49522
row_99	PLIN2	4658	0.0204006	0.23906	Yes	0.796735	0.511716
row_103	CHST2	4776	0.0182604	0.253461	Yes	0.811205	0.533812

## Sheet: COAGULATION_LC-MSMS_5468
NAME	PROBE	RANK IN GENE LIST	RANK METRIC SCORE	RUNNING ES	CORE ENRICHMENT	pvalue
row_1	SERPINE1	13	14.0037	0.0248023	Yes	0.00157429
row_10	CLU	306	2.37533	0.0937729	Yes	0.00217271
row_13	SERPINC1	349	2.06775	0.126898	Yes	0.00348957
row_22	PLG	497	1.24236	0.22275	Yes	0.00409323
row_26	TF	545	1.0803	0.268647	Yes	0.00440798
row_9	SERPING1	289	2.52164	0.0832256	Yes	0.00499984
row_7	KLKB1	258	3.09415	0.0615749	Yes	0.00513581
row_15	F2	387	1.67351	0.147251	Yes	0.005269
row_0	C2	10	14.8703	0.0116596	Yes	0.00577834
row_16	HRG	389	1.66848	0.160579	Yes	0.0107435
row_4	C8G	226	3.94254	0.0264107	Yes	0.0158541
row_12	F10	325	2.22344	0.117648	Yes	0.0173196
row_28	APOA1	618	0.871533	0.282511	Yes	0.0184425
row_18	CFB	417	1.49461	0.182786	Yes	0.0184941
row_14	F12	372	1.85193	0.136333	Yes	0.0187112
row_17	ITIH1	396	1.64385	0.17298	Yes	0.01919
row_5	C8A	236	3.62387	0.0382557	Yes	0.0303638
row_8	C8B	264	2.94841	0.0741615	Yes	0.0310413
row_19	S100A13	428	1.43676	0.194445	Yes	0.0341926
row_2	APOC1	44	9.46012	0.0327541	Yes	0.0376799
row_6	C9	257	3.1056	0.0480614	Yes	0.0525677
row_23	CFH	533	1.1178	0.229775	Yes	0.0548118
row_3	TIMP3	73	7.74003	0.0410767	Yes	0.0683926
row_33	GSN	973	0.348202	0.285192	Yes	0.0745144
row_25	CPN1	542	1.08638	0.255504	Yes	0.0773396
row_27	CFI	594	0.933219	0.273262	Yes	0.103772
row_24	MBL2	537	1.11025	0.242732	Yes	0.112685
row_31	C3	858	0.466216	0.279114	Yes	0.136679
row_30	LAMP2	849	0.473041	0.267084	Yes	0.145608
row_32	CTSH	864	0.460144	0.2917	Yes	0.148639
row_20	HTRA1	440	1.39306	0.205919	Yes	0.151185
row_21	BMP1	462	1.34298	0.21554	Yes	0.158124
row_11	CPB2	318	2.28114	0.105247	Yes	0.162752
row_34	FGA	1035	0.302321	0.287396	Yes	0.17437
row_38	CTSB	1145	0.242623	0.321799	Yes	0.213966
row_37	APOC3	1139	0.245422	0.309212	Yes	0.221547
row_36	SIRT2	1053	0.289967	0.311457	Yes	0.268761
row_29	PF4	821	0.507845	0.258576	Yes	0.302597
row_35	THBS1	1050	0.291655	0.298314	Yes	0.329779

## Sheet: COAGULATION_RNASEQ_14304
NAME	PROBE	RANK IN GENE LIST	RANK METRIC SCORE	RUNNING ES	CORE ENRICHMENT	padj	pvalue
row_0	FGG	2	17.1611	0.00996021	Yes	3.7889e-09	3.5904e-12
row_1	VWF	42	5.1103	0.0173157	Yes	0.000128942	1.1695e-06
row_2	CAPN5	60	4.28579	0.02622	Yes	0.0003983	5.49974e-06
row_3	HPN	63	4.22048	0.0361802	Yes	0.000580999	8.96628e-06
row_4	PDGFB	108	3.04302	0.0431837	Yes	0.00408463	0.000122478
row_5	GDA	215	1.97062	0.0458225	Yes	0.00957856	0.000392893
row_7	SERPINE1	660	0.800221	0.0348383	Yes	0.0716668	0.00696586
row_6	CRIP2	629	0.832373	0.0268493	Yes	0.07478	0.00743042
row_8	CTSH	727	0.71478	0.0402931	Yes	0.086287	0.0092999
row_10	FURIN	802	0.64578	0.0553561	Yes	0.0977716	0.011204
row_9	PRSS23	773	0.671905	0.0472262	Yes	0.0999033	0.0115429
row_11	F2	879	0.56996	0.0601069	Yes	0.124341	0.0164116
row_12	C1QA	1212	0.403344	0.0468358	Yes	0.193729	0.0336344
row_13	THBS1	1376	0.339473	0.045462	Yes	0.244213	0.0495732
row_14	P2RY1	1528	0.294207	0.044933	Yes	0.27344	0.0600622
row_19	FN1	1773	0.236504	0.0785426	Yes	0.278792	0.0623292
row_15	CPN1	1563	0.286445	0.0526404	Yes	0.287519	0.06646
row_16	PROS1	1576	0.28302	0.0618967	Yes	0.295604	0.0699493
row_17	CASP9	1613	0.27422	0.0694634	Yes	0.322817	0.0816051
row_21	LGMN	2003	0.192811	0.0826939	Yes	0.323349	0.0818387
row_18	PLEK	1717	0.248549	0.0723134	Yes	0.333454	0.0861365
row_25	LRP1	2280	0.152427	0.103879	Yes	0.338856	0.0882118
row_23	C3	2115	0.176408	0.0951522	Yes	0.384799	0.11151
row_20	F3	1926	0.206415	0.0779431	Yes	0.388072	0.113106
row_24	SERPING1	2202	0.164756	0.0991989	Yes	0.390411	0.114317
row_22	PLAU	2061	0.183811	0.0887822	Yes	0.42691	0.134685
row_26	TIMP1	2286	0.151777	0.113628	Yes	0.456715	0.153364
row_28	LAMP2	2757	0.103517	0.100814	Yes	0.48543	0.173912
row_34	F10	3092	0.0806199	0.138259	Yes	0.508513	0.190615
row_29	FGA	2795	0.100831	0.10831	Yes	0.515017	0.195354
row_32	MMP14	3028	0.0853543	0.122422	Yes	0.524031	0.202036
row_27	ITGA2	2572	0.11898	0.103666	Yes	0.524976	0.20304
row_37	SPARC	3367	0.0640761	0.149414	Yes	0.539195	0.213228
row_30	GP1BA	2908	0.0931544	0.110527	Yes	0.541108	0.216238
row_42	WDR1	3567	0.0550635	0.186191	Yes	0.553952	0.225458
row_35	CLU	3205	0.07229	0.140476	Yes	0.558233	0.228749
row_36	TIMP3	3241	0.0704237	0.148113	Yes	0.570381	0.240271
row_33	MMP2	3044	0.0844209	0.131467	Yes	0.585471	0.253266
row_31	MMP9	2994	0.0880279	0.114644	Yes	0.585879	0.253522
row_41	GSN	3476	0.0595496	0.182426	Yes	0.613542	0.27949
row_39	MMP8	3462	0.0600873	0.163069	Yes	0.631398	0.298148
row_38	ITGB3	3409	0.0628195	0.156629	Yes	0.634329	0.302064
row_40	DUSP14	3474	0.0596471	0.172396	Yes	0.65267	0.323571
row_43	ISCU	3611	0.0534346	0.193265	Yes	0.656596	0.329103
row_44	MAFF	3648	0.0516985	0.200832	Yes	0.680714	0.35547
row_47	FBN1	4640	0.0207924	0.161512	Yes	0.74376	0.436898
row_49	HRG	4695	0.0197172	0.177983	Yes	0.746716	0.441236
row_45	CTSE	4177	0.0322825	0.173763	Yes	0.748404	0.443631
row_48	PECAM1	4651	0.0205084	0.170909	Yes	0.757607	0.456748
row_46	GNG12	4270	0.0298092	0.177387	Yes	0.758453	0.45811
row_50	CFI	4830	0.0172136	0.17865	Yes	0.801645	0.519428
row_55	CTSB	5082	0.0131413	0.211767	Yes	0.808858	0.528845
row_52	MMP15	4971	0.0146739	0.189067	Yes	0.81215	0.535179
row_51	F2RL2	4903	0.0157329	0.183683	Yes	0.813675	0.537819
row_57	DUSP6	5381	0.00914104	0.211061	Yes	0.832758	0.571693
row_53	MSRB2	5002	0.0143271	0.197056	Yes	0.834248	0.575272
row_54	S100A1	5040	0.0136878	0.204552	Yes	0.841115	0.586091
row_58	CD9	5441	0.00854926	0.217009	Yes	0.844735	0.590983
row_56	THBD	5180	0.011602	0.215039	Yes	0.852348	0.606954
row_59	PROZ	5601	0.00692824	0.215916	Yes	0.860329	0.622738
row_61	ANG	5763	0.00566784	0.224855	Yes	0.885855	0.679171
row_60	APOC1	5760	0.00570093	0.214894	Yes	0.89637	0.700824
row_62	HMGCS2	5782	0.00552803	0.233688	Yes	0.89808	0.704349
row_63	MMP3	5917	0.00453465	0.234356	Yes	0.903069	0.720719

## Sheet: INTERFERON_A_LC-MSMS_5468
NAME	PROBE	RANK IN GENE LIST	RANK METRIC SCORE	RUNNING ES	CORE ENRICHMENT	pvalue
row_2	IFITM3	256	3.15027	0.0321702	Yes	0.00479883
row_3	LGALS3BP	273	2.73502	0.0555394	Yes	0.00639878
row_1	MOV10	218	4.27685	0.0126684	Yes	0.0161747
row_4	IFI30	393	1.65469	0.0599399	Yes	0.0446546
row_5	B2M	587	0.952223	0.0507124	Yes	0.0916276
row_7	PSMB8	633	0.834176	0.0952409	Yes	0.0987468
row_14	LAP3	1217	0.205631	0.17319	Yes	0.115245
row_6	IFI35	601	0.914593	0.0746341	Yes	0.188431
row_0	TDRD7	207	4.6798	-0.0118058	Yes	0.197524
row_10	BST2	863	0.460726	0.132383	Yes	0.214491
row_8	IFIH1	635	0.819353	0.121372	Yes	0.270368
row_19	PSMA3	1497	0.0884539	0.254124	Yes	0.30641
row_17	WARS	1414	0.116921	0.21641	Yes	0.32727
row_9	PSMB9	699	0.694309	0.136086	Yes	0.380275
row_11	CASP8	870	0.454016	0.157594	Yes	0.386326
row_12	ADAR	896	0.419726	0.179306	Yes	0.42111
row_18	NUB1	1452	0.102207	0.235912	Yes	0.489241
row_16	EIF2AK2	1316	0.17005	0.207958	Yes	0.490685
row_15	PNPT1	1289	0.181034	0.18643	Yes	0.493395
row_13	PARP9	1062	0.28664	0.175235	Yes	0.607513
row_21	CD74	1679	0.0554306	0.273607	Yes	0.692382
row_20	TAP1	1580	0.0711903	0.265339	Yes	0.753056
row_25	PSME1	2243	0.00715485	0.275739	Yes	0.784788
row_22	ISG20	2005	0.0233443	0.24007	Yes	0.855587
row_23	CMPK2	2050	0.0203809	0.258282	Yes	0.879423
row_24	CNP	2130	0.0143063	0.270049	Yes	0.908206
row_27	PSME2	2469	0.000830764	0.287118	Yes	0.955762
row_26	GBP4	2437	0.00128683	0.266512	Yes	0.958039

## Sheet: INTERFERON_A_RNASEQ_14304
NAME	PROBE	RANK IN GENE LIST	RANK METRIC SCORE	RUNNING ES	CORE ENRICHMENT	padj	pvalue
row_0	LY6E	78	3.80499	0.00656335	Yes	0.000245562	2.80899e-06
row_1	IFITM3	85	3.55814	0.0181896	Yes	0.00200306	4.75885e-05
row_6	CASP8	405	1.22927	0.0562802	Yes	0.0284621	0.00178586
row_2	TRIM14	358	1.34142	0.0111112	Yes	0.0347656	0.00238375
row_3	DHX58	366	1.32412	0.0226671	Yes	0.038999	0.00277961
row_5	IFITM1	402	1.23365	0.0443727	Yes	0.0452167	0.0034572
row_8	SAMD9L	475	1.08731	0.075595	Yes	0.0501147	0.0040264
row_4	RTP4	401	1.23506	0.0323245	Yes	0.0511193	0.00414865
row_9	MOV10	588	0.878388	0.0797675	Yes	0.0523889	0.00437933
row_7	RSAD2	438	1.15368	0.0660782	Yes	0.0582343	0.00517936
row_10	LGALS3BP	759	0.681502	0.0798615	Yes	0.106839	0.0128091
row_14	SLC25A28	1200	0.409828	0.0973251	Yes	0.115744	0.0145482
row_11	CSF1	920	0.543355	0.0806588	Yes	0.169488	0.0270626
row_13	UBA7	1041	0.472549	0.0963872	Yes	0.205006	0.0369798
row_12	BST2	1018	0.480459	0.0858861	Yes	0.205122	0.0370424
row_16	ADAR	1539	0.291846	0.0977241	Yes	0.226749	0.0436865
row_15	RIPK2	1440	0.320279	0.0925672	Yes	0.275092	0.0606354
row_17	IRF1	1555	0.288196	0.108718	Yes	0.309977	0.0759669
row_26	WARS	2208	0.163411	0.171866	Yes	0.314956	0.0780675
row_18	GMPR	1655	0.261447	0.113804	Yes	0.335489	0.0870627
row_20	SP110	1813	0.228571	0.126931	Yes	0.341604	0.0898506
row_22	EIF2AK2	1873	0.216261	0.146949	Yes	0.349677	0.093656
row_19	IFIT3	1789	0.232761	0.1165	Yes	0.360116	0.0993037
row_21	PARP14	1850	0.220394	0.136448	Yes	0.372908	0.105675
row_24	TXNIP	2080	0.18025	0.15663	Yes	0.389938	0.114046
row_23	UBE2L6	1880	0.214778	0.158575	Yes	0.391207	0.114857
row_27	CNP	2270	0.154086	0.179625	Yes	0.443948	0.145439
row_25	B2M	2163	0.169208	0.162912	Yes	0.447469	0.147167
row_28	LAMP3	2383	0.140912	0.183797	Yes	0.457985	0.154176
row_30	LAP3	2446	0.132943	0.203604	Yes	0.468629	0.161517
row_31	STAT2	2476	0.129179	0.213613	Yes	0.477742	0.168733
row_29	CD74	2418	0.136292	0.193455	Yes	0.481711	0.171471
row_32	ISG15	2651	0.112629	0.213426	Yes	0.491479	0.178477
row_35	MX1	2813	0.0996717	0.23839	Yes	0.492091	0.179061
row_33	GBP2	2762	0.103013	0.217739	Yes	0.542999	0.217314
row_36	PLSCR1	2857	0.0969454	0.247415	Yes	0.553603	0.225111
row_34	NMI	2771	0.102285	0.229225	Yes	0.556564	0.227425
row_37	DDX60	2902	0.0935638	0.256369	Yes	0.57288	0.242119
row_38	TAP1	2903	0.0934545	0.268417	Yes	0.574469	0.243395
row_40	CCRL2	3072	0.0822382	0.28077	Yes	0.57464	0.243868
row_41	TDRD7	3172	0.0744618	0.285857	Yes	0.587565	0.25586
row_39	TRIM26	3058	0.0833657	0.269636	Yes	0.587565	0.255881
row_45	IFITM2	3694	0.0496887	0.297624	Yes	0.631927	0.298982
row_42	PSMB8	3469	0.0597517	0.277091	Yes	0.655393	0.327856
row_43	LPAR6	3616	0.0530386	0.278872	Yes	0.666479	0.339881
row_49	IFI44	4074	0.0351023	0.319377	Yes	0.672248	0.345583
row_46	PSME2	3832	0.0437531	0.300039	Yes	0.677862	0.35204
row_50	BATF2	4130	0.0335592	0.327558	Yes	0.681158	0.355779
row_52	CXCL10	4342	0.0278311	0.336888	Yes	0.682853	0.357492
row_44	IRF7	3667	0.0508217	0.287405	Yes	0.683381	0.358204
row_48	ELF1	4020	0.0369312	0.311056	Yes	0.703792	0.380624
row_47	FAM46A	3997	0.0375606	0.300555	Yes	0.727486	0.411605
row_51	TMEM140	4241	0.0306463	0.331871	Yes	0.754755	0.453598
row_53	PSMB9	4377	0.0270548	0.346545	Yes	0.769445	0.473667
row_56	PNPT1	4866	0.0162782	0.348515	Yes	0.795084	0.509211
row_55	PROCR	4780	0.0180889	0.342444	Yes	0.802017	0.52022
row_54	GBP4	4696	0.0197025	0.336232	Yes	0.807281	0.526708

## Sheet: XENOBIOTIC_LC-MSMS_5468
NAME	PROBE	RANK IN GENE LIST	RANK METRIC SCORE	RUNNING ES	CORE ENRICHMENT	pvalue
row_1	SERPINE1	13	14.0037	0.0171808	Yes	0.00157429
row_5	GSS	243	3.42247	0.0138908	Yes	0.00206015
row_15	CBR1	433	1.42252	0.0774274	Yes	0.00213538
row_19	PLG	497	1.24236	0.105079	Yes	0.00409323
row_6	FETUB	254	3.20778	0.0217356	Yes	0.00415758
row_0	CROT	9	15.337	0.0080312	Yes	0.00491526
row_16	APOE	480	1.28712	0.0785621	Yes	0.0049563
row_9	RBP4	341	2.12912	0.0352048	Yes	0.00627169
row_2	CRP	92	7.68105	0.0123508	Yes	0.00971079
row_11	HRG	389	1.66848	0.0460482	Yes	0.0107435
row_8	F10	325	2.22344	0.028292	Yes	0.0173196
row_14	CFB	417	1.49461	0.0705146	Yes	0.0184941
row_12	ITIH1	396	1.64385	0.0546386	Yes	0.01919
row_17	DDT	486	1.27008	0.0873388	Yes	0.0221801
row_26	ADH5	647	0.79706	0.146386	Yes	0.0236954
row_4	CASP6	216	4.38353	0.00902831	Yes	0.0284469
row_31	POR	732	0.627103	0.180018	Yes	0.0288169
row_28	VTN	708	0.684415	0.154806	Yes	0.0333247
row_32	ALDH9A1	738	0.612072	0.188795	Yes	0.0419501
row_13	HSD11B1	398	1.62293	0.0641609	Yes	0.0482257
row_23	BPHL	568	1.02542	0.131425	Yes	0.0497479
row_10	RAP1GAP	356	2.01071	0.042304	Yes	0.0618112
row_22	ECH1	556	1.05231	0.123767	Yes	0.0712925
row_7	CES1	315	2.29989	0.0202608	Yes	0.0779403
row_25	EPHX1	613	0.880769	0.142828	Yes	0.0803169
row_20	MBL2	537	1.11025	0.107518	Yes	0.112685
row_27	ASL	656	0.78823	0.154603	Yes	0.11811
row_24	MCCC2	579	0.987013	0.13927	Yes	0.121318
row_21	UPP1	543	1.08606	0.116295	Yes	0.123855
row_29	DCXR	720	0.648175	0.162464	Yes	0.15913
row_35	FAH	877	0.446661	0.192571	Yes	0.165906
row_36	NFS1	903	0.409929	0.19762	Yes	0.189487
row_3	GSTT2	191	4.6798	0.00379301	Yes	0.197524
row_34	ITIH4	872	0.451636	0.183608	Yes	0.219427
row_18	PYCR1	494	1.25753	0.0957428	Yes	0.222623
row_30	ELOVL5	721	0.647282	0.172173	Yes	0.275745
row_33	ACP1	754	0.577866	0.195708	Yes	0.294207

## Sheet: XENOBIOTIC_RNASEQ_14304
NAME	PROBE	RANK IN GENE LIST	RANK METRIC SCORE	RUNNING ES	CORE ENRICHMENT	padj	pvalue
row_0	ETS2	34	5.42152	0.00404862	Yes	5.86509e-05	4.44626e-07
row_3	POR	191	2.12033	0.0125193	Yes	0.00153478	3.3139e-05
row_1	XDH	114	3.01066	0.00491679	Yes	0.00211391	5.15099e-05
row_2	RAP1GAP	160	2.39231	0.00818797	Yes	0.00220373	5.51405e-05
row_6	HES6	307	1.54352	0.0238877	Yes	0.00512092	0.000168109
row_5	ACOX3	295	1.58752	0.0182135	Yes	0.0151813	0.000745987
row_4	PPARD	275	1.72314	0.0131048	Yes	0.0175465	0.000924939
row_8	SMOX	417	1.19739	0.0291579	Yes	0.0303481	0.00196788
row_18	TMBIM6	674	0.774615	0.0762169	Yes	0.0445599	0.00338105
row_7	AOX1	391	1.25878	0.0244732	Yes	0.0488927	0.00388521
row_9	IGFBP4	512	0.998985	0.0289659	Yes	0.0530289	0.00447577
row_25	JUP	979	0.505286	0.100317	Yes	0.0535201	0.00454634
row_11	SPINT2	533	0.965062	0.0405263	Yes	0.0630433	0.00578202
row_10	TTPA	515	0.991223	0.0352762	Yes	0.0679935	0.00645234
row_17	SERPINE1	660	0.800221	0.0706841	Yes	0.0716668	0.00696586
row_16	HMOX1	644	0.814519	0.0652927	Yes	0.077248	0.00778908
row_14	UPB1	624	0.838503	0.0536616	Yes	0.0855332	0.00908378
row_15	RETSAT	625	0.837782	0.0601132	Yes	0.0880221	0.00959819
row_19	GSS	682	0.759117	0.0821738	Yes	0.0907049	0.0100684
row_12	BPHL	586	0.879878	0.0433027	Yes	0.0928418	0.0103563
row_13	PTS	599	0.859469	0.0489062	Yes	0.0953797	0.0107878
row_20	FAH	823	0.621077	0.0787307	Yes	0.117164	0.0148141
row_27	CNDP2	1047	0.469318	0.108555	Yes	0.137804	0.0193497
row_31	TNFRSF1A	1391	0.33378	0.110332	Yes	0.149743	0.0221665
row_21	FAS	833	0.61282	0.0845463	Yes	0.149988	0.0222243
row_22	GSTA3	877	0.57128	0.0879588	Yes	0.167132	0.0264215
row_24	TMEM97	930	0.536771	0.0972575	Yes	0.168869	0.026918
row_23	PDK4	910	0.55213	0.0921488	Yes	0.173484	0.0281469
row_34	FETUB	1605	0.276091	0.114774	Yes	0.181302	0.0300074
row_26	ITIH4	999	0.490081	0.105425	Yes	0.194564	0.0338584
row_28	GSTT2	1186	0.416495	0.105254	Yes	0.205936	0.0373208
row_38	ACP2	1807	0.229935	0.126586	Yes	0.251194	0.0520012
row_29	DCXR	1292	0.368998	0.104284	Yes	0.258419	0.054742
row_30	EPHA2	1360	0.34494	0.106	Yes	0.261597	0.0557935
row_36	SLC1A5	1716	0.24866	0.119973	Yes	0.279028	0.0625558
row_33	PROS1	1576	0.28302	0.110301	Yes	0.295604	0.0699493
row_37	TAT	1725	0.247896	0.12586	Yes	0.309948	0.0759031
row_32	HSD11B1	1559	0.287568	0.10498	Yes	0.321747	0.080905
row_44	SLC35B1	2019	0.190331	0.150737	Yes	0.322075	0.0811183
row_35	NINJ1	1701	0.252068	0.114511	Yes	0.333139	0.0859565
row_55	TMEM176B	2355	0.145194	0.198735	Yes	0.354915	0.0962285
row_46	ALDH3A1	2056	0.184669	0.161166	Yes	0.361611	0.100157
row_45	PDLIM5	2039	0.186887	0.155845	Yes	0.368138	0.103659
row_39	LCAT	1820	0.226397	0.13219	Yes	0.373742	0.1061
row_40	CYP27A1	1821	0.2262	0.138642	Yes	0.379739	0.108679
row_41	PTGES	1970	0.197268	0.134633	Yes	0.404178	0.121492
row_66	ATP2A2	3322	0.0663307	0.202136	Yes	0.405163	0.12201
row_42	CYP2S1	1976	0.195887	0.140731	Yes	0.411855	0.125252
row_43	SLC46A3	1991	0.193928	0.146193	Yes	0.415061	0.127128
row_47	GCNT2	2068	0.183196	0.16684	Yes	0.418732	0.129667
row_48	GSTO1	2139	0.172678	0.168345	Yes	0.422997	0.132276
row_54	PGD	2351	0.145847	0.192495	Yes	0.429194	0.136688
row_52	CYB5A	2295	0.151093	0.183408	Yes	0.447919	0.147649
row_49	CASP6	2198	0.165093	0.170697	Yes	0.449384	0.148553
row_51	CROT	2285	0.151852	0.177593	Yes	0.449751	0.148892
row_50	ARG1	2214	0.161837	0.176089	Yes	0.457985	0.154191
row_59	NPC1	2606	0.116076	0.207084	Yes	0.469817	0.162753
row_57	EPHX1	2455	0.13264	0.204712	Yes	0.469817	0.162805
row_53	ECH1	2337	0.147344	0.186962	Yes	0.470148	0.163953
row_58	AP4B1	2575	0.118504	0.202753	Yes	0.486334	0.174631
row_56	HACL1	2426	0.135186	0.200239	Yes	0.497157	0.182421
row_62	F10	3092	0.0806199	0.192302	Yes	0.508513	0.190615
row_60	DHPS	2727	0.105592	0.205054	Yes	0.531802	0.208056
row_61	HGFAC	2775	0.102104	0.208184	Yes	0.545961	0.219549
row_68	GSR	3512	0.0579325	0.201752	Yes	0.574279	0.243215
row_64	SSR3	3277	0.0687937	0.192272	Yes	0.584661	0.252282
row_67	ENTPD5	3495	0.0589205	0.196431	Yes	0.585171	0.252657
row_70	ESR1	3736	0.0476769	0.198965	Yes	0.614381	0.280825
row_63	UPP1	3183	0.0736421	0.192393	Yes	0.62124	0.28661
row_65	GNMT	3308	0.0674902	0.196603	Yes	0.626657	0.294008
row_69	DHRS7	3521	0.0574158	0.207638	Yes	0.651948	0.322709
row_71	PTGR1	3830	0.0437624	0.198844	Yes	0.691338	0.367194
row_74	ALDH9A1	4110	0.0340376	0.198621	Yes	0.699956	0.376557
row_73	GABARAPL1	4040	0.0360961	0.197046	Yes	0.7004	0.376844
row_72	SLC35D1	3982	0.0381258	0.194623	Yes	0.705633	0.382782
row_79	ALAS1	4379	0.0268887	0.212221	Yes	0.715652	0.394398
row_81	ALDH2	4447	0.0251916	0.220459	Yes	0.739955	0.430619
row_82	ACOX1	4449	0.0251757	0.22684	Yes	0.742408	0.43447
row_76	CBR1	4194	0.0318408	0.205729	Yes	0.743891	0.437143
row_75	VTN	4166	0.0326719	0.201186	Yes	0.745951	0.440408
row_84	HRG	4695	0.0197172	0.222498	Yes	0.746716	0.441236
row_78	ASL	4279	0.029496	0.212766	Yes	0.758452	0.457772
row_77	MAOA	4273	0.0296982	0.206668	Yes	0.759021	0.45868
row_80	CSAD	4418	0.025828	0.215987	Yes	0.763168	0.464926
row_83	ABCC3	4648	0.0205724	0.219298	Yes	0.767149	0.470144
row_86	MCCC2	4882	0.0160444	0.222326	Yes	0.8026	0.521141
row_85	IGF1	4722	0.0192039	0.227112	Yes	0.809341	0.530504
row_87	GSTM4	4938	0.015158	0.224891	Yes	0.824397	0.556771
row_88	NDRG2	4962	0.0147864	0.229717	Yes	0.824704	0.557551
row_89	CAT	5157	0.0119134	0.222457	Yes	0.839838	0.584068
row_90	CD36	5223	0.0109179	0.224315	Yes	0.85377	0.609902
row_92	SLC12A4	5315	0.00987501	0.230857	Yes	0.854842	0.611615
row_91	DDT	5248	0.0106351	0.22907	Yes	0.857567	0.61691

## Sheet: INTERFERON_G_LC-MSMS_5468
NAME	PROBE	RANK IN GENE LIST	RANK METRIC SCORE	RUNNING ES	CORE ENRICHMENT	pvalue
row_6	PFKP	338	2.15849	0.0356952	Yes	0.00215438
row_3	IFITM3	256	3.15027	0.00866897	Yes	0.00479883
row_5	SERPING1	289	2.52164	0.0307018	Yes	0.00499984
row_4	LGALS3BP	273	2.73502	0.0195927	Yes	0.00639878
row_0	FGL2	54	8.81212	0.00388148	Yes	0.0115145
row_8	CFB	417	1.49461	0.0492031	Yes	0.0184941
row_9	VAMP8	421	1.47931	0.062536	Yes	0.0328166
row_7	IFI30	393	1.65469	0.0395766	Yes	0.0446546
row_10	CFH	533	1.1178	0.0558541	Yes	0.0548118
row_16	STAT3	693	0.7014	0.110648	Yes	0.0637582
row_12	B2M	587	0.952223	0.0739951	Yes	0.0916276
row_14	PSMB8	633	0.834176	0.0936187	Yes	0.0987468
row_26	LAP3	1217	0.205631	0.154281	Yes	0.115245
row_11	UPP1	543	1.08606	0.0680751	Yes	0.123855
row_23	SRI	952	0.366039	0.161169	Yes	0.143694
row_1	ZBP1	120	5.24173	0.0057244	Yes	0.16257
row_13	IFI35	601	0.914593	0.0854748	Yes	0.188431
row_2	TDRD7	207	4.6798	0.00367556	Yes	0.197524
row_20	BST2	863	0.460726	0.13544	Yes	0.214491
row_18	PTPN2	758	0.572904	0.12675	Yes	0.222923
row_19	TOR1B	772	0.553475	0.13823	Yes	0.224839
row_24	PTPN6	1097	0.271356	0.148371	Yes	0.2383
row_15	IFIH1	635	0.819353	0.107322	Yes	0.270368
row_30	PSMA3	1497	0.0884539	0.158688	Yes	0.30641
row_29	WARS	1414	0.116921	0.159995	Yes	0.32727
row_17	PSMB9	699	0.694309	0.12361	Yes	0.380275
row_25	TAPBP	1103	0.268059	0.161333	Yes	0.385976
row_21	CASP8	870	0.454016	0.148217	Yes	0.386326
row_22	ADAR	896	0.419726	0.157473	Yes	0.42111
row_34	NAMPT	1751	0.0483979	0.167912	Yes	0.425916
row_28	EIF2AK2	1316	0.17005	0.164082	Yes	0.490685
row_27	PNPT1	1289	0.181034	0.155012	Yes	0.493395
row_32	CD74	1679	0.0554306	0.153107	Yes	0.692382
row_35	CDKN1A	1798	0.0439799	0.173276	Yes	0.752592
row_31	TAP1	1580	0.0711903	0.15738	Yes	0.753056
row_36	PSMB10	1979	0.0246548	0.153807	Yes	0.767914
row_42	PSME1	2243	0.00715485	0.189327	Yes	0.784788
row_41	PSMB2	2230	0.00805488	0.177662	Yes	0.78479
row_40	PTPN1	2207	0.00946225	0.167851	Yes	0.795467
row_33	NFKB1	1721	0.0513048	0.159398	Yes	0.796887
row_43	PSMA2	2351	0.00345723	0.183387	Yes	0.818258
row_37	ISG20	2005	0.0233443	0.163063	Yes	0.855587
row_38	CMPK2	2050	0.0203809	0.168798	Yes	0.879423
row_39	MTHFD2	2169	0.0114915	0.160819	Yes	0.895381
row_44	ISOC1	2415	0.00190471	0.1856	Yes	0.898581
row_47	SAMHD1	2489	0.000585562	0.214109	Yes	0.951567
row_46	PSME2	2469	0.000830764	0.203741	Yes	0.955762
row_45	GBP4	2437	0.00128683	0.195598	Yes	0.958039
row_48	PNP	2558	6.02967e-05	0.215396	Yes	0.980686

## Sheet: INTERFERON_G_RNASEQ_14304
NAME	PROBE	RANK IN GENE LIST	RANK METRIC SCORE	RUNNING ES	CORE ENRICHMENT	padj	pvalue
row_0	LY6E	78	3.80499	0.000470588	Yes	0.000245562	2.80899e-06
row_2	PTPN1	222	1.942	0.00240207	Yes	0.000299636	3.75205e-06
row_1	IFITM3	85	3.55814	0.00603419	Yes	0.00200306	4.75885e-05
row_3	FGL2	294	1.59338	0.00336781	Yes	0.0284148	0.00177485
row_8	CASP8	405	1.22927	0.0258099	Yes	0.0284621	0.00178586
row_4	PDE4B	328	1.46679	0.00702154	Yes	0.0322312	0.00213499
row_5	TRIM14	358	1.34142	0.0109582	Yes	0.0347656	0.00238375
row_6	DHX58	366	1.32412	0.0164511	Yes	0.038999	0.00277961
row_10	SAMD9L	475	1.08731	0.0329759	Yes	0.0501147	0.0040264
row_7	RTP4	401	1.23506	0.0200341	Yes	0.0511193	0.00414865
row_9	RSAD2	438	1.15368	0.0295343	Yes	0.0582343	0.00517936
row_12	SRI	622	0.839991	0.0346951	Yes	0.0857485	0.00912391
row_11	ZBP1	591	0.868685	0.0308292	Yes	0.0943361	0.0106315
row_13	PTPN6	631	0.829828	0.0401173	Yes	0.0969793	0.0110344
row_15	LGALS3BP	759	0.681502	0.0431805	Yes	0.106839	0.0128091
row_14	OAS2	659	0.801366	0.0441954	Yes	0.10766	0.012993
row_17	STAT3	921	0.541804	0.0438388	Yes	0.110458	0.0135026
row_21	SLC25A28	1200	0.409828	0.0483384	Yes	0.115744	0.0145482
row_16	FAS	833	0.61282	0.0440048	Yes	0.149988	0.0222243
row_20	ICAM1	1177	0.418598	0.0439065	Yes	0.17023	0.0273193
row_18	OAS3	973	0.509213	0.0462192	Yes	0.192564	0.0333539
row_22	TAPBP	1218	0.402475	0.0531239	Yes	0.197904	0.0349084
row_19	BST2	1018	0.480459	0.0490949	Yes	0.205122	0.0370424
row_31	RBCK1	1668	0.257555	0.0758213	Yes	0.212676	0.0391839
row_24	CD86	1279	0.373942	0.0609265	Yes	0.226025	0.0434485
row_29	ADAR	1539	0.291846	0.0728288	Yes	0.226749	0.0436865
row_23	CSF2RB	1275	0.375193	0.0551507	Yes	0.249797	0.0515836
row_25	CCL5	1288	0.369489	0.0663486	Yes	0.251194	0.0520105
row_27	RIPK2	1440	0.320279	0.0677142	Yes	0.275092	0.0606354
row_26	TNFAIP2	1409	0.329814	0.0638483	Yes	0.280373	0.0632139
row_28	VAMP8	1481	0.307956	0.0708728	Yes	0.298936	0.071303
row_30	IRF1	1555	0.288196	0.0777558	Yes	0.309977	0.0759669
row_43	WARS	2208	0.163411	0.110329	Yes	0.314956	0.0780675
row_33	SP110	1813	0.228571	0.0776821	Yes	0.341604	0.0898506
row_35	EIF2AK2	1873	0.216261	0.0855554	Yes	0.349677	0.093656
row_32	IFIT3	1789	0.232761	0.073321	Yes	0.360116	0.0993037
row_40	RNF213	2090	0.178916	0.100499	Yes	0.363822	0.101452
row_34	PARP14	1850	0.220394	0.0811236	Yes	0.372908	0.105675
row_39	TXNIP	2080	0.18025	0.095148	Yes	0.389938	0.114046
row_42	SERPING1	2202	0.164756	0.104694	Yes	0.390411	0.114317
row_36	UBE2L6	1880	0.214778	0.091119	Yes	0.391207	0.114857
row_37	CCL2	1920	0.207519	0.0943483	Yes	0.399992	0.119532
row_38	CD38	1988	0.194305	0.095597	Yes	0.416359	0.127833
row_44	VAMP5	2309	0.149852	0.109243	Yes	0.417615	0.128802
row_51	ARID5B	2545	0.122132	0.134961	Yes	0.418934	0.129815
row_45	CMKLR1	2310	0.149838	0.115231	Yes	0.444032	0.145526
row_41	B2M	2163	0.169208	0.101394	Yes	0.447469	0.147167
row_49	LAP3	2446	0.132943	0.129846	Yes	0.468629	0.161517
row_50	STAT2	2476	0.129179	0.133783	Yes	0.477742	0.168733
row_46	NOD1	2414	0.136566	0.113933	Yes	0.478651	0.169334
row_48	DDX58	2432	0.134824	0.124778	Yes	0.478964	0.169749
row_47	CD74	2418	0.136292	0.119709	Yes	0.481711	0.171471
row_52	LATS2	2563	0.12007	0.139746	Yes	0.483964	0.173109
row_54	ISG15	2651	0.112629	0.145639	Yes	0.491479	0.178477
row_57	MX1	2813	0.0996717	0.152356	Yes	0.492091	0.179061
row_63	NFKB1	2938	0.0918636	0.179867	Yes	0.51694	0.196538
row_53	CIITA	2581	0.118132	0.144532	Yes	0.523246	0.20153
row_55	IL15RA	2656	0.111953	0.151344	Yes	0.537513	0.212145
row_59	TNFAIP3	2888	0.0946343	0.159168	Yes	0.540439	0.215759
row_58	PLSCR1	2857	0.0969454	0.155302	Yes	0.553603	0.225111
row_56	NMI	2771	0.102285	0.149268	Yes	0.556564	0.227425
row_60	NLRC5	2894	0.0943814	0.164803	Yes	0.557432	0.228266
row_61	DDX60	2902	0.0935638	0.170295	Yes	0.57288	0.242119
row_62	TAP1	2903	0.0934545	0.176284	Yes	0.574469	0.243395
row_65	TDRD7	3172	0.0744618	0.175432	Yes	0.587565	0.25586
row_64	TRIM26	3058	0.0833657	0.177437	Yes	0.587565	0.255881
row_71	PFKP	3655	0.0514051	0.177619	Yes	0.610134	0.275374
row_66	UPP1	3183	0.0736421	0.180712	Yes	0.62124	0.28661
row_67	IFIT1	3217	0.0718765	0.184366	Yes	0.621285	0.286799
row_74	NAMPT	3800	0.0452469	0.185538	Yes	0.62388	0.290517
row_73	IFITM2	3694	0.0496887	0.186977	Yes	0.631927	0.298982
row_68	MVP	3405	0.0629008	0.177126	Yes	0.638796	0.30781
row_70	SSPN	3526	0.0573047	0.180685	Yes	0.653802	0.325377
row_69	PSMB8	3469	0.0597517	0.178658	Yes	0.655393	0.327856
row_77	IFI44	4074	0.0351023	0.184333	Yes	0.672248	0.345583
row_75	PSME2	3832	0.0437531	0.189333	Yes	0.677862	0.35204
row_79	BATF2	4130	0.0335592	0.192489	Yes	0.681158	0.355779
row_83	CXCL10	4342	0.0278311	0.201728	Yes	0.682853	0.357492
row_72	IRF7	3667	0.0508217	0.182829	Yes	0.683381	0.358204
row_78	IL18BP	4118	0.0338237	0.187279	Yes	0.70767	0.385186
row_76	XAF1	3841	0.0434489	0.194755	Yes	0.70837	0.38607
row_85	SOCS3	4463	0.0247919	0.205286	Yes	0.72216	0.40582
row_80	IRF5	4148	0.0331103	0.197274	Yes	0.739955	0.430249
row_82	MYD88	4302	0.0288636	0.198499	Yes	0.743002	0.435574
row_81	ST8SIA4	4230	0.0308656	0.197533	Yes	0.753972	0.451989
row_84	PSMB9	4377	0.0270548	0.205311	Yes	0.769445	0.473667
row_86	LCP2	4508	0.0238694	0.208162	Yes	0.780491	0.488347
row_89	CD40	4740	0.0188853	0.209927	Yes	0.782419	0.491141
row_87	IFNAR2	4692	0.0197745	0.201205	Yes	0.79685	0.51224
row_90	CD274	4743	0.0188469	0.215774	Yes	0.805568	0.524395
row_88	GBP4	4696	0.0197025	0.206981	Yes	0.807281	0.526708

[truncated: 8 more sheets: GLYCOLYSIS_LC-MSMS_5468, GLYCOLYSIS_RNASEQ_14304, E2F_TARGETS_LC-MSMS_5468, E2F_TARGETS_RNASEQ_14304, G2M_LC-MSMS_5468, G2M_RNASEQ_14304, MIT_SPIN_LC-MSMS_5468, MIT_SPIN_RNASEQ_14304]
